# Supplementary material for: ORFcor: Identifying and Accommodating ORF Prediction Inconsistencies for Phylogenetic Analysis
Source: PLoS One. 2013 Mar 6;8(3):e58387. doi: 10.1371/journal.pone.0058387 (PMC3590147; doi:10.1371/journal.pone.0058387)
Supplement: File S1 — Complete results for ORFcor run under various parameter settings. Sensitivity and specificity are calculated for each inconsistency type as the union of the entire 50 replicate datasets and also as the mean and standard deviation for each set of replicates. The mean and standard deviation for the number of corrections and the mean length of deviation from the true corrected length for both corrected (mismatches) and all sequences (accuracy) are given for each error type. (OUT) [file pone.0058387.s001.out]

chimera_rates	five_long_rates	three_long_rates	five_short_rates	three_short_rates	five_chimera_lengths	three_chimera_lengths	five_long_short_lengths	three_long_short_lengths	AAIs	total_five_short_sensitivity	total_five_short_specificity	total_five_long_sensitivity	total_five_long_specificity	total_five_chimera_sensitivity	total_five_chimera_specificity	total_three_short_sensitivity	total_three_short_specificity	total_three_long_sensitivity	total_three_long_specificity	total_three_chimera_sensitivity	total_three_chimera_specificity	mean_five_short_tp	stdev_five_short_tp	mean_five_short_fp	stdev_five_short_fp	mean_five_short_tn	stdev_five_short_tn	mean_five_short_fn	stdev_five_short_fn	mean_five_short_mismatches	stdev_five_short_mismatches	mean_five_short_accuracy	stdev_five_short_accuracy	mean_five_short_fn_lengths	stdev_five_short_fn_lengths	mean_five_short_perfect	stdev_five_short_perfect	mean_five_short_sensitivity	stdev_five_short_sensitivity	mean_five_short_specificity	stdev_five_short_specificity	mean_five_short_100_percent_accurate_corrections	stdev_five_short_100_percent_accurate_corrections	five_short_F-score	mean_five_long_tp	stdev_five_long_tp	mean_five_long_fp	stdev_five_long_fp	mean_five_long_tn
0.001	0.05	0.01	0.05	0.01	10	30	5	20	0.5	95.2058823529412	99.4123112659698	98.2058823529412	99.1130468447542	60.6666666666667	99.5062592047128	92.6465234801602	99.9996284641078	95.9970887918486	99.8172036618714	60.6666666666667	100	258.96	3.84898608435404	30.36	1.83792251840862	5135.64	1.83792251840862	13.04	3.84898608435404	4.09794776119403	17.0406917535949	0.678560395427865	7.09825865966607	5.58282208588957	0.796042059578168	216.08	6.70010660895993	95.2058823529412	1.41506841336545	99.4123112659698	0.0355772845220277	83.4414581402533	7.72697369278423	97.2636384587449	267.12	1.76866143320482	45.82	1.92396274731639	5120.18
0.001	0.05	0.01	0.05	0.01	10	30	5	20	0.55	95.8161764705882	99.4053426248548	98.3602941176471	99.116144018583	58.3333333333333	99.489322533137	92.0669577874818	100	95.7818181818182	99.8183169236485	65.3333333333333	100	260.62	3.00944092712875	30.72	1.60407643972779	5135.28	1.60407643972779	11.38	3.00944092712875	4.09144409234948	17.0925857980381	0.693576855191467	7.20168529555078	5.52372583479789	0.834900792400997	216.44	5.70055493181254	95.8161764705882	1.10641210556204	99.4053426248548	0.0310506473040497	83.048116031003	6.44616639751797	97.5777659675501	267.54	1.9505101373534	45.66	1.86930086243112	5120.34
0.001	0.05	0.01	0.05	0.01	10	30	5	20	0.6	96.3161764705882	99.579945799458	98.5220588235294	99.2876500193573	58.6666666666667	99.5309278350515	92.8363636363636	100	95.9257911967988	99.8164599054063	55.3333333333333	100	261.98	3.31656325685712	21.7	1.83225076262581	5144.3	1.83225076262581	10.02	3.31656325685712	4.44910461828464	18.2236227431167	0.720742041377204	7.51434965818129	5.56287425149701	0.783925329451528	219.54	6.24078095584002	96.3161764705882	1.2193247267857	99.579945799458	0.0354674944372132	83.8002900984808	7.06731482074417	97.9208727708313	267.98	1.95343757702849	36.8	1.87355386408629	5129.2
0.001	0.05	0.01	0.05	0.01	10	30	5	20	0.65	97.1838235294118	99.5896244676732	99.2867647058824	99.7142857142857	62.3333333333333	99.960235640648	94.6870451237263	100	96.9454545454546	99.9442689949842	58	100	264.34	2.58417475873314	21.2	1.35526185435788	5144.8	1.35526185435788	7.66	2.58417475873314	3.21152906692721	14.2096336725313	0.497389725353711	5.71041326074299	5.42558746736292	0.704564851818793	223.4	7.46420027292179	97.1838235294118	0.95006424953423	99.5896244676732	0.0262342596662633	84.5123704320194	7.89887617942953	98.3720170393124	270.06	1.18511172296892	14.76	1.86875490580204	5151.24
0.001	0.05	0.01	0.05	0.01	10	30	5	20	0.7	97.9191176470588	99.7890050329075	99.7058823529412	99.7406116918312	69.3333333333333	99.9996318114875	94.7272727272727	99.8959687906372	96.5090909090909	100	58.6666666666667	99.9996318114875	266.34	2.20027827553605	10.9	0.886405260427919	5155.1	0.886405260427919	5.66	2.20027827553606	2.36168691922802	9.86848375827413	0.248103927310956	3.27852759832655	5.42049469964664	0.746056133547891	238.36	4.9063058134093	97.9191176470588	0.808925836594135	99.7890050329075	0.0171584448398697	89.4946309228805	5.37708668560307	98.8452188129581	271.2	0.755928946018455	13.4	1.24539969815448	5152.6
0.001	0.05	0.01	0.05	0.01	10	30	5	20	0.75	98.9705882352941	99.7986837011227	99.8161764705882	99.7200929152149	67.3333333333333	99.999263622975	97.4536194979993	100	98.1454545454545	99.9992569199331	65	100	269.2	1.94831167099798	10.4	0.606091526731326	5155.6	0.606091526731326	2.8	1.94831167099798	2.60714285714286	12.0776825093422	0.178974739970282	3.23082166369307	5.39285714285714	0.895202469533793	250.72	4.71229395153934	98.9705882352941	0.716291055513975	99.7986837011227	0.0117323175906138	93.1352154531946	5.0991796058838	99.3829109981116	271.5	0.646813224152673	14.46	1.31257652838116	5151.54
0.001	0.05	0.01	0.05	0.01	10	30	5	20	0.8	98.8455882352941	99.8478513356562	99.4191176470588	99.5915602013163	61	100	98.2175336485995	100	98.2175336485995	99.999628461347	56.3333333333333	100	268.86	1.81838681590164	7.86	1.16075274661554	5158.14	1.16075274661554	3.14	1.81838681590164	5.28665785997358	22.8158256145032	0.297701405936175	5.54640242831845	5.59235668789809	0.884013386114706	253.72	4.60274984356623	98.8455882352941	0.668524564669724	99.8478513356562	0.0224690814288998	94.3688164844157	4.94892278528306	99.3441919432763	270.42	1.16215844225216	21.1	2.36686307511156	5144.9
0.001	0.05	0.01	0.05	0.01	10	30	5	20	0.85	98.0661764705882	99.9922570654278	98.5808823529412	99.6391792489353	64	100	97.5600873998543	100	97.7810112768279	100	62.6666666666667	100	266.74	2.39736249632289	0.4	0.989743318610787	5165.6	0.989743318610787	5.26	2.39736249632289	3.27339449541284	15.6623532468233	0.133763215115843	3.22902727742993	5.79087452471483	0.960077324452924	255.84	4.44632386566334	98.0661764705882	0.881383270706942	99.9922570654278	0.0191587943981864	95.9136237534678	5.05144957978825	99.0198513842887	268.14	2.09965983639527	18.64	1.15634893399132	5147.36
0.001	0.05	0.01	0.05	0.01	10	30	5	20	0.9	94.3676470588235	99.9883855981417	94.0147058823529	99.9446380178088	58	100	94.2490842490842	100	94.2658875091307	100	61	100	256.68	3.89892711563851	0.6	0.968904283303609	5165.4	0.96890428330361	15.32	3.89892711563851	2.06122448979592	8.91123844511119	0.0393486052672588	1.26072517053033	6.01044386422976	1.06514379592381	251.78	4.90018741832329	94.3676470588236	1.43342908663181	99.9883855981417	0.0187554061808596	98.0910082593112	6.262065904137	97.0967409975976	255.72	3.52854251000296	2.86	1.69042924146743	5163.14
0.001	0.05	0.01	0.05	0.01	10	30	5	20	0.95	82.9926470588235	99.9810298102981	83.1102941176471	99.9345722028649	53.3333333333333	100	83.542899408284	100	84.8764293618591	99.9992570275903	49.6666666666667	100	225.74	5.96523944470405	0.98	1.44970088399684	5165.02	1.44970088399684	46.26	5.96523944470405	1.776	1.59567965092844	0.0196686453442013	0.250045815531395	6.02550799827064	1.00420720251373	223.24	6.13973342504479	82.9926470588235	2.19310273702355	99.9810298102981	0.0280623477351188	98.8925312306193	8.56039766385098	90.6981863359395	226.06	5.71217818278078	3.38	2.34642585344483	5162.62
0.001	0.05	0.01	0.05	0.01	20	40	10	25	0.5	99.0073529411765	99.4308943089431	98.9191176470588	99.1327913279133	92.6666666666667	99.469440353461	98.4721716987996	100	99.4181818181818	99.8172023035482	86	100	269.3	1.23304832154515	29.4	1.67819144635296	5136.6	1.67819144635296	2.7	1.23304832154515	2.39992826398852	8.47608086860623	0.496917935388043	3.9770782085001	11.0962962962963	0.93739934045936	213.54	6.04814021001498	99.0073529411764	0.45332658880337	99.4308943089431	0.0324853164218433	79.2944671370219	6.17255280765303	99.2186716272904	269.06	1.39107945165484	44.8	1.92724822331886	5121.2
0.001	0.05	0.01	0.05	0.01	20	40	10	25	0.55	99.1323529411765	99.4150212930701	99	99.1351142082849	90.6666666666667	99.4915316642121	98.4363636363636	100	99.3090909090909	99.8172023035482	88	100	269.64	1.36665837064016	30.22	1.75301489568395	5135.78	1.75301489568395	2.36	1.36665837064016	2.43965204784342	8.98350155793753	0.499258270286308	4.18084345708673	10.9915254237288	0.956272702869895	214.46	6.19812348165778	99.1323529411765	0.502447930382419	99.4150212930701	0.0339336991034338	79.5356771992286	6.34700636488718	99.2734859021803	269.28	1.45742294226935	44.68	1.93190188621451	5121.32
0.001	0.05	0.01	0.05	0.01	20	40	10	25	0.6	99.0735294117647	99.5830429732869	99.2279411764706	99.3081687959737	92	99.5283505154639	97.9628955983994	100	99.6363636363636	99.8183169236485	86	100	269.48	1.56804831245854	21.54	1.76369278642794	5144.46	1.76369278642794	2.52	1.56804831245854	2.15744522836985	7.33777610088207	0.431200831230518	3.39155043489654	11.0793650793651	0.976550456274941	215.62	5.39799660493954	99.0735294117647	0.576488350168587	99.5830429732869	0.0341403946269572	80.013359061897	5.62113359182495	99.3276327933801	269.9	1.50169971725919	35.74	1.91460551699672	5130.26
0.001	0.05	0.01	0.05	0.01	20	40	10	25	0.65	99.5	99.5923344947735	99.6102941176471	99.7274487030585	88	99.9462444771723	98.3624454148472	100	99.4909090909091	99.9453836150845	87.3333333333333	100	270.64	1.12049551720729	21.06	1.30007849056611	5144.94	1.30007849056611	1.36	1.12049551720729	1.83259557344064	4.84054766262408	0.336535619272835	2.19201351997049	11.0294117647059	0.752519910686042	220.94	6.95293213731606	99.5	0.411946881326219	99.5923344947735	0.0251660567279812	81.6361217853976	7.04263981119325	99.5461458360679	270.94	0.89008139962544	14.08	1.88268154394692	5151.92
0.001	0.05	0.01	0.05	0.01	20	40	10	25	0.7	99.4338235294118	99.7967479674797	99.7647058823529	99.7464188927604	90.6666666666667	99.990795287187	98.9814477991997	99.8959691771533	99.7454545454545	100	89.6666666666667	100	270.46	1.12866184086307	10.5	0.839095723176481	5155.5	0.839095723176481	1.54	1.12866184086307	1.62844880441447	1.47511879015788	0.196406122901723	0.737281617913336	10.9090909090909	0.962204406856549	237.84	4.23474452883404	99.4338235294118	0.414949206199666	99.7967479674797	0.0162426582109204	87.9390667751239	4.3825721643243	99.6149551913762	271.36	0.721676053732291	13.1	2.48464673298944	5152.9
0.001	0.05	0.01	0.05	0.01	20	40	10	25	0.75	99.4117647058823	99.8056523422377	99.8161764705882	99.7231900890437	92	99.9933726067747	99.4909090909091	100	100	99.9996284599666	87.3333333333333	100	270.4	1.30930734141595	10.04	0.832012558774917	5155.96	0.832012558774916	1.6	1.30930734141595	1.64319620253165	1.51896990956938	0.15362426035503	0.666637704952987	10.9875	0.920838225734947	245.12	5.32088683723812	99.4117647058824	0.481362993167639	99.8056523422377	0.0161055470146045	90.6508875739645	5.47960969859894	99.6083191317258	271.5	0.677630927178938	14.3	2.46816464902443	5151.7
0.001	0.05	0.01	0.05	0.01	20	40	10	25	0.8	99.1617647058823	99.8513356562137	99.4338235294118	99.6128532713899	92.3333333333333	99.9948453608247	98.8719068413392	100	99.6360989810772	99.9996284627274	82	100	269.72	1.55235173796641	7.68	0.890768986749708	5158.32	0.890768986749708	2.28	1.55235173796641	1.41079295154185	1.11211343101064	0.0949873943348658	0.456268590753476	11.1052631578947	0.998834905814332	251.56	4.44081257502843	99.1617647058823	0.570717550722953	99.8513356562136	0.0172429149584111	93.2670917989026	4.70431846763141	99.5053555157353	270.46	1.12866184086307	20	2.84999104903714	5146
0.001	0.05	0.01	0.05	0.01	20	40	10	25	0.85	97.9852941176471	99.9941927990708	98.5220588235294	99.6569879984514	88.3333333333333	100	97.7785870356883	100	98.7969376594969	99.9996284696293	85.3333333333333	100	266.52	1.79841199792643	0.3	0.677630927178938	5165.7	0.677630927178939	5.48	1.79841199792642	1.32710280373832	0.972110976232893	0.0745910250637851	0.382728088301608	11.0036496350365	1.03243435496285	251.54	4.60793459420702	97.985294117647	0.661180881590591	99.9941927990708	0.0131171298331137	94.3794086747711	4.94644791125667	98.9795513066995	267.98	2.16172644534173	17.72	1.69079138577297	5148.28
0.001	0.05	0.01	0.05	0.01	20	40	10	25	0.9	93.7132352941177	99.9736740224545	93.8088235294118	99.947348044909	85	99.999263622975	94.2293644996348	100	95.2032222629074	99.9977709171561	79.6666666666667	100	254.9	3.82393108980691	1.36	1.98730665854619	5164.64	1.98730665854619	17.1	3.82393108980691	1.32779097387173	1.19599017117089	0.0438603373872107	0.321650501555208	10.9672514619883	0.994765598492134	246.48	4.77766914394243	93.7132352941177	1.40585701831137	99.9736740224545	0.0384689635800509	96.6967438211063	6.11952379099644	96.7422782462881	255.16	2.87395056268104	2.72	1.42914274290283	5163.28
0.001	0.05	0.01	0.05	0.01	20	40	10	25	0.95	83.1911764705882	99.9775454897406	82.3308823529412	99.9365079365079	70.3333333333333	99.999263622975	84.0177580466149	100	83.6666666666667	99.9996285289747	63.6666666666667	100	226.28	6.10466532870642	1.16	2.01382973562355	5164.84	2.01382973562355	45.72	6.10466532870642	1.67028985507246	2.33938327289411	0.0407459784337988	0.446582246218785	10.9842519685039	0.997465732039686	220.76	6.70534358948602	83.1911764705882	2.24436225320088	99.9775454897406	0.0389823797062094	97.5605444581934	9.06799710126616	90.8151734741551	223.94	5.76905891947088	3.28	1.97989898732233	5162.72
0.0005	0.025	0.005	0.025	0.005	10	30	5	20	0.5	95.1617647058824	99.4070162202942	98.3382352941177	99.096190116937	63.3333333333333	99.4575896964121	93.1330472103004	100	95.7142857142857	99.8199630314233	57.3333333333333	100	129.42	3.08445741598428	31.44	1.2315578321287	5270.56	1.2315578321287	6.58	3.08445741598428	3.92334494773519	16.5997881929796	0.696028434554165	7.14818951073714	5.55927051671733	0.77123243333754	106.46	4.99064430832782	95.1617647058823	2.26798339410609	99.4070162202943	0.023228174879816	82.2593107711328	5.86689084296489	97.2380773795226	133.74	1.50929095394939	47.92	1.38269184372147	5254.08
0.0005	0.025	0.005	0.025	0.005	10	30	5	20	0.55	95.4411764705882	99.3998491135421	98.0294117647059	99.0995850622407	65.3333333333333	99.4642134314627	93.0714285714286	100	95.6397426733381	99.8158971685872	64	100	129.8	2.39897937482095	31.82	1.13730795642829	5270.18	1.13730795642829	6.2	2.39897937482095	3.1894832275612	13.6515955073405	0.542064714946071	5.75196223505743	5.60645161290323	0.775822137838625	107.74	4.61059117905808	95.4411764705882	1.76395542266246	99.3998491135421	0.0214505461415956	83.0046224961479	5.19736982147937	97.3802977268675	133.32	1.6591121303952	47.74	1.50929095394939	5254.26
0.0005	0.025	0.005	0.025	0.005	10	30	5	20	0.6	96.6470588235294	99.5756318370426	98.4117647058823	99.2746133534515	58	99.5308187672493	94.0671908506076	100	97.3571428571428	99.8177449168207	62	100	131.44	2.26922624590455	22.5	0.735402152927643	5279.5	0.735402152927643	4.56	2.26922624590455	3.56626506024096	14.8972053525965	0.585514303104078	6.17685555181102	5.49561403508772	0.73609163752415	109.86	4.78948678602096	96.6470588235294	1.66854871022393	99.5756318370426	0.0138702782520967	83.5818624467438	5.29986522739696	98.0894912321015	133.84	1.48955547402709	38.46	1.47371528277815	5263.54
0.0005	0.025	0.005	0.025	0.005	10	30	5	20	0.65	97.2794117647059	99.5801584307808	99.1029411764706	99.7223689173897	66	99.9503219871205	94.2857142857143	100	97.2142857142857	99.9449168207024	64	100	132.3	2.01271468622934	22.26	0.921622349502246	5279.74	0.921622349502246	3.7	2.01271468622934	3.41769743101808	14.7617791813146	0.543008314436886	6.01293226471924	5.4972972972973	0.767012303089385	111.28	5.4174321803389	97.2794117647059	1.47993726928628	99.5801584307809	0.0173825414843603	84.1118669690098	5.77923799793145	98.416340399027	134.78	1.05540397527222	14.72	1.19591140208322	5287.28
0.0005	0.025	0.005	0.025	0.005	10	30	5	20	0.7	98.0294117647059	99.7947944172011	99.6911764705882	99.7378347793286	64.6666666666667	99.9992640294388	95.2857142857143	99.8935304990758	97.4285714285714	100	64.6666666666667	100	133.32	1.75476028946104	10.88	0.718274576570087	5291.12	0.718274576570088	2.68	1.75476028946104	3.0203488372093	13.9364180602388	0.311731173117312	4.56774008189009	5.43283582089552	0.770194401726977	119.56	4.11646767538007	98.0294117647059	1.29026491872135	99.7947944172011	0.0135472383359218	89.6789678967897	4.47487315975753	98.9042259560722	135.58	0.702473763036815	13.9	1.28173988892331	5288.1
0.0005	0.025	0.005	0.025	0.005	10	30	5	20	0.75	98.8529411764706	99.7981893625047	99.8382352941177	99.7348170501697	60.6666666666667	99.9996320147194	97.7142857142857	100	98	99.9996303142329	60.6666666666667	100	134.44	1.34255315708237	10.7	0.580288457473997	5291.3	0.580288457473997	1.56	1.34255315708237	3.21576763485477	15.4273537454842	0.230586135078846	4.20969809198752	5.30769230769231	0.630557211997768	124.8	2.53143502095276	98.8529411764706	0.987171439031151	99.7981893625047	0.0109447087415185	92.8295150252901	2.8654165918585	99.3233163667737	135.78	0.506689938599091	14.06	1.13227241259625	5287.94
0.0005	0.025	0.005	0.025	0.005	10	30	5	20	0.8	98.7794117647059	99.8559034326669	99.4558823529412	99.6205205582799	62.6666666666667	100	97.855611150822	100	97.9285714285714	99.9996303142329	60.6666666666667	100	134.34	1.18855082399723	7.64	0.59795570104161	5294.36	0.59795570104161	1.66	1.18855082399723	3.21374045801527	15.6017108724253	0.188030370701206	3.84403186085366	5.69879518072289	0.996762316740582	126.48	2.81569942737255	98.7794117647059	0.873934429409718	99.8559034326669	0.0112779272169188	94.149173738276	3.05627491016934	99.3147406090513	135.26	0.852607046364387	20.12	1.94453708881983	5281.88
0.0005	0.025	0.005	0.025	0.005	10	30	5	20	0.85	97.7058823529412	99.9966050546963	98.7205882352941	99.6529611467371	60.6666666666667	100	98.0714285714286	100	97.6411722659042	100	67.3333333333333	100	132.88	1.90209336881065	0.18	0.660550172668394	5301.82	0.660550172668394	3.12	1.90209336881066	3.75847457627119	17.9786200510433	0.133503913305238	3.45231776812847	5.81410256410256	0.9490537710691	128.16	2.59795838209584	97.7058823529412	1.39859806530195	99.9966050546964	0.012458509480721	96.4479229379892	3.21983647702418	98.8379727263892	134.26	1.24228229727484	18.4	0.968904283303609	5283.6
0.0005	0.025	0.005	0.025	0.005	10	30	5	20	0.9	93.9558823529412	99.9950961901169	94.1323529411765	99.9498302527348	66.6666666666667	100	94.0586972083035	100	94.1977077363897	100	58	100	127.78	2.17865339424262	0.26	0.599659767480439	5301.74	0.599659767480439	8.22	2.17865339424262	2.28965517241379	11.5349211583897	0.0519643136641102	1.76511931263298	5.99026763990268	0.960133464502505	124.88	2.64683098926136	93.9558823529412	1.60195102517841	99.995096190117	0.0113100672855464	97.7304742526217	3.4281547365834	96.8814652453419	128.02	2.79569640113996	2.66	1.25535587278944	5299.34
0.0005	0.025	0.005	0.025	0.005	10	30	5	20	0.95	83.1470588235294	99.9981139192757	82.6911764705882	99.9622783855149	54	100	83.826714801444	100	85.9611231101512	99.9996303292657	47.3333333333333	100	113.08	4.01954409030148	0.1	0.505076272276105	5301.9	0.505076272276105	22.92	4.01954409030148	1.40384615384615	0.747797167230694	0.0129112133003184	0.151679950085471	6.01657940663176	1.00682604373116	112.04	3.95876707254846	83.1470588235294	2.95554712522169	99.9981139192758	0.00952614621417866	99.0802971347719	5.64168161354143	90.7973596657589	112.46	4.26762850553144	2	0.494871659305394	5300
0.0005	0.025	0.005	0.025	0.005	20	40	10	25	0.5	99.1617647058823	99.4058845718597	99.1029411764706	99.096190116937	88	99.4620055197792	97.5679542203147	100	99.7855611150822	99.8181152749897	86	100	134.86	0.989949493661167	31.5	1.34392055158763	5270.5	1.34392055158763	1.14	0.989949493661166	2.4780487804878	9.46232559543624	0.527361708438381	4.48026593171248	11.4736842105263	1.26921324277645	106.16	4.09758515245659	99.1617647058823	0.727904039456742	99.4058845718597	0.0253474264727812	78.7186712145929	4.21547198800237	99.2836745778989	134.78	1.18304346358648	47.92	1.66402511754983	5254.08
0.0005	0.025	0.005	0.025	0.005	20	40	10	25	0.55	99.2794117647059	99.4085250848736	99.1764705882353	99.0973217653716	93.3333333333333	99.4572217111316	98.7857142857143	100	99.4285714285714	99.8173752310536	87.3333333333333	100	135.02	0.844912747578357	31.36	1.39620476832807	5270.64	1.39620476832807	0.98	0.844912747578357	2.83698830409357	11.3023438341863	0.574877795882092	5.21257595058508	11.1224489795918	0.927196784696227	107.66	5.10945502106094	99.2794117647059	0.621259373219379	99.4085250848737	0.0263335490065407	79.7363353577248	5.17884235744488	99.3439264739554	134.88	1.08119359590997	47.86	1.48475243590249	5254.14
0.0005	0.025	0.005	0.025	0.005	20	40	10	25	0.6	99.0882352941176	99.5778951339117	99.0882352941176	99.2863070539419	86.6666666666667	99.5241950321987	97.9985704074339	100	99.5	99.8170055452865	86	100	134.76	0.916069688107509	22.38	2.17490323500441	5279.62	2.17490323500441	1.24	0.916069688107508	2.60281065088757	10.2910174524633	0.522261798753339	4.72486530960237	11	0.958140275160817	107.72	3.9694753675867	99.0882352941176	0.673580653020223	99.5778951339117	0.0410204306866111	79.9346987236569	4.07380882803145	99.3324617725569	134.76	1.18769198233295	37.84	1.60814254622518	5264.16
0.0005	0.025	0.005	0.025	0.005	20	40	10	25	0.65	99.3823529411765	99.5910976989815	99.5588235294118	99.7272727272727	92	99.9433302667893	98.1415296640457	100	99.1428571428571	99.9449168207024	86.6666666666667	100	135.16	0.865671851859606	21.68	1.09619006247148	5280.32	1.09619006247148	0.84	0.865671851859607	2.10509803921569	7.15394287343543	0.397158922758212	3.21371435573175	11.2380952380952	1.03144520466221	109.66	4.04873374006728	99.3823529411765	0.636523420485004	99.5910976989815	0.0206750294694563	81.1334714412548	4.14024548222219	99.4866158221189	135.4	0.808122035641768	14.46	1.21571344636533	5287.54
0.0005	0.025	0.005	0.025	0.005	20	40	10	25	0.7	99.4411764705882	99.7981893625047	99.7352941176471	99.7514145605432	91.3333333333333	99.9948482060718	98.6428571428571	99.8924214417745	99.8571428571429	100	85.3333333333333	100	135.24	0.796932896056077	10.7	0.580288457473997	5291.3	0.580288457473997	0.76	0.796932896056078	1.55417607223476	1.27952125074593	0.203637976929902	0.699545619824006	10.9210526315789	1.07506326519981	117.52	3.67140077810492	99.4411764705882	0.585980070629475	99.7981893625047	0.0109447087415185	86.8973676427092	3.75689841681748	99.6193630545441	135.64	0.59795570104161	13.18	0.719693812446285	5288.82
0.0005	0.025	0.005	0.025	0.005	20	40	10	25	0.75	99.4558823529412	99.8008298755187	99.8382352941177	99.7446246699359	92.6666666666667	99.9963201471941	99.3571428571429	100	100	100	88	100	135.26	0.852607046364387	10.56	0.577114567906405	5291.44	0.577114567906405	0.74	0.852607046364387	1.60720130932897	1.42214817553538	0.145201833505841	0.628304549910498	11	1.10554159678513	123.04	2.96207318461587	99.4558823529411	0.626916945856166	99.8008298755187	0.0108848466221796	90.9655478338016	3.08233942428971	99.6280575325861	135.78	0.506689938599091	13.54	1.37336173274909	5288.46
0.0005	0.025	0.005	0.025	0.005	20	40	10	25	0.8	99.2058823529412	99.8536401357978	99.6029411764706	99.6273104488872	89.3333333333333	99.9985280588776	98.9285714285714	100	99.4285714285714	100	85.3333333333333	100	134.92	0.804071273112588	7.76	0.517450579322138	5294.24	0.517450579322138	1.08	0.804071273112588	1.49888143176734	1.2597151082969	0.0993181144381856	0.493915065991197	11.0925925925926	1.01439671668042	125.98	2.97945344940022	99.2058823529412	0.591228877288664	99.8536401357978	0.0097595356341169	93.3738511710643	3.0860449558274	99.5287073130127	135.46	0.645549915868286	19.76	2.26382374737603	5282.24
0.0005	0.025	0.005	0.025	0.005	20	40	10	25	0.85	97.6764705882353	99.9950961901169	98.5294117647059	99.6661637118069	88	100	97.8540772532189	100	98.6428571428571	100	87.3333333333333	100	132.84	1.82231071075451	0.26	0.750781905341195	5301.74	0.750781905341195	3.16	1.82231071075451	1.37160120845921	0.945953185079563	0.0683529057512797	0.365457755008052	11.0506329113924	1.02700770191935	126.22	3.41837770330445	97.6764705882353	1.33993434614302	99.995096190117	0.0141603527978253	95.0165612767239	3.87377367033486	98.8221850129167	134	1.37023757808935	17.7	1.54193093892306	5284.3
0.0005	0.025	0.005	0.025	0.005	20	40	10	25	0.9	93.6911764705882	99.9943417578272	94.25	99.9566201433421	79.3333333333333	100	94.6991404011461	100	94.4921316165951	100	76	100	127.42	2.47510049270319	0.3	0.788954358370518	5301.7	0.788954358370519	8.58	2.47510049270319	1.34862385321101	1.05057497348465	0.046146601789358	0.31259106028358	11.0559440559441	1.07505416366194	123.06	2.89552786770445	93.6911764705882	1.81992683287001	99.9943417578272	0.0148803160763823	96.5782451734422	3.80922617884954	96.740196225145	128.18	2.84777034157731	2.3	0.931314629314664	5299.7
0.0005	0.025	0.005	0.025	0.005	20	40	10	25	0.95	82.5441176470588	100	82.7941176470588	99.9634100339495	64.6666666666667	100	82.8406633020908	100	83.824586628325	99.9996303265326	65.3333333333333	100	112.26	4.23209312809843	0	0	5302	0	23.74	4.23209312809843	1.125	0.930911724416157	0.0240513094601817	0.211801269678167	11.0219039595619	1.03212746160923	109.86	4.16501463848274	82.5441176470588	3.11183318242532	100	0	97.8621058257616	5.93784128986903	90.4374446145171	112.6	4.57589067944199	1.94	0.313635691430002	5300.06
[truncated: 110 more columns]
