# Supplementary material for: ORFcor: Identifying and Accommodating ORF Prediction Inconsistencies for Phylogenetic Analysis
Source: PLoS One. 2013 Mar 6;8(3):e58387. doi: 10.1371/journal.pone.0058387 (PMC3590147; doi:10.1371/journal.pone.0058387)
Supplement: File S2 — The complete ORFcor software package as used in this research. For the most recent version, see: currielab.wisc.edu/downloads.html. (GZ) [file pone.0058387.s002.gz]

Archive with 19 entries (17 files):
- ORFcor
- ORFcor/Aligned_multiple_faa_concatenator.pl
- ORFcor/Mult_hmmscan.pl
- ORFcor/HMMER_model_maker.pl
- ORFcor/ORFcor.pl
- ORFcor/31_HMMs.hmm.h3m
- ORFcor/test_data
- ORFcor/test_data/ORFcor_parameterization.txt
- ORFcor/test_data/contaminant_seqs.faa
- ORFcor/test_data/validation_dataset_maker_v5.pl
- ORFcor/test_data/input_seqs.faa
- ORFcor/test_data/test_parser.pl
- ORFcor/README
- ORFcor/31_HMMs.hmm
- ORFcor/31_HMMs.hmm.h3f
- ORFcor/Mult_MUSCLE.pl
- ORFcor/31_HMM_names.list
- ORFcor/31_HMMs.hmm.h3p
- ORFcor/31_HMMs.hmm.h3i
