# Supplementary material for: ORFcor: Identifying and Accommodating ORF Prediction Inconsistencies for Phylogenetic Analysis
Source: PLoS One. 2013 Mar 6;8(3):e58387. doi: 10.1371/journal.pone.0058387 (PMC3590147; doi:10.1371/journal.pone.0058387)
Supplement: File S2 — The complete ORFcor software package as used in this research. For the most recent version, see: currielab.wisc.edu/downloads.html. (GZ) [file pone.0058387.s002.gz › ORFcor/test_data/ORFcor_parameterization.txt]

chimera_rates	five_long_rates	three_long_rates	five_short_rates	three_short_rates	five_chimera_lengths	three_chimera_lengths	five_long_short_lengths	three_long_short_lengths	AAIs	total_five_short_sensitivity	total_five_short_specificity	total_five_long_sensitivity	total_five_long_specificity	total_five_chimera_sensitivity	total_five_chimera_specificity	total_three_short_sensitivity	total_three_short_specificity	total_three_long_sensitivity	total_three_long_specificity	total_three_chimera_sensitivity	total_three_chimera_specificity	mean_five_short_tp	stdev_five_short_tp	mean_five_short_fp	stdev_five_short_fp	mean_five_short_tn	stdev_five_short_tn	mean_five_short_fn	stdev_five_short_fn	mean_five_short_mismatches	stdev_five_short_mismatches	mean_five_short_accuracy	stdev_five_short_accuracy	mean_five_short_fn_lengths	stdev_five_short_fn_lengths	mean_five_short_perfect	stdev_five_short_perfect	mean_five_short_sensitivity	stdev_five_short_sensitivity	mean_five_short_specificity	stdev_five_short_specificity	mean_five_short_100_percent_accurate_corrections	stdev_five_short_100_percent_accurate_corrections	five_short_F-score	mean_five_long_tp	stdev_five_long_tp	mean_five_long_fp	stdev_five_long_fp	mean_five_long_tn
0.001	0.05	0.01	0.05	0.01	10	30	5	20	0.5	95.20588235	99.41231127	98.20588235	99.11304684	60.66666667	99.5062592	92.64652348	99.99962846	95.99708879	99.81720366	60.66666667	100	258.96	3.848986084	30.36	1.837922518	5135.64	1.837922518	13.04	3.848986084	4.097947761	17.04069175	0.678560395	7.09825866	5.582822086	0.79604206	216.08	6.700106609	95.20588235	1.415068413	99.41231127	0.035577285	83.44145814	7.726973693	92.2682249	267.12	1.768661433	45.82	1.923962747	5120.18
0.001	0.05	0.01	0.05	0.01	10	30	5	20	0.55	95.81617647	99.40534262	98.36029412	99.11614402	58.33333333	99.48932253	92.06695779	100	95.78181818	99.81831692	65.33333333	100	260.62	3.009440927	30.72	1.60407644	5135.28	1.60407644	11.38	3.009440927	4.091444092	17.0925858	0.693576855	7.201685296	5.523725835	0.834900792	216.44	5.700554932	95.81617647	1.106412106	99.40534262	0.031050647	83.04811603	6.446166398	92.52671566	267.54	1.950510137	45.66	1.869300862	5120.34
0.001	0.05	0.01	0.05	0.01	10	30	5	20	0.6	96.31617647	99.5799458	98.52205882	99.28765002	58.66666667	99.53092784	92.83636364	100	95.9257912	99.81645991	55.33333333	100	261.98	3.316563257	21.7	1.832250763	5144.3	1.832250763	10.02	3.316563257	4.449104618	18.22362274	0.720742041	7.514349658	5.562874251	0.783925329	219.54	6.240780956	96.31617647	1.219324727	99.5799458	0.035467494	83.8002901	7.067314821	94.29167866	267.98	1.953437577	36.8	1.873553864	5129.2
0.001	0.05	0.01	0.05	0.01	10	30	5	20	0.65	97.18382353	99.58962447	99.28676471	99.71428571	62.33333333	99.96023564	94.68704512	100	96.94545455	99.94426899	58	100	264.34	2.584174759	21.2	1.355261854	5144.8	1.355261854	7.66	2.584174759	3.211529067	14.20963367	0.497389725	5.710413261	5.425587467	0.704564852	223.4	7.464200273	97.18382353	0.95006425	99.58962447	0.02623426	84.51237043	7.898876179	94.82368978	270.06	1.185111723	14.76	1.868754906	5151.24
0.001	0.05	0.01	0.05	0.01	10	30	5	20	0.7	97.91911765	99.78900503	99.70588235	99.74061169	69.33333333	99.99963181	94.72727273	99.89596879	96.50909091	100	58.66666667	99.99963181	266.34	2.200278276	10.9	0.88640526	5155.1	0.88640526	5.66	2.200278276	2.361686919	9.868483758	0.248103927	3.278527598	5.4204947	0.746056134	238.36	4.906305813	97.91911765	0.808925837	99.78900503	0.017158445	89.49463092	5.377086686	96.98492462	271.2	0.755928946	13.4	1.245399698	5152.6
0.001	0.05	0.01	0.05	0.01	10	30	5	20	0.75	98.97058824	99.7986837	99.81617647	99.72009292	67.33333333	99.99926362	97.4536195	100	98.14545455	99.99925692	65	100	269.2	1.948311671	10.4	0.606091527	5155.6	0.606091527	2.8	1.948311671	2.607142857	12.07768251	0.17897474	3.230821664	5.392857143	0.89520247	250.72	4.712293952	98.97058824	0.716291056	99.7986837	0.011732318	93.13521545	5.099179606	97.60696157	271.5	0.646813224	14.46	1.312576528	5151.54
0.001	0.05	0.01	0.05	0.01	10	30	5	20	0.8	98.84558824	99.84785134	99.41911765	99.5915602	61	100	98.21753365	100	98.21753365	99.99962846	56.33333333	100	268.86	1.818386816	7.86	1.160752747	5158.14	1.160752747	3.14	1.818386816	5.28665786	22.81582561	0.297701406	5.546402428	5.592356688	0.884013386	253.72	4.602749844	98.84558824	0.668524565	99.84785134	0.022469081	94.36881648	4.948922785	97.9953346	270.42	1.162158442	21.1	2.366863075	5144.9
0.001	0.05	0.01	0.05	0.01	10	30	5	20	0.85	98.06617647	99.99225707	98.58088235	99.63917925	64	100	97.5600874	100	97.78101128	100	62.66666667	100	266.74	2.397362496	0.4	0.989743319	5165.6	0.989743319	5.26	2.397362496	3.273394495	15.66235325	0.133763215	3.229027277	5.790874525	0.960077324	255.84	4.446323866	98.06617647	0.881383271	99.99225707	0.019158794	95.91362375	5.05144958	98.95017992	268.14	2.099659836	18.64	1.156348934	5147.36
0.001	0.05	0.01	0.05	0.01	10	30	5	20	0.9	94.36764706	99.9883856	94.01470588	99.94463802	58	100	94.24908425	100	94.26588751	100	61	100	256.68	3.898927116	0.6	0.968904283	5165.4	0.968904283	15.32	3.898927116	2.06122449	8.911238445	0.039348605	1.260725171	6.010443864	1.065143796	251.78	4.900187418	94.36764706	1.433429087	99.9883856	0.018755406	98.09100826	6.262065904	96.99214027	255.72	3.52854251	2.86	1.690429241	5163.14
0.001	0.05	0.01	0.05	0.01	10	30	5	20	0.95	82.99264706	99.98102981	83.11029412	99.9345722	53.33333333	100	83.54289941	100	84.87642936	99.99925703	49.66666667	100	225.74	5.965239445	0.98	1.449700884	5165.02	1.449700884	46.26	5.965239445	1.776	1.595679651	0.019668645	0.250045816	6.025507998	1.004207203	223.24	6.139733425	82.99264706	2.193102737	99.98102981	0.028062348	98.89253123	8.560397664	90.52775104	226.06	5.712178183	3.38	2.346425853	5162.62
0.001	0.05	0.01	0.05	0.01	20	40	10	25	0.5	99.00735294	99.43089431	98.91911765	99.13279133	92.66666667	99.46944035	98.4721717	100	99.41818182	99.8172023	86	100	269.3	1.233048322	29.4	1.678191446	5136.6	1.678191446	2.7	1.233048322	2.399928264	8.476080869	0.496917935	3.977078209	11.0962963	0.93739934	213.54	6.04814021	99.00735294	0.453326589	99.43089431	0.032485316	79.29446714	6.172552808	94.37532854	269.06	1.391079452	44.8	1.927248223	5121.2
0.001	0.05	0.01	0.05	0.01	20	40	10	25	0.55	99.13235294	99.41502129	99	99.13511421	90.66666667	99.49153166	98.43636364	100	99.30909091	99.8172023	88	100	269.64	1.366658371	30.22	1.753014896	5135.78	1.753014896	2.36	1.366658371	2.439652048	8.983501558	0.49925827	4.180843457	10.99152542	0.956272703	214.46	6.198123482	99.13235294	0.50244793	99.41502129	0.033933699	79.5356772	6.347006365	94.30280138	269.28	1.457422942	44.68	1.931901886	5121.32
0.001	0.05	0.01	0.05	0.01	20	40	10	25	0.6	99.07352941	99.58304297	99.22794118	99.3081688	92	99.52835052	97.9628956	100	99.63636364	99.81831692	86	100	269.48	1.568048312	21.54	1.763692786	5144.46	1.763692786	2.52	1.568048312	2.157445228	7.337776101	0.431200831	3.391550435	11.07936508	0.976550456	215.62	5.397996605	99.07352941	0.57648835	99.58304297	0.034140395	80.01335906	5.621133592	95.72661717	269.9	1.501699717	35.74	1.914605517	5130.26
0.001	0.05	0.01	0.05	0.01	20	40	10	25	0.65	99.5	99.59233449	99.61029412	99.7274487	88	99.94624448	98.36244541	100	99.49090909	99.94538362	87.33333333	100	270.64	1.120495517	21.06	1.300078491	5144.94	1.300078491	1.36	1.120495517	1.832595573	4.840547663	0.336535619	2.19201352	11.02941176	0.752519911	220.94	6.952932137	99.5	0.411946881	99.59233449	0.025166057	81.63612179	7.042639811	96.02270711	270.94	0.8900814	14.08	1.882681544	5151.92
0.001	0.05	0.01	0.05	0.01	20	40	10	25	0.7	99.43382353	99.79674797	99.76470588	99.74641889	90.66666667	99.99079529	98.9814478	99.89596918	99.74545455	100	89.66666667	100	270.46	1.128661841	10.5	0.839095723	5155.5	0.839095723	1.54	1.128661841	1.628448804	1.47511879	0.196406123	0.737281618	10.90909091	0.962204407	237.84	4.234744529	99.43382353	0.414949206	99.79674797	0.016242658	87.93906678	4.382572164	97.82262731	271.36	0.721676054	13.1	2.484646733	5152.9
0.001	0.05	0.01	0.05	0.01	20	40	10	25	0.75	99.41176471	99.80565234	99.81617647	99.72319009	92	99.99337261	99.49090909	100	100	99.99962846	87.33333333	100	270.4	1.309307341	10.04	0.832012559	5155.96	0.832012559	1.6	1.309307341	1.643196203	1.51896991	0.15362426	0.666637705	10.9875	0.920838226	245.12	5.320886837	99.41176471	0.481362993	99.80565234	0.016105547	90.65088757	5.479609699	97.89298385	271.5	0.677630927	14.3	2.468164649	5151.7
0.001	0.05	0.01	0.05	0.01	20	40	10	25	0.8	99.16176471	99.85133566	99.43382353	99.61285327	92.33333333	99.99484536	98.87190684	100	99.63609898	99.99962846	82	100	269.72	1.552351738	7.68	0.890768987	5158.32	0.890768987	2.28	1.552351738	1.410792952	1.112113431	0.094987394	0.456268591	11.10526316	0.998834906	251.56	4.440812575	99.16176471	0.570717551	99.85133566	0.017242915	93.2670918	4.704318468	98.18711321	270.46	1.128661841	20	2.849991049	5146
0.001	0.05	0.01	0.05	0.01	20	40	10	25	0.85	97.98529412	99.9941928	98.52205882	99.656988	88.33333333	100	97.77858704	100	98.79693766	99.99962847	85.33333333	100	266.52	1.798411998	0.3	0.677630927	5165.7	0.677630927	5.48	1.798411998	1.327102804	0.972110976	0.074591025	0.382728088	11.00364964	1.032434355	251.54	4.607934594	97.98529412	0.661180882	99.9941928	0.01311713	94.37940867	4.946447911	98.92728555	267.98	2.161726445	17.72	1.690791386	5148.28
0.001	0.05	0.01	0.05	0.01	20	40	10	25	0.9	93.71323529	99.97367402	93.80882353	99.94734804	85	99.99926362	94.2293645	100	95.20322226	99.99777092	79.66666667	100	254.9	3.82393109	1.36	1.987306659	5164.64	1.987306659	17.1	3.82393109	1.327790974	1.195990171	0.043860337	0.321650502	10.96725146	0.994765598	246.48	4.777669144	93.71323529	1.405857018	99.97367402	0.038468964	96.69674382	6.119523791	96.50550865	255.16	2.873950563	2.72	1.429142743	5163.28
0.001	0.05	0.01	0.05	0.01	20	40	10	25	0.95	83.19117647	99.97754549	82.33088235	99.93650794	70.33333333	99.99926362	84.01775805	100	83.66666667	99.99962853	63.66666667	100	226.28	6.104665329	1.16	2.013829736	5164.84	2.013829736	45.72	6.104665329	1.670289855	2.339383273	0.040745978	0.446582246	10.98425197	0.997465732	220.76	6.705343589	83.19117647	2.244362253	99.97754549	0.03898238	97.56054446	9.067997101	90.61348711	223.94	5.769058919	3.28	1.979898987	5162.72
0.0005	0.025	0.005	0.025	0.005	10	30	5	20	0.5	95.16176471	99.40701622	98.33823529	99.09619012	63.33333333	99.4575897	93.13304721	100	95.71428571	99.81996303	57.33333333	100	129.42	3.084457416	31.44	1.231557832	5270.56	1.231557832	6.58	3.084457416	3.923344948	16.59978819	0.696028435	7.148189511	5.559270517	0.771232433	106.46	4.990644308	95.16176471	2.267983394	99.40701622	0.023228175	82.25931077	5.866890843	87.19261605	133.74	1.509290954	47.92	1.382691844	5254.08
0.0005	0.025	0.005	0.025	0.005	10	30	5	20	0.55	95.44117647	99.39984911	98.02941176	99.09958506	65.33333333	99.46421343	93.07142857	100	95.63974267	99.81589717	64	100	129.8	2.398979375	31.82	1.137307956	5270.18	1.137307956	6.2	2.398979375	3.189483228	13.65159551	0.542064715	5.751962235	5.606451613	0.775822138	107.74	4.610591179	95.44117647	1.763955423	99.39984911	0.021450546	83.0046225	5.197369821	87.22532088	133.32	1.65911213	47.74	1.509290954	5254.26
0.0005	0.025	0.005	0.025	0.005	10	30	5	20	0.6	96.64705882	99.57563184	98.41176471	99.27461335	58	99.53081877	94.06719085	100	97.35714286	99.81774492	62	100	131.44	2.269226246	22.5	0.735402153	5279.5	0.735402153	4.56	2.269226246	3.56626506	14.89720535	0.585514303	6.176855552	5.495614035	0.736091638	109.86	4.789486786	96.64705882	1.66854871	99.57563184	0.013870278	83.58186245	5.299865227	90.66703456	133.84	1.489555474	38.46	1.473715283	5263.54
0.0005	0.025	0.005	0.025	0.005	10	30	5	20	0.65	97.27941176	99.58015843	99.10294118	99.72236892	66	99.95032199	94.28571429	100	97.21428571	99.94491682	64	100	132.3	2.012714686	22.26	0.92162235	5279.74	0.92162235	3.7	2.012714686	3.417697431	14.76177918	0.543008314	6.012932265	5.497297297	0.767012303	111.28	5.41743218	97.27941176	1.479937269	99.58015843	0.017382541	84.11186697	5.779237998	91.06552863	134.78	1.055403975	14.72	1.195911402	5287.28
0.0005	0.025	0.005	0.025	0.005	10	30	5	20	0.7	98.02941176	99.79479442	99.69117647	99.73783478	64.66666667	99.99926403	95.28571429	99.8935305	97.42857143	100	64.66666667	100	133.32	1.754760289	10.88	0.718274577	5291.12	0.718274577	2.68	1.754760289	3.020348837	13.93641806	0.311731173	4.567740082	5.432835821	0.770194402	119.56	4.116467675	98.02941176	1.290264919	99.79479442	0.013547238	89.6789679	4.47487316	95.16059957	135.58	0.702473763	13.9	1.281739889	5288.1
0.0005	0.025	0.005	0.025	0.005	10	30	5	20	0.75	98.85294118	99.79818936	99.83823529	99.73481705	60.66666667	99.99963201	97.71428571	100	98	99.99963031	60.66666667	100	134.44	1.342553157	10.7	0.580288457	5291.3	0.580288457	1.56	1.342553157	3.215767635	15.42735375	0.230586135	4.209698092	5.307692308	0.630557212	124.8	2.531435021	98.85294118	0.987171439	99.79818936	0.010944709	92.82951503	2.865416592	95.63918333	135.78	0.506689939	14.06	1.132272413	5287.94
0.0005	0.025	0.005	0.025	0.005	10	30	5	20	0.8	98.77941176	99.85590343	99.45588235	99.62052056	62.66666667	100	97.85561115	100	97.92857143	99.99963031	60.66666667	100	134.34	1.188550824	7.64	0.597955701	5294.36	0.597955701	1.66	1.188550824	3.213740458	15.60171087	0.188030371	3.844031861	5.698795181	0.996762317	126.48	2.815699427	98.77941176	0.873934429	99.85590343	0.011277927	94.14917374	3.05627491	96.65443557	135.26	0.852607046	20.12	1.944537089	5281.88
0.0005	0.025	0.005	0.025	0.005	10	30	5	20	0.85	97.70588235	99.99660505	98.72058824	99.65296115	60.66666667	100	98.07142857	100	97.64117227	100	67.33333333	100	132.88	1.902093369	0.18	0.660550173	5301.82	0.660550173	3.12	1.902093369	3.758474576	17.97862005	0.133503913	3.452317768	5.814102564	0.949053771	128.16	2.597958382	97.70588235	1.398598065	99.99660505	0.012458509	96.44792294	3.219836477	98.77350777	134.26	1.242282297	18.4	0.968904283	5283.6
0.0005	0.025	0.005	0.025	0.005	10	30	5	20	0.9	93.95588235	99.99509619	94.13235294	99.94983025	66.66666667	100	94.05869721	100	94.19770774	100	58	100	127.78	2.178653394	0.26	0.599659767	5301.74	0.599659767	8.22	2.178653394	2.289655172	11.53492116	0.051964314	1.765119313	5.99026764	0.960133465	124.88	2.646830989	93.95588235	1.601951025	99.99509619	0.011310067	97.73047425	3.428154737	96.7883654	128.02	2.795696401	2.66	1.255355873	5299.34
0.0005	0.025	0.005	0.025	0.005	10	30	5	20	0.95	83.14705882	99.99811392	82.69117647	99.96227839	54	100	83.8267148	100	85.96112311	99.99963033	47.33333333	100	113.08	4.01954409	0.1	0.505076272	5301.9	0.505076272	22.92	4.01954409	1.403846154	0.747797167	0.012911213	0.15167995	6.016579407	1.006826044	112.04	3.958767073	83.14705882	2.955547125	99.99811392	0.009526146	99.08029713	5.641681614	90.76169837	112.46	4.267628506	2	0.494871659	5300
0.0005	0.025	0.005	0.025	0.005	20	40	10	25	0.5	99.16176471	99.40588457	99.10294118	99.09619012	88	99.46200552	97.56795422	100	99.78556112	99.81811527	86	100	134.86	0.989949494	31.5	1.343920552	5270.5	1.343920552	1.14	0.989949494	2.47804878	9.462325595	0.527361708	4.480265932	11.47368421	1.269213243	106.16	4.097585152	99.16176471	0.727904039	99.40588457	0.025347426	78.71867121	4.215471988	89.20492129	134.78	1.183043464	47.92	1.664025118	5254.08
0.0005	0.025	0.005	0.025	0.005	20	40	10	25	0.55	99.27941176	99.40852508	99.17647059	99.09732177	93.33333333	99.45722171	98.78571429	100	99.42857143	99.81737523	87.33333333	100	135.02	0.844912748	31.36	1.396204768	5270.64	1.396204768	0.98	0.844912748	2.836988304	11.30234383	0.574877796	5.212575951	11.12244898	0.927196785	107.66	5.109455021	99.27941176	0.621259373	99.40852508	0.026333549	79.73633536	5.178842357	89.3048482	134.88	1.081193596	47.86	1.484752436	5254.14
0.0005	0.025	0.005	0.025	0.005	20	40	10	25	0.6	99.08823529	99.57789513	99.08823529	99.28630705	86.66666667	99.52419503	97.99857041	100	99.5	99.81700555	86	100	134.76	0.916069688	22.38	2.174903235	5279.62	2.174903235	1.24	0.916069688	2.602810651	10.29101745	0.522261799	4.72486531	11	0.958140275	107.72	3.969475368	99.08823529	0.673580653	99.57789513	0.041020431	79.93469872	4.073808828	91.94241659	134.76	1.187691982	37.84	1.608142546	5264.16
0.0005	0.025	0.005	0.025	0.005	20	40	10	25	0.65	99.38235294	99.5910977	99.55882353	99.72727273	92	99.94333027	98.14152966	100	99.14285714	99.94491682	86.66666667	100	135.16	0.865671852	21.68	1.096190062	5280.32	1.096190062	0.84	0.865671852	2.105098039	7.153942873	0.397158923	3.213714356	11.23809524	1.031445205	109.66	4.04873374	99.38235294	0.63652342	99.5910977	0.020675029	81.13347144	4.140245482	92.30979374	135.4	0.808122036	14.46	1.215713446	5287.54
0.0005	0.025	0.005	0.025	0.005	20	40	10	25	0.7	99.44117647	99.79818936	99.73529412	99.75141456	91.33333333	99.99484821	98.64285714	99.89242144	99.85714286	100	85.33333333	100	135.24	0.796932896	10.7	0.580288457	5291.3	0.580288457	0.76	0.796932896	1.554176072	1.279521251	0.203637977	0.69954562	10.92105263	1.075063265	117.52	3.671400778	99.44117647	0.585980071	99.79818936	0.010944709	86.89736764	3.756898417	95.93530538	135.64	0.597955701	13.18	0.719693812	5288.82
0.0005	0.025	0.005	0.025	0.005	20	40	10	25	0.75	99.45588235	99.80082988	99.83823529	99.74462467	92.66666667	99.99632015	99.35714286	100	100	100	88	100	135.26	0.852607046	10.56	0.577114568	5291.44	0.577114568	0.74	0.852607046	1.607201309	1.422148176	0.145201834	0.62830455	11	1.105541597	123.04	2.962073185	99.45588235	0.626916946	99.80082988	0.010884847	90.96554783	3.082339424	95.99034845	135.78	0.506689939	13.54	1.373361733	5288.46
0.0005	0.025	0.005	0.025	0.005	20	40	10	25	0.8	99.20588235	99.85364014	99.60294118	99.62731045	89.33333333	99.99852806	98.92857143	100	99.42857143	100	85.33333333	100	134.92	0.804071273	7.76	0.517450579	5294.24	0.517450579	1.08	0.804071273	1.498881432	1.259715108	0.099318114	0.493915066	11.09259259	1.014396717	125.98	2.979453449	99.20588235	0.591228877	99.85364014	0.009759536	93.37385117	3.086044956	96.82790297	135.46	0.645549916	19.76	2.263823747	5282.24
0.0005	0.025	0.005	0.025	0.005	20	40	10	25	0.85	97.67647059	99.99509619	98.52941176	99.66616371	88	100	97.85407725	100	98.64285714	100	87.33333333	100	132.84	1.822310711	0.26	0.750781905	5301.74	0.750781905	3.16	1.822310711	1.371601208	0.945953185	0.068352906	0.365457755	11.05063291	1.027007702	126.22	3.418377703	97.67647059	1.339934346	99.99509619	0.014160353	95.01656128	3.87377367	98.72909699	134	1.370237578	17.7	1.541930939	5284.3
0.0005	0.025	0.005	0.025	0.005	20	40	10	25	0.9	93.69117647	99.99434176	94.25	99.95662014	79.33333333	100	94.6991404	100	94.49213162	100	76	100	127.42	2.475100493	0.3	0.788954358	5301.7	0.788954358	8.58	2.475100493	1.348623853	1.050574973	0.046146602	0.31259106	11.05594406	1.075054164	123.06	2.895527868	93.69117647	1.819926833	99.99434176	0.014880316	96.57824517	3.809226179	96.63279236	128.18	2.847770342	2.3	0.931314629	5299.7
0.0005	0.025	0.005	0.025	0.005	20	40	10	25	0.95	82.54411765	100	82.79411765	99.96341003	64.66666667	100	82.8406633	100	83.82458663	99.99963033	65.33333333	100	112.26	4.232093128	0	0	5302	0	23.74	4.232093128	1.125	0.930911724	0.024051309	0.21180127	11.02190396	1.032127462	109.86	4.165014638	82.54411765	3.111833182	100	0	97.86210583	5.93784129	90.43744461	112.6	4.575890679	1.94	0.313635691	5300.06
[truncated: 110 more columns]
