# Supplementary material for: ORFcor: Identifying and Accommodating ORF Prediction Inconsistencies for Phylogenetic Analysis
Source: PLoS One. 2013 Mar 6;8(3):e58387. doi: 10.1371/journal.pone.0058387 (PMC3590147; doi:10.1371/journal.pone.0058387)
Supplement: File S2 — The complete ORFcor software package as used in this research. For the most recent version, see: currielab.wisc.edu/downloads.html. (GZ) [file pone.0058387.s002.gz › ORFcor/test_data/input_seqs.faa]

>NP_231816 Vibrio_cholerae_O1_biovar_El_Tor_N16961_uid57623 COG0012
MGFKCGIVGLPNVGKSTLFNALTKAGIEAANFPFCTIEPNTGVVPVPDPRLDALAAIVKPERILPTTMEFVDIAGLVAGASKGEGLGNKFLANIRETDAIGHVVRCFENENIIHVAGKVSPLEDIEIINLELALADLDSCERAILRQSKRAKGGDKEAKFELAVLEKLQPVLSEGQSARSVNLTKEELLAVGYLNLLTLKPTMYIANVNENGFENNPYLDAVVEFAAKENASVVAVCAAIEAELSELEEEERDEFLADLGIEEPGLNRVIRSGYDLLNLQTYFTAGVKEVRAWTIPVGATAPQAAGKIHTDFERGFIRAEVIGYNDYIQFNGESGAKDAGKWRLEGKEYIVKDGDVIHFRFNV
>NP_253362 Pseudomonas_aeruginosa_PAO1_uid57945 COG0012
MGFNCGIVGLPNVGKSTLFNALTKSGIAAENFPFCTIEPNSGIVPMPDARLNALAEIVKPERVLPTTMEFVDIAGLVAGASKGEGLGNKFLANIRETDAIAHVVRCFEDDNVIHVSNSVDPKRDIEIIDLELIFADLDSCEKQLQKVARNAKGGDKEALAQKALLEKLIPHFTEGKPARSLLKNLGDEEKRLVRSFHLLTSKPVMYIANVAEDGFENNPHLDVVKAIAEEEGAVVVPVCNKIEAEIAELEDGEEKDMFLESLGLEEPGLNRVIRAGYGLLNLQTYFTAGVKEVRAWTVRVGATAPQAAGVIHTDFEKGFIRAEVVAYDDFIQFKGEQGAKEAGKWRLEGKDYIVKDGDVMHFRFNV
>NP_287449 Escherichia_coli_O157_H7_EDL933_uid57831 COG0012
MGFKCGXVGLPNVGKXTLFNALTKAGIEAANFPXCTIEPNTGVVPMPDPRLDQLAEIVKPQRTLPTTMEFVDIAGLVKGASKGEGLGNQFLTNIRETEAIGHVVRCFENDNIIHVSGKVNPADDIEVINTELALADLDTCERAIHRVQKKAKGGDKDAKAELAVLEKCLPQLENAGMLRALDLSAEEKAAIRYLSFLTLKPTMYIANVNEDGFENNPYLDQVREIAAKEGSVVVPVCAAVEADIAELDDEERDEFMQELGLEEPGLNRVIRAGYKLLNLQTYFTAGVKEVRAWTIPVGATAPQAAGKIHTDFEKGFIRAQTISFEDFITYKGEQGAKEAGKMRAEGKDYIVKDGDVMNFLFNV
>NP_309735 Escherichia_coli_O157_H7_Sakai_uid57781 COG0012
MGFKCGIVGLPNVGKSTLFNALTKAGIEAANFPFCTIEPNTGVVPMPDPRLDQLAEIVKPQRTLPTTMEFVDIAGLVKGASKGEGLGNQFLTNIRETEAIGHVVRCFENDNIIHVSGKVNPADDIEVINTELALADLDTCERAIHRVQKKAKGGDKDAKAELAVLEKCLPQLENAGMLRALDLSAEEKAAIRYLSFLTLKPTMYIANVNEDGFENNPYLDQVREIAAKEGSVVVPVCAAVEADIAELDDEERDEFMQELGLEEPGLNRVIRAGYKLLNLQTYFTAGVKEVRAWTIPVGATAPQAAGKIHTDFEKGFIRAQTISFEDFITYKGEQGAKEAGKMRAEGKDYIVKDGDVMNFLFNV
>NP_415721 Escherichia_coli_K_12_substr__MG1655_uid57779 COG0012
MGFKCGIVGLPNVGKSTLFNALTKAGIEAANFPFCTIEPNTGVVPMPDPRLDQLAEIVKPQRTLPTTMEFVDIAGLVKGASKGEGLGNQFLTNIRETEAIGHVVRCFENDNIIHVSGKVNPADDIEVINTELALADLDTCERAIHRVQKKAKGGDKDAKAELAVLEKCLPQLENAGMLRALDLSAEEKAAIRYLSFLTLKPTMYIANVNEDGFENNPYLDQVREIAAKEGSVVVPVCAAVEADIAELDDEERDEFMQELGLEEPGLNRVIRAGYKLLNLQTYFTAGVKEVRAWTIPVGATAPQAAGKIHTDFEKGFIRAQTISFEDFITYKGEQGAKEAGKMRAEGKDYIVKDGDVMNFLFNV
>NP_438555 Haemophilus_influenzae_Rd_KW20_uid57771 COG0012
MGFKCGIVGLPNVGKSTLFNALTKAGIEAANYPFCTIEPNTGVVPMPDPRLDALAEIVKPERILPTTMEFVDIAGLVAGASKGEGLGNKFLANIRETDAIGHVVRCFENDDIVHVAGKIDPLDDIDTINTELALADLDSCERAIQRLQKRAKGGDKEAKFELSVMEKILPVLENAGMIRSVGLDKEELQAIKSYNFLTLKPTMYIANVNEDGFENNPYLDRVREIAAKEGAVVVPVCAAIESEIAELDDEEKVEFLQDLGIEEPGLNRVIRAGYALLNLQTYFTAGVKEVRAWTVSVGATAPKAAAVIHTDFEKGFIRAEVIAYEDFIQFNGENGAKEAGKWRLEGKDYIVQDGDVMHFRFNV
>NP_456294 Salmonella_enterica_serovar_Typhi_CT18_uid57793 COG0012
MGFKCGIVGLPNVGKSTLFNALTKAGIEAANFPFCTIEPNTGVVPMPDPRLDQLAEIVKPQRILPTTMEFVDIAGLVKGASKGEGLGNQFLTNIRETEAIGHVVRCFENDNIIHVAGKVNPAEDIDVINTELALADLDTCERAIHRVQKKAKGGDKDAKAELAALEKCLPHLAEAGMLRSLDLTDEDKAAIRYLSFLTLKPTMYIANVNEDGFENNPYLDQVREIAAKEGSVVVPVCAAVEADIAELDDDERDEFMAELGLEEPGLNRVIRAGYRLLNLQTYFTAGVKEVRAWTIPVGATAPQAAGKIHTDFEKGFIRAQTIAFDDFITYKGEQGAKEAGKMRAEGKDYIVKDGDIMNFLFNV
>NP_460740 Salmonella_enterica_serovar_Typhimurium_LT2_uid57799 COG0012
MGFKCGIVGLPNVGKSTLFNALTKAGIEAANFPFCTIEPNTGVVPMPDPRLDQLAEIVKPQRILPTTMEFVDIAGLVKGASKGEGLGNQFLTNIRETEAIGHVVRCFENDNIIHVAGKVNPAEDIDVINTELALADLDTCERAIHRVQKKAKGGDKDAKAELAALEKCLPHLAEAGMLRSLDLTDEDKAAIRYLSFLTLKPTMYIANVNEDGFENNPYLDQVREIAAKEGSVVVPVCAAVEADIAELDDDERDEFMAELGLEEPGLNRVIRAGYRLLNLQTYFTAGVKEVRAWTIPVGATAPQAAGKIHTDFEKGFIRAQTIAFDDFITYKGEQGAKEAGKMRAEGKDYIVKDGDIMNFLFNV
>NP_636266 Xanthomonas_campestris_ATCC_33913_uid57887 COG0012
MGIKCGIVGLPNVGKSTLFNALTKAGIAAANFPFCTIEPNVGVVPVPDPRLNELAEIVKPQKLIPTAVEFVDIAGLVAGAASGEGLGNKFLAHIREVDAITHVVRCFEHADIIHVNNKVDPIADIETIDTELALADLDSVEKALNRAERSAKGGDKEAAARKPVLAKLQAALADGKAGRSAGLDEEEKALVRDLFLLTLKPVMYICNVLEDGFENNPHLDAVRAHAATEGAEVVPVSAAIEEELSQLDDADRDTFLADLGLDEPGLNRVIRAAYKLLGLQTYFTAGVREVRAWTVKAGSTAPQAAAVIHTDFEKGFIRAETIAFDDFIKYRGESGARDAGRLRLEGKEYRVKEGDVLHFRFNV
>NP_641304 Xanthomonas_axonopodis_citri_306_uid57889 COG0012
MGIKCGIVGLPNVGKSTLFNALTKAGIAAANFPFCTIEPNVGIVPVPDPRLNQLADIVKPQKLIPTAVEFVDIAGLVAGAASGEGLGNKFLAHIREVDAITHVVRCFENDDVIHVNNKVDPIADIETIDTELALADLDSVEKALNRAERSAKGGDKDAAARKPVLAKLQAALADGKAGRAAGLDEEEKALVRDLFLLTLKPVLYIANVLEDGFENNPHLDAVRAHAAAEGAEVVPVSAAIEEELSQLDDTDRDSFLADLGLEEPGLNRVIRAAYTLLGLQTYFTAGVKEVRAWTVKAGSTAPQAAAVIHTDFEKGFIRAETIGFDDFIKYRGETGARDAGRLRLEGKEYRVQEGDVLHFRFNV
>NP_669606 Yersinia_pestis_KIM_10_uid57875 COG0012
MGFKCGIVGLPNVGKSTLFNALTQAGIEAANFPFCTIEPNTGVVPMPDPRLDQLAEIVKPQRILPTTMEFVDIAGLVKGASKGEGLGNQFLTNIRETEAIGHVVRCFENDNIIHVAGKVDPADDIETINTELALSDLETCERAIHRVQKKAKGGDKDAKAELEALEKCLPHLENAGMLRALDLTAEDKAAIRYLSFLTLKPTMYIANVNEDGFENNPYLDQVRAIAAAEGSVVVAVCAAVESDIAEMEDEDRAEFMAELGIEEPGLNRVIRAGYELLNLQTYFTAGVKEVRAWTIPVGATAPQAAGKIHTDFEKGFIRAQTIAFDDFITYKGEQGAKEAGKMRSEGKEYIVKDGDVMNFLFNV
>NP_707112 Shigella_flexneri_2a_301_uid62907 COG0012
MGFKCGIVGLPNVGKSTLFNALTKAGIEAANFPFCTIEPNTGVVPMPDPRLDQLAEIVKPQRTLPTTMEFVDIAGLVKGASKGEGLGNQFLTNIRETEAIGHVVRCFENDNIIHVSGKVNPADDIEVINTELALADLDTCERAIHRVQKKAKGGDKDAKAELAVLEKCLPQLENAGMLRALDLSAEEKAAIRYLSFLTLKPTMYIANVNEDGFENNPYLDQVREIAAKEGSVVVPVCAAVEADIAELDDEERDEFMQELGLEEPGLNRVIRAGYKLLNLQTYFTAGVKEVRAWTIPVGATAPQAAGKIHTDFEKGFIRAQTISFEDFITYKGEQGAKEAGKMRAEGKDYIVKDGDVMNFLFNV
>NP_716810 Shewanella_oneidensis_MR_1_uid57949 COG0012
MGFKCGIVGLPNVGKSTLFNALTKAGIEAANFPFCTIEPNTGVVPVPDPRLDALAAIVNPQRVLPTTMEFVDIAGLVAGASKGEGLGNKFLANIRETDAIGHVVRCFDDDNIVHVANKVDPARDIEVINTELALADLDSLERAVIRQQKRAKGGDKDAKFEVEVLEKMRPVLDEAKMLRSMDLSKEELEAVAYLNFLTLKPTMYIANVAEDGFDNNPHLDAVRAIAEKENAIVVSVCAAIESELAEMDAEERDEFMADLGLEEPGLDRVIRAGYQLLSLQTYFTAGVKEVRAWTVSVGATAPQAAGVIHTDFERGFIRAQVVAFDDFIAYKGEAGAKEAGKLRVEGKTYIVQDGDVMHFLFNV
>NP_742880 Pseudomonas_putida_KT2440_uid57843 COG0012
MGFNCGIVGLPNVGKSTLFNALTKSGIAAENFPFCTIEPNSGIVPMPDARLAALAEIVKPNRILPTTMEFVDIAGLVAGASKGEGLGNKFLANIRETDAIAHVVRCFEDENVIHVSNSVDPKRDIEIIDLELIFADLDSCEKQLQKVARNAKGGDKDALAQKAILEKLIPHFTEGKPARSLMKHMADDEKAVIRGFHLLTSKPVMYIANVAEDGFDNNPHLDVVKAIAEEEGAVVVPVCNKIEAEIAELEDGEEKDMFLEALGLEEPGLNRVIRAGYELLNLQTYFTAGVQEVRAWTVRVGATAPQAAGVIHTDFEKGFIRAEVVAYDDFIQFKGEAGAKEAGKWRLEGKDYIVKDGDVMHFRFNV
>NP_753566 Escherichia_coli_CFT073_uid57915 COG0012
MGFKCGIVGLPNVGKSTLFNALTKAGIEAANFPFCTIEPNTGVVPMPDPRLDQLAEIVKPQRTLPTTMEFVDIAGLVKGASKGEGLGNQFLTNIRETEAIGHVVRCFENDNIIHVSGKVNPADDIEVINTELALADLDTCERAIHRVQKKAKGGDKDAKAELAVLEKCLPQLENAGMLRALDLSAEEKAAVRYLSFLTLKPTMYIANVNEDGFENNPYLDQVREIAAKEGSVVVPVCAAVEADIAELDDEERDEFMQELGLEEPGLNRVIRAGYKLLNLQTYFTAGVKEVRAWTIPVGATAPQAAGKIHTDFEKGFIRAQTISFEDFITYKGEQGAKEAGKMRAEGKDYIVKDGDVMNFLFNV
>NP_759269 Vibrio_vulnificus_CMCP6_uid62909 COG0012
MGFKCGIVGLPNVGKSTLFNALTKAGIEAANFPFCTIEPNTGVVPVPDLRLDELAKIVNPQRILPTTMEFVDIAGLVAGASRGEGLGNKFLANIRETDAIGHVVRCFENENIVHVAGKVSPIEDIEVINLELAMADLDSCERAIQRQAKKAKGGDKDAKFELTVLEKLLPVLTEGGSARTVELSKEELAAVGYLNFLTLKPTMYIANVNEDGFENNPYLDAVREFAAKENNVVVPVCAAIESEMAELEDDERAEFLADMGIEEPGLNRVIRAGYELLSLHTYFTAGVKEVRAWTIPIGATAPKAAGKIHTDFEKGFIRAEVIAYDDFIQFKGENGAKDAGKWRLEGKEYIVKDGDVVHFRFNV
>NP_790935 Pseudomonas_syringae_tomato_DC3000_uid57967 COG0012
MGFNCGIVGLPNVGKSTLFNALTKSGIAAENFPFCTIEPNTGIVPMPDPRLAALAAIVNPKRILPTTMEFVDIAGLVAGASKGEGLGNKFLANIRETDAIAHVVRCFEDENVIHVSNSVDPKRDIEIIDLELIFADLDSCEKQLQKVTRNAKGGDKDAVVQKGLLEQLIAHFSEGKPARSLMKSMSNDDKAVIRGFHLLTTKPVMYIANVAEDGFENNPLLDVVRAIAEEEGAMLVPVCNKIEAEIAELDDGEEKDMFLEALGLEEPGLNRVIRAGYEMLHLQTYFTAGVEEVRAWTVRVGATAPQAAGVIHTDFEKGFIRAEVVAYDDFIQFKGEAGAKEAGKWRLEGKEYIVKDGDVMHFRFNV
>NP_797116 Vibrio_parahaemolyticus_RIMD_2210633_uid57969 COG0012
MGFKCGIVGLPNVGKSTLFNALTKAGIEAANFPFCTIEPNTGVVPVPDLRLDALAKIVNPQKVLPTTMEFVDIAGLVAGASRGEGLGNKFLANIRETDAIGHVVRCFENENIVHVAGKVSPIEDIEVINLELAMADLDSCERAIQRNAKKAKGGDKDAKFELTVLEKLLPVLTEGGSARTVELSKEELAAVGYLNFLTLKPTMYIANVNEDGFEDNPYLDAVREFAAKENNVVVPVCAAIESEMAELEDDEREEFLADLGIEEPGLNRVIRAGYELLSLQTYFTAGVKEVRAWTIPVGATAPKAAAKIHTDFEKGFIRAEVVGYEDFIQYNGENGAKDAGKWRLEGKDYIVKDGDVVHFRFNV
>NP_804906 Salmonella_enterica_serovar_Typhi_Ty2_uid57973 COG0012
MGFKCGIVGLPNVGKSTLFNALTKAGIEAANFPFCTIEPNTGVVPMPDPRLDQLAEIVKPQRILPTTMEFVDIAGLVKGASKGEGLGNQFLTNIRETEAIGHVVRCFENDNIIHVAGKVNPAEDIDVINTELALADLDTCERAIHRVQKKAKGGDKDAKAELAALEKCLPHLAEAGMLRSLDLTDEDKAAIRYLSFLTLKPTMYIANVNEDGFENNPYLDQVREIAAKEGSVVVPVCAAVEADIAELDDDERDEFMAELGLEEPGLNRVIRAGYRLLNLQTYFTAGVKEVRAWTIPVGATAPQAAGKIHTDFEKGFIRAQTIAFDDFITYKGEQGAKEAGKMRAEGKDYIVKDGDIMNFLFNV
>NP_836898 Shigella_flexneri_2a_2457T_uid57991 COG0012
MGFKCGIVGLPNVGKSTLFNALTKAGIEAANFPFCTIEPNTGVVPMPDPRLDQLAEIVKPQRTLPTTMEFVDIAGLVKGASKGEGLGNQFLTNIRETEAIGHVVRCFENDNIIHVSGKVNPADDIEVINTELALADLDTCERAIHRVQKKAKGGDKDAKAELAVLEKCLPQLENAGMLRALDLSAEEKAAIRYLSFLTLKPTMYIANVNEDGFENNPYLDQVREIAAKEGSVVVPVCAAVEADIAELDDEERDEFMQELGLEEPGLNRVIRAGYKLLNLQTYFTAGVKEVRAWTIPVGATAPQAAGKIHTDFEKGFIRAQTISFEDFITYKGEQGAKEAGKMRAEGKDYIVKDGDVMNFLFNV
>NP_873485 Haemophilus_ducreyi_35000HP_uid57625 COG0012
MGFKCGIVGLPNVGKSTLFNALTKAGIEAANYPFCTIEPNTGVVPMPDPRLDALAEIVNPERVLPTTMEFVDIAGLVAGASKGEGLGNKFLANIRETDAIGHVVRCFENDDIVHVAGKIDPADDIETINTELALADLDSCERAIQRLQKRAKSGDKDAKFELSILEKILPVLENAGMIRSVALDKDELHAIKGYNFLTLKPTMYIANVNEDSFENNPYLDRVRQLAEQEGAVVVPVCAAIEAEIAELEDEEKVDFLQDLGIEEPGLNRVIRAGYRLLNLQTYFTAGVKEVRAWTVAVGATAPKAAAVIHTDFEKGFIRAEVIAYDDFIQFKGENGAKEAGKWRLEGKDYIVQDGDVMHFRFNV
>NP_933717 Vibrio_vulnificus_YJ016_uid58007 COG0012
MGFKCGIVGLPNVGKSTLFNALTKAGIEAANFPFCTIEPNTGVVPVPDLRLDELAKIVNPQRILPTTMEFVDIAGLVAGASRGEGLGNKFLANIRETDAIGHVVRCFENENIVHVAGKVSPIEDIEVINLELAMADLDSCERAIQRQAKKAKGGDKDAKFELTVLEKLLPVLTEGGSARTVELSKEELAAVGYLNFLTLKPTMYIANVNEDGFENNPYLDAVREFAAKENNVVVPVCAAIESEMAELEDDERAEFLADMGIEEPGLNRVIRAGYELLSLHTYFTAGVKEVRAWTIPIGATAPKAAGKIHTDFEKGFIRAEVIAYDDFIQFKGENGAKDAGKWRLEGKEYIVKDGDVVHFRFNV
>NP_993201 Yersinia_pestis_biovar_Microtus_91001_uid58037 COG0012
MGFKCGIVGLPNVGKSTLFNALTQAGIEAANFPFCTIEPNTGVVPMPDPRLDQLAEIVKPQRILPTTMEFVDIAGLVKGASKGEGLGNQFLTNIRETEAIGHVVRCFENDNIIHVAGKVDPADDIETINTELALSDLETCERAIHRVQKKAKGGDKDAKAELEALEKCLPHLENAGMLRALDLTAEDKAAIRYLSFLTLKPTMYIANVNEDGFENNPYLDQVRAIAAAEGSVVVAVCAAVESDIAEMEDEDRAEFMAELGIEEPGLNRVIRAGYELLNLQTYFTAGVKEVRAWTIPVGATAPQAAGKIHTDFEKGFIRAQTIAFDDFITYKGEQGAKEAGKMRSEGKEYIVKDGDVMNFLFNV
>YP_001006652 Yersinia_enterocolitica_8081_uid57741 COG0012
MGFKCGIVGLPNVGKSTLFNALTQAGIEAANFPFCTIEPNTGVVPMPDPRLDQLAEIVKPQRILPTTMEFVDIAGLVKGASKGEGLGNQFLTNIRETEAIGHVVRCFENDNIIHVAGKVDPVDDIDTINTELALSDLETCERAIHRVQKKAKGGDKDAKAELEALEKCLPHLENAGMLRALNLTAEDKAAIRYLSFLTLKPTMYIANVNEDGFENNPYLDQVRAIAAAEGSVVVAVCAAVESDIAELEDEDRAEFMAELGIEEPGLNRVIRAGYELLNLQTYFTAGVKEVRAWTIPVGATAPQAAGKIHTDFEKGFIRAQTIAFDDFITYKGEQGAKEAGKMRSEGKDYIVKDGDVMNFLFNV
>YP_001051606 Shewanella_baltica_OS155_uid58259 COG0012
MGFKCGIVGLPNVGKSTLFNALTKAGIEAANFPFCTIEPNTGVVPVPDPRLDALAAIVNPQRVLPTTMEFVDIAGLVAGASKGEGLGNKFLANIRETDAIGHVVRCFDDDNIVHVANKVDPAGDIEVINTELALADLDSLERAVQRQQKRAKGGDKDAKFEVEVLEKMRPILDEAKMLRSMELSKEELEAVAYLNFLTLKPTMYIANVAEDVFENNPHLDAVRAIAATENAIVVAVCAAIESELAEMEISDRDEFMADLGIEEPGLDRVIRAGYQLLNLQTYFTAGVKEVRAWTVPVGASAPQAAGVIHTDFERGFIRAQVMSYEDFIAHKGEAGAKEAGKLRVEGKTYIVKDGDVMHFLFNV
>YP_001084511 Acinetobacter_baumannii_ATCC_17978_uid58731 COG0012
MGFNCGIVGLPNVGKSTLFNALTKAAIAAENFPFCTIEPNTGIVPVPDPRLDKLAAIVNPQRVLPTTMEFVDIAGLVAGASKGEGLGNQFLANIRETDAIAHVVRCFEDENVIHVNGKIDPLDDIATINTELALADLETVAKAILRLTKVAKGGDKEAVATKAVLEKIQPLLDEGKPARAADLSDDERKLIRGFGLMTLKPTMYIANVAEDGFENNPHLEAVKKLAAEENAIVVPLCNQIEAEISLLEDEDRAEFLEAMGMEEPGLNVVIRAGYKLLGLQTYFTAGVQEVRAWTVKVGATAPQAAGVIHTDFEKGFIRAEVVAYDDFVQYNGENGAKEAGKWRLEGKTYVVQDGDVMHFRFNV
>YP_001095044 Shewanella_loihica_PV_4_uid58349 COG0012
MGFKCGIVGLPNVGKSTLFNALTKAGIEASNFPFCTIEPNTGVVPVPDPRLEALAEIVKPERVLPTTMEFVDIAGLVAGASKGEGLGNKFLANIRETDAIGHVVRCFEDENIVHVANKVSPASDIEVINTELALADLDSCERAILRQQKRAKGGDKDAKFEVSVLEKMRPVLDEGHMLRSMDLSKEELAAVNYLNFLTLKPTMYIANVAEDGFENNPHLDAVREIAAKENAVVVAVCAAIESELAEMDPEDRDEFMADLGLEEPGLDRVIRAGYQLLDLHTYFTAGVKEVRAWTVPVGACAPQAAGVIHTDFERGFIRAQVMSYDDFIAYKGEAGAKEAGKLRVEGKTYVVKDGDVMHFLFNV
>YP_001121986 Francisella_tularensis_WY96_3418_uid58811 COG0012
MGFKCGIVGLPNVGKSTLFNALTEAGIDAENYPFCTIDPNVGIVSVPDQRLNELAKIVKPERIITTTMEFVDIAGLVTGASKGEGLGNKFLANIRETDAIAHVVRCFEDDNIIHVSGKVDPIDDINTINMELILADIESCDRTVQRFAKMKKSGDKEALAKADFYTRLKEHLESEKPARTFEMNEDETKWLKQTPLLTSKPVLYIANVNENGFENNPLLDKVVEYAKAENSNVVPVCAAMEQEISQLEADEKLEFLADMGLSETGLDRVIKAGYALLNLHTYLTAGVKEVRAWTIPVGATAPQAAGVIHTDFERGFIRAEVIAYDDYIKYNGEKGAKEAGKARLEGKEYIMKDGDVVNFRFNV
>YP_001162480 Yersinia_pestis_Pestoides_F_uid58619 COG0012
MGFKCGIVGLPNVGKSTLFNALTQAGIEAANFPFCTIEPNTGVVPMPDPRLDQLAEIVKPQRILPTTMEFVDIAGLVKGASKGEGLGNQFLTNIRETEAIGHVVRCFENDNIIHVAGKVDPADDIETINTELALSDLETCERAIHRVQKKAKGGDKDAKAELEALEKCLPHLENAGMLRALDLTAEDKAAIRYLSFLTLKPTMYIANVNEDGFENNPYLDQVRAIAAAEGSVVVAVCAAVESDIAEMEDEDRAEFMAELGIEEPGLNRVIRAGYELLNLQTYFTAGVKEVRAWTIPVGATAPQAAGKIHTDFEKGFIRAQTIAFDDFITYKGEQGAKEAGKMRSEGKEYIVKDGDVMNFLFNV
>YP_001173670 Pseudomonas_stutzeri_A1501_uid58641 COG0012
MGFNCGIVGLPNVGKSTLFNALTKSGIAAENFPFCTIEPNSGIVPMPDPRLDALAAIVKPERVIPTTMEFVDIAGLVEGASKGEGLGNKFLANIRETDAIAHVVRCFQDDNVIHVANSVDPKRDIEIIDLELIFADLDSCEKQLQKVTRNAKGGDKDAVAQKALLEKLIPHFTEGKPARTLLKTLGTEEKAMVRGFHLLTSKPVMYIANVAEDGFENNPLLDVVQAIADAEGAPVVPVCNKIEAEIAELDDGEEKDMFLESLGLEEPGLNRVIRAGYELLNLQTYFTAGVKEVRAWTVKVGATAPQAAAVIHTDFEKGFIRAEVVAYDDFIAYKGEAGAKEAGKWRLEGKEYIVKDGDVMHFRFNV
>YP_001177065 Enterobacter_638_uid58727 COG0012
MGFKCGIVGLPNVGKSTLFNALTKAGIEAANFPFCTIEPNTGVVPMPDPRLDQLAEIVKPQRILPTTMEFVDIAGLVKGASKGEGLGNQFLTNIRETEAIGHVVRCFENDNIIHVNNKVDPADDIEVINTELALSDLDTCERAIHRVQKRAKGGDKDAKAELVALEKCLPQLENAGMLRSLALTEEDKAAIKYLSFLTLKPTMYIANVNEDGFENNPYLDKVREIAAGEGSVVVAVCAAVESDIAELDDADREEFMAELGIEEPGLNRVIRAGYELLNLQTYFTAGVKEVRAWTIPVGATAPQAAGKIHTDFEKGFIRAQTIAFEDFIAYKGEQGAKEAGKMRAEGKDYIVKDGDVMNFLFNV
>YP_001184370 Shewanella_putrefaciens_CN_32_uid58267 COG0012
MGFKCGIVGLPNVGKSTLFNALTKAGIEAANFPFCTIEPNTGVVPVPDPRLDALAAIVNPQRVLPTTMEFVDIAGLVAGASKGEGLGNKFLANIRETDAIGHVVRCFDDDNIVHVANKVDPAGDIEVINTELALADLDSLERAVLRQQKRAKGGDKDAKFEVEVLEKMRPVLDEAKMLRSMDLSKEELEAVAYLNFLTLKPTMYIANVAEDGFENNPHLDAVRAIAATENAIVVAVCAAIESELAEMEIEERDEFMADLGLEEPGLDRVIRAGYQLLNLQTYFTAGVKEVRAWTIPVGASAPQAAGVIHTDFERGFIRAQVMAFEDFITYKGEAGAKEAGKLRVEGKTYIVKDGDVMHFLFNV
>YP_001186551 Pseudomonas_mendocina_ymp_uid58723 COG0012
MGFNCGIVGLPNVGKSTLFNALTKSGIAAENFPFCTIEPNSGIVPMPDPRLDALAEIVKPEKVIPTTMEFVDIAGLVAGASKGEGLGNKFLANIRETDAIAHVVRCFEDENVIHVANSVDPKRDIEIIDLELIMADLDSCEKQLQRVARTAKGGDKESVAQKALLEKLIPHLTEGKPARSLLKDLGDDEKRLAKTFHLLTTKPVMYIANVAEDGFENNPHLDVVNAIAKEEGAIVVPVCNKIEAEIAELDDLEEMQMFLETMGMEEPGLNRVIRAGYSLLNLQTYFTAGVKEVRAWTVRVGATAPQAAAVIHTDFEKGFIRAEVVAYDDFIAYKGEGGAKEAGKWRLEGKDYIVKDGDVMHFRFNV
>YP_001217701 Vibrio_cholerae_O395_uid58425 COG0012
MGFKCGIVGLPNVGKSTLFNALTKAGIEAANFPFCTIEPNTGVVPVPDPRLDALAAIVKPERILPTTMEFVDIAGLVAGASKGEGLGNKFLANIRETDAIGHVVRCFENENIIHVAGKVSPLEDIEIINLELALADLDSCERAILRQSKRAKGGDKEAKFELAVLEKLQPVLSEGQSARSVNLTKEELLAVGYLNLLTLKPTMYIANVNENGFENNPYLDAVVEFAAKENASVVAVCAAIEAELSELEEEERDEFLADLGIEEPGLNRVIRSGYDLLNLQTYFTAGVKEVRAWTIPVGATAPQAAGKIHTDFERGFIRAEVIGYNDYIQFNGESGAKDAGKWRLEGKEYIVKDGDVIHFRFNV
>YP_001249818 Legionella_pneumophila_Corby_uid58733 COG0012
MGFKCGIVGLPNVGKSTLFNALTKAGIEAANYPFCTIEPNVGIVTVPDSRLDNLSDIVKPQQVIHATMQFVDIAGLVKGASSGEGLGNQFLANIRETDAIAHVVRCFDNSDVVHVEGRVDPLSDIEVINTELALADMETLEKSLLKVGKNSKSGNKEAIFELKTLEKIKAHLDTGYPVRTLELTPEEEQVSKRLFLLTAKPVLYIANVDDNGYENNPLLDKVKALASQENASIVALCAATEAELVELDEEDRQEFMVDLGLSEPGLNKVIRAGYELLGLQTYFTAGVKEVRAWTIRKGATAPQAAGVIHTDFEKGFIRAEVISYEDFIRFGGEQGAKEAGKLRLEGKEYIVCDGDVMHFRFNV
>YP_001266101 Pseudomonas_putida_F1_uid58355 COG0012
MGFNCGIVGLPNVGKSTLFNALTKSGIAAENFPFCTIEPNSGIVPMPDARLAALAEIVKPNRILPTTMEFVDIAGLVAGASKGEGLGNKFLANIRETDAIAHVVRCFEDENVIHVSNSVDPKRDIEIIDLELIFADLDSCEKQLQKVARNAKGGDKDALAQKAILEKLIPHFTEGKPARSLMKNMAEDEKALIRGFHLLTSKPVMYIANVAEDGFENNPHLDVVKAIAEEEGAVVVPVCNKIEAEIAELDDGEEKDMFLEALGLEEPGLNRVIRAGYELLNLQTYFTAGVQEVRAWTVRVGATAPQAAGVIHTDFEKGFIRAEVVAYDDFIQFKGEAGAKEAGKWRLEGKDYIVKDGDVMHFRFNV
>YP_001290079 Haemophilus_influenzae_PittEE_uid58591 COG0012
MGFKCGIVGLPNVGKSTLFNALTKAGIEAANYPFCTIEPNTGVVPMPDPRLDALAEIVKPERILPTTMEFVDIAGLVAGASKGEGLGNKFLANIRETDAIGHVVRCFENDDIVHVAGKIDPLDDIETINTELALADLDSCERAIQRLQKRAKGGDKEAKFELSVMEKILPVLENAGMIRSVGLDKEELQAIKSYNFLTLKPTMYIANVNEDGFENNPYLDCVREIAEKEGAVVVPVCAAIESEIAELDDEEKVEFLQDLGIEEPGLNRVIRAGYALLNLQTYFTAGVKEVRAWTVSVGATAPKAAAVIHTDFEKGFIRAEVIAYEDFIQFNGENGAKEAGKWRLEGKDYIVQDGDVMHFRFNV
>YP_001292348 Haemophilus_influenzae_PittGG_uid58593 COG0012
MGFKCGIVGLPNVGKSTLFNALTKAGIEAANYPFCTIEPNTGVVPMPDPRLDALAEIVKPERILPTTMEFVDIAGLVAGASKGEGLGNKFLANIRETDAIGHVVRCFENDDIVHVAGKIDPLDDIETINTELALADLDSCERAIQRLQKRAKGGDKEAKFELSVMEKILPVLENAGMIRSVGLDKEELQAIKSYNFLTLKPTMYIANVNEDGFENNPYLDRVREIAAKEGAVVVPVCAAIESEIAELDDEEKVEFLQDLGIEEPGLNRVIRAGYALLNLQTYFTAGVKEVRAWTVSVGATAPKAAAVIHTDFEKGFIRAEVIAYEDFIQFNGENGAKEAGKWRLEGKDYIVQDGDVMHFRFNV
>YP_001350654 Pseudomonas_aeruginosa_PA7_uid58627 COG0012
MGFNCGIVGLPNVGKSTLFNALTKSGIAAENFPFCTIEPNSGIVPMPDARLNALAEIVKPERVLPTTMEFVDIAGLVAGASKGEGLGNKFLANIRETDAIAHVVRCFEDDNVIHVSNSVDPRRDIEIIDLELIFADLDSCEKQLQKVSRNAKGGDKEALAQKALLEKLIPHFTEGKPARSLLKNLGDEEKRLVRSFHLLTSKPVMYIANVAEDGFENNPHLDVVKAIAEEEGAVVVPVCNKIEAEIAELEDGEEKDMFLESLGLEEPGLNRVIRAGYGLLNLQTYFTAGVKEVRAWTVRVGATAPQAAGVIHTDFEKGFIRAEVVAYDDFIQFKGEQGAKEAGKWRLEGKDYIVKDGDVMHFRFNV
>YP_001367489 Shewanella_baltica_OS185_uid58743 COG0012
MGFKCGIVGLPNVGKSTLFNALTKAGIEAANFPFCTIEPNTGVVPVPDPRLDALAAIVNPQRVLPTTMEFVDIAGLVAGASKGEGLGNKFLANIRETDAIGHVVRCFDDDNIVHVANKVDPAGDIEVINTELALADLDSLERAVQRQQKRAKGGDKDAKFEVEVLEKMRPILDEAKMLRSMELSKEELEAVAYLNFLTLKPTMYIANVAEDGFENNPHLDAVRAIAATENAIVVAVCAAIESELAEMEISDRDEFMADLGIEEPGLDRVIRAGYQLLNLQTYFTAGVKEVRAWTVPVGASAPQAAGVIHTDFERGFIRAQVMSYEDFIAHKGEAGAKEAGKLRVEGKTYIVKDGDVMHFLFNV
>YP_001401048 Yersinia_pseudotuberculosis_IP_31758_uid58487 COG0012
MGFKCGIVGLPNVGKSTLFNALTQAGIEAANFPFCTIEPNTGVVPMPDPRLDQLAEIVKPQRILPTTMEFVDIAGLVKGASKGEGLGNQFLTNIRETEAIGHVVRCFENDNIIHVAGKVDPADDIETINTELALSDLETCERAIHRVQKKAKGGDKDAKAELEALEKCLPHLENAGMLRALDLTAEDKAAIRYLSFLTLKPTMYIANVNEDGFENNPYLDQVRAIAAAEGSVVVAVCAAVESDIAEMEDEDRAEFMAELGIEEPGLNRVIRAGYELLNLQTYFTAGVKEVRAWTIPVGATAPQAAGKIHTDFEKGFIRAQTIAFDDFITYKGEQGAKEAGKMRSEGKEYIVKDGDVMNFLFNV
>YP_001428438 Francisella_tularensis_holarctica_FTNF002_00_uid58999 COG0012
MGFKCGIVGLPNVGKSTLFNALTEAGIDAENYPFCTIDPNVGIVSVPDQRLNELAKIVKPERIITTTMEFVDIAGLVTGASKGEGLGNKFLANIRETDAIAHVVRCFEDDNIIHVSGKVDPIDDINIINMELILADIEYCDRTVQRFAKMKKSGDKEALAKADFYTRLKEHLESEKHARTFEMNEDETKWLKQTPLLTSKPVLYIANVNENGFENNPLLDKVVEYAKAENSNVVPVCAAMEQEISQLEADEKLEFLADMGLSETGLDRVIKAGYALLNLHTYLTAGVKEVRAWTIPIGATAPQAAGVIHTDFERGFIRAEVIAYDDYIKYNGEKGAKEAGKARLEGKEYIMKDGDVVNFRFNV
>YP_001444450 Vibrio_harveyi_ATCC_BAA_1116_uid58957 COG0012
MGFKCGIVGLPNVGKSTLFNALTKAGIEAANFPFCTIEPNTGVVPVPDLRLDALAKIVNPQKVLPTTMEFVDIAGLVAGASRGEGLGNKFLANIRETDAIGHVVRCFENDNIVHVAGKVSPIEDIEVINLELAMADLDSCERAIQRNAKKAKGGDKDAKFELTVLEKLLPVLTEGGMARTVALAKEELAAIGYLNFLTLKPTMYIANVNEDGFEDNAYLDAVREFAAKENNVVVPVCAAIESEMAELEDDEREEFLADLGIEEPGLNRVIRAGYELLNLQTYFTAGVKEVRAWTIPVGATAPKAAAKIHTDFEKGFIRAEVVGYDDFIQFNGESGAKDAGKWRLEGKEYIVKDGDVVHFRFNV
>YP_001458026 Escherichia_coli_HS_uid58393 COG0012
MGFKCGIVGLPNVGKSTLFNALTKAGIEAANFPFCTIEPNTGVVPMPDPRLDQLAEIVKPQRTLPTTMEFVDIAGLVKGASKGEGLGNQFLTNIRETEAIGHVVRCFENDNIIHVSGKVNPADDIEVINTELALADLDTCERAIHRVQKKAKGGDKDAKAELAVLEKCLPQLENAGMLRALDLSAEEKAAIRYLSFLTLKPTMYIANVNEDGFENNPYLDQVREIAAKEGSVVVPVCAAVEADIAELDDEERDEFMQELGLEEPGLNRVIRAGYKLLNLQTYFTAGVKEVRAWTIPVGATAPQAAGKIHTDFEKGFIRAQTISFEDFITYKGEQGAKEAGKMRAEGKDYIVKDGDVMNFLFNV
>YP_001462455 Escherichia_coli_E24377A_uid58395 COG0012
MGFKCGIVGLPNVGKSTLFNALTKAGIEAANFPFCTIEPNTGVVPMPDPRLDQLAEIVKPQRTLPTTMEFVDIAGLVKGASKGEGLGNQFLTNIRETEAIGHVVRCFENDNIIHVSGKVNPADDIEVINTELALADLDTCERAIHRVQKKAKGGDKDAKAELAVLEKCLPQLENAGMLRALDLSAEEKAAIRYLSFLTLKPTMYIANVNEDGFENNPYLDQVREIAAKEGSVVVPVCAAVEADIAELDDEERDEFMQELGLEEPGLNRVIRAGYKLLNLQTYFTAGVKEVRAWTIPVGATAPQAAGKIHTDFEKGFIRAQTISFEDFITYKGEQGAKEAGKMRAEGKDYIVKDGDVMNFLFNV
>YP_001475199 Shewanella_sediminis_HAW_EB3_uid58835 COG0012
MGFKCGIVGLPNVGKSTLFNALTKAGIEASNFPFCTIEPNTGVVPVPDARLDALAEIVNPERILPTTMEFVDIAGLVAGASKGEGLGNKFLANIRETDAIGHVVRCFEDDNIVHVANKVSPVADIEVINTELALADLDSCERAIMRQAKRAKGGDQDAKFEVSVLEKMRPVLDEGHMLRSMDLSKEELLAVDYLNFLTLKPTMYIANVSEDGFEDNPHLDAVREIASQENAVVVAVCAAIESELAEMDAEDREEFMADLGLEEPGLDRVIRAGYDLLTLQTYFTAGVKEVRAWTVPIGASAPQAAGVIHTDFERGFIRAQVMAYEDFITYKGESGAKEAGKLRVEGKTYVVKDGDVMHFLFNV
>YP_001502984 Shewanella_pealeana_ATCC_700345_uid58705 COG0012
MGFKCGIVGLPNVGKSTLFNALTKAGIEASNFPFCTIEPNTGVVPVPDTRLDALAAIVKPERVLATTMEFVDIAGLVAGASKGEGLGNKFLANIRETDAIGHVVRCFEDDNIVHVANKVDPASDIEVINTELALADLDSCERAITRQAKRAKGGDTEAKFEVAVLEKMRPVLDEGKMLRSMELTKEELAAIGYLNFLTLKPTMYIANVAEDGFENNPHLDTVKALAAEENAVVVAVCAAIESELAEMDAEDREEFMADLGLEEPGLDRVIRAGYDLLSLQTYFTAGVKEVRAWTVRIGASAPQAAGVIHTDFERGFIRAQVMAYDDFITYKGEAGAKEAGKLRVEGKTYTVKDGDVMHFLFNV
>YP_001555857 Shewanella_baltica_OS195_uid58261 COG0012
MGFKCGIVGLPNVGKSTLFNALTKAGIEAANFPFCTIEPNTGVVPVPDPRLDALAAIVNPQRVLPTTMEFVDIAGLVAGASKGEGLGNKFLANIRETDAIGHVVRCFDDDNIVHVANKVDPAGDIEVINTELALADLDSLERAVQRQQKRAKGGDKDAKFEVEVLEKMRPILDEAKMLRSMELSKEELEAVAYLNFLTLKPTMYIANVAEDGFENNPHLDAVRAIAATENAIVVAVCAAIESELAEMEISDRDEFMADLGIEEPGLDRVIRAGYQLLNLQTYFTAGVKEVRAWTVPVGASAPQAAGVIHTDFERGFIRAQVMSYEDFIAHKGEAGAKEAGKLRVEGKTYIVKDGDVMHFLFNV
>YP_001570215 Salmonella_enterica_arizonae_serovar_62_z4_z23__RSK2980_uid58191 COG0012
MGFKCGIVGLPNVGKSTLFNALTKAGIEAANFPFCTIEPNTGVVPMPDPRLDQLAEIVKPQRILPTTMEFVDIAGLVKGASKGEGLGNQFLTNIRETEAIGHVVRCFENDNIIHVAGKVNPAEDIDVINTELALADLDTCERAIHRVQKKAKGGDKDAKAELAALEKCLPHLAEAGMLRSLDLTDEDKAAIRYLSFLTLKPTMYIANVNEDGFENNPYLDQVREIAAKEGSVVVPVCAAVEADIAELDDEERDEFMAELGLEEPGLNRVIRAGYRLLNLQTYFTAGVKEVRAWTIPVGATAPQAAGKIHTDFEKGFIRAQTIAFDDFITYKGEQGAKEAGKMRAEGKDYIVKDGDVMNFLFNV
>YP_001587682 Salmonella_enterica_serovar_Paratyphi_B_SPB7_uid59097 COG0012
MGFKCGIVGLPNVGKSTLFNALTKAGIEAANFPFCTIEPNTGVVPMPDPRLDQLAEIVKPQRILPTTMEFVDIAGLVKGASKGEGLGNQFLTNIRETEAIGHVVRCFENDNIIHVAGKVNPAEDIDVINTELALADLDTCERAIHRVQKKAKGGDKDAKAELAALEKCLPHLAEAGMLRSLDLTDEDKAAIRYLSFLTLKPTMYIANVNEDGFENNPYLDQVREIAAKEGSVVVPVCAAVEADIAELDDDERDEFMAELGLEEPGLNRVIRAGYRLLNLQTYFTAGVKEVRAWTIPVGATAPQAAGKIHTDFEKGFIRAQTIAFDDFITYKGEQGAKEAGKMRAEGKDYIVKDGDIMNFLFNV
>YP_001606886 Yersinia_pestis_Angola_uid58485 COG0012
MGFKCGIVGLPNVGKSTLFNALTQAGIEAANFPFCTIEPNTGVVPMPDPRLDQLAEIVKPQRILPTTMEFVDIAGLVKGASKGEGLGNQFLTNIRETEAIGHVVRCFENDNIIHVAGKVDPADDIETINTELALSDLETCERAIHRVQKKAKGGDKDAKAELEALEKCLPHLENAGTLRALDLTAEDKAAIRYLSFLTLKPTMYIANVNEDGFENNPYLDQVRAIAAAEGSVVVAVCAAVESDIAEMEDEDRAEFMAELGIEEPGLNRVIRAGYELLNLQTYFTAGVKEVRAWTIPVGATAPQAAGKIHTDFEKGFIRAQTIAFDDFITYKGEQGAKEAGKMRSEGKEYIVKDGDVMNFLFNV
>YP_001667009 Pseudomonas_putida_GB_1_uid58735 COG0012
MGFNCGIVGLPNVGKSTLFNALTKSGIAAENFPFCTIEPNSGIVPMPDARLAALAEIVKPNRILPTTMEFVDIAGLVAGASKGEGLGNKFLANIRETDAIAHVVRCFEDENVIHVSNSVDPKRDIEIIDLELIFADLDSCEKQLQKVARNAKGGDKEALAQKAILEKLIPHFTEGKPARSLMKHMADDEKAVIRGFHLLTSKPVMYIANVAEDGFDNNPHLDVVKAIAEEEGAVVVPVCNKIEAEIAELEDGEEKDMFLEALGLEEPGLNRVIRAGYELLNLQTYFTAGVQEVRAWTVRVGATAPQAAGVIHTDFEKGFIRAEVVAYDDFIQFKGESGAKEAGKWRLEGKDYIVKDGDVMHFRFNV
>YP_001675424 Shewanella_halifaxensis_HAW_EB4_uid59007 COG0012
MGFKCGIVGLPNVGKSTLFNALTKAGIEASNFPFCTIEPNTGVVPVPDSRLDALAAIVKPERVLATTMEFVDIAGLVAGASKGEGLGNKFLANIRETDAIGHVVRCFEDDNIVHVANKVNPASDIEVINTELALADLDSCERAITRQAKRAKGGDSEAKFEVAVLEKMRPLLDEGKMLRSMELTKEELAAIGYLNFLTLKPTMYIANVAEDGFENNPHLDTVKAIAAEENAVVVAVCAAIESELAEMDAEDRDEFMADLGLEEPGLDRVIRAGYELLNLQTYFTAGVKEVRAWTVRIGATAPQAAGVIHTDFERGFIRAQVMAYDDFITYKGEAGAKEAGKLRVEGKTYTVKDGDVMHFLFNV
>YP_001678308 Francisella_philomiragia_ATCC_25017_uid59105 COG0012
MGFKCGIVGLPNVGKSTLFNALTEAGIEAANYPFCTIDPNVGIVSVPDQRLNELAKIVKPERILPTTMEFVDIAGLVAGASKGEGLGNKFLANIRETDAIAHVVRCFEDDNIIHVSGKVDPIDDINTINMELILADIESCDKAVQRFAKMKKSGDKEALAKADFYTKLKEHLESEKPARTFELTDDEAKWLKQTPLLTSKPVLYIANVNDDGFENNPLLDKVIEYAQAENSNVVPVCAAMEQEISQLEPDEKLEFLADMGLTETGLDRVIKAGYALLNLHTYLTAGVKEVRAWTIPVGATAPQAAGVIHTDFERGFIRAEVISYDDYIQYNGEKGAKEAGKARLEGKEYIMKDGDVVNFRFNL
>YP_001707459 Acinetobacter_baumannii_SDF_uid61601 COG0012
MGFNCGIVGLPNVGKSTLFNALTKAAIAAENFPFCTIEPNTGIVPVPDPRLDKLAAIVNPQRVLPTTMEFVDIAGLVAGASKGEGLGNQFLANIRETDAIAHVVRCFEDENVIHVNGKIDPLDDIATINTELALADLETVAKAILRLTKVAKGGDKEAVATKAVLEKIQPLLDEGKPARAADLSDDERKLIRGFGLMTLKPTMYIANVAEDGFENNPHLEAVKKLAAEENAIVVPLCNQIEAEISLLEDEDRAEFLEAMGMEEPGLNVVIRAGYKLLGLQTYFTAGVQEVRAWTLKVGATAPQAAGVIHTDFEKGFIRAEVVAYDDFVQYNGENGAKEAGKWRLEGKTYVVQDGDVMHFRFNV
>YP_001714023 Acinetobacter_baumannii_AYE_uid61637 COG0012
MGFNCGIVGLPNVGKSTLFNALTKAAIAAENFPFCTIEPNTGIVPVPDPRLDKLAAIVNPQRVLPTTMEFVDIAGLVAGASKGEGLGNQFLANIRETDAIAHVVRCFEDENVIHVNGKIDPLDDIATINTELALADLETVAKAILRLTKVAKGGDKEAVATKAVLEKIQPLLDEGKPARAADLSDDERKLIRGFGLMTLKPTMYIANVAEDGFENNPHLEAVKKLAAEENAIVVPLCNQIEAEISLLEDEDRAEFLEAMGMEEPGLNVVIRAGYKLLGLQTYFTAGVQEVRAWTVKVGATAPQAAGVIHTDFEKGFIRAEVVAYDDFVQYNGENGAKEAGKWRLEGKTYVVQDGDVMHFRFNV
>YP_001720923 Yersinia_pseudotuberculosis_YPIII_uid59151 COG0012
MGFKCGIVGLPNVGKSTLFNALTQAGIEAANFPFCTIEPNTGVVPMPDPRLDQLAEIVKPQRILPTTMEFVDIAGLVKGASKGEGLGNQFLTNIRETEAIGHVVRCFENDNIIHVAGKVDPADDIETINTELALSDLETCERAIHRVQKKAKGGDKDAKAELEALEKCLPHLENAGMLRALDLTAEDKAAIRYLSFLTLKPTMYIANVNEDGFENNPYLDQVRAIAAAEGSVVVAVCAAVESDIAEMEDEDRAEFMAELGIEEPGLNRVIRAGYELLNLQTYFTAGVKEVRAWTIPVGATAPQAAGKIHTDFEKGFIRAQTIAFDDFITYKGEQGAKEAGKMRSEGKEYIVKDGDVMNFLFNV
>YP_001725384 Escherichia_coli_ATCC_8739_uid58783 COG0012
MGFKCGIVGLPNVGKSTLFNALTKAGIEAANFPFCTIEPNTGVVPMPDPRLDQLAEIVKPQRTLPTTMEFVDIAGLVKGASKGEGLGNQFLTNIRETEAIGHVVRCFENDNIIHVSGKVNPADDIEVINTELALADLDTCERAIHRVQKKAKGGDKDAKAELAVLEKCLPQLENAGMLRALDLSAEEKAAIRYLSFLTLKPTMYIANVNEDGFENNPYLDQVREIAAKEGSVVVPVCAAVEADIAELDDEERDEFMQELGLEEPGLNRVIRAGYKLLNLQTYFTAGVKEVRAWTIPVGATAPQAAGKIHTDFEKGFIRAQTISFEDFITYKGEQGAKEAGKMRAEGKDYIVKDGDVMNFLFNV
>YP_001730151 Escherichia_coli_K_12_substr__DH10B_uid58979 COG0012
MGFKCGIVGLPNVGKSTLFNALTKAGIEAANFPFCTIEPNTGVVPMPDPRLDQLAEIVKPQRTLPTTMEFVDIAGLVKGASKGEGLGNQFLTNIRETEAIGHVVRCFENDNIIHVSGKVNPADDIEVINTELALADLDTCERAIHRVQKKAKGGDKDAKAELAVLEKCLPQLENAGMLRALDLSAEEKAAIRYLSFLTLKPTMYIANVNEDGFENNPYLDQVREIAAKEGSVVVPVCAAVEADIAELDDEERDEFMQELGLEEPGLNRVIRAGYKLLNLQTYFTAGVKEVRAWTIPVGATAPQAAGKIHTDFEKGFIRAQTISFEDFITYKGEQGAKEAGKMRAEGKDYIVKDGDVMNFLFNV
>YP_001743991 Escherichia_coli_SMS_3_5_uid58919 COG0012
MGFKCGIVGLPNVGKSTLFNALTKAGIEAANFPFCTIEPNTGVVPMPDPRLDQLAEIVKPQRTLPTTMEFVDIAGLVKGASKGEGLGNQFLTNIRETEAIGHVVRCFENDNIIHVSGKVNPADDIEVINTELALADLDTCERAIHRVQKKAKGGDKDAKAELAVLEKCLPQLENAGMLRALDLSAEEKAAIRYLSFLTLKPTMYIANVNEDGFENNPYLDQVREIAAKEGSVVVPVCAAVEADIAELDDEERDEFMQELGLEEPGLNRVIRAGYKLLNLQTYFTAGVKEVRAWTIPVGATAPQAAGKIHTDFEKGFIRAQTISFEDFITYKGEQGAKEAGKMRAEGKDYIVKDGDVMNFLFNV
>YP_001751313 Pseudomonas_putida_W619_uid58651 COG0012
MGFNCGIVGLPNVGKSTLFNALTKSGIAAENFPFCTIEPNSGIVPMPDARLAALAEIVKPNRILPTTMEFVDIAGLVAGASKGEGLGNKFLANIRETDAIAHVVRCFEDENVIHVSNSVDPKRDIEIIDLELIFADLDSCEKQLQKVTRNAKGGDKEALAQKAILEKLIPHFTEGKPARSLMKNMADDEKAVIRGFHLLTSKPVMYIANVAEDGFDNNPHLDVVKAIAEEEGAVVVPVCNKIEAEIAELDDGEEKDMFLEALGLEEPGLNRVIRAGYELLNLQTYFTAGVQEVRAWTVRVGATAPQAAGVIHTDFEKGFIRAEVVAYDDFIQFKGEGGAKEAGKWRLEGKDYIVKDGDVMHFRFNV
>YP_001762047 Shewanella_woodyi_ATCC_51908_uid58721 COG0012
MGFKCGIVGLPNVGKSTLFNALTKAGIEASNFPFCTIEPNTGVVPVPDARLDALAQIVNPERVLPTTMEFVDIAGLVAGASKGEGLGNKFLANIRETDAIGHVVRCFEDDNIVHVANKVSPASDIEVINTELALADLDSCERAITRQAKRAKGGDADAKFEVSVLEKMRPVLDEGDMLRSMELSKEELAAVAYLNFLTLKPTMYIANVAEDGFENNPHLDTVREIAAKENAVVVAVCAAIESELAEMDAEDREEFMADLGLEEPGLDRVIRAGYDLLTLQTYFTAGVKEVRAWTVPVGASAPKAAGVIHTDFERGFIRAQVMAYDDFITYKGEAGAKEAGKLRVEGKTYIVKDGDVMHFLFNV
>YP_001785088 Haemophilus_somnus_2336_uid57979 COG0012
MGFKCGIVGLPNVGKSTLFNALTKAGIEAANYPFCTIEPNTGVVPMPDPRLDALADIVKPERILPTTMEFVDIAGLVAGASKGEGLGNKFLANIRETDAIGHVVRCFENDDIVHVAGKIDPLDDIETINTELALADLDSCERAIQRLQKRAKGGDKEAKFELSVMEKILPVLENAGMIRSLDLDKDELHAIKSYNFLTLKPTMYIANVNEDGFENNPYLDKVREFATKEGSVVVPVCAAIEAEIAELDDDEKTDFLQDLGIEEPGLNRVIRAGYALLNLQTYFTAGVKEVRAWTVSVGATAPKAAAVIHTDFEKGFIRAEVIAYDDFIQYKGEAGAKEAGKWRLEGKDYIVQDGDVMHFRFNV
>YP_001846180 Acinetobacter_baumannii_ACICU_uid58765 COG0012
MGFNCGIVGLPNVGKSTLFNALTKAAIAAENFPFCTIEPNTGIVPVPDPRLDKLAAIVNPQRVLPTTMEFVDIAGLVAGASKGEGLGNQFLANIRETDAIAHVVRCFEDENVIHVNGKIDPLDDIATINTELALADLETVAKAILRLTKVAKGGDKEAVATKAVLEKIQPLLDEGKPARAADLSDDERKLIRGFGLMTLKPTMYIANVAEDGFENNPHLEAVKKLAAEENAIVVPLCNQIEAEISLLEDEDRAEFLEAMGMEEPGLNVVIRAGYKLLGLQTYFTAGVQEVRAWTVKVGATAPQAAGVIHTDFEKGFIRAEVVAYDDFVQYNGENGAKEAGKWRLEGKTYVVQDGDVMHFRFNV
>YP_001872478 Yersinia_pseudotuberculosis_PB1__uid59153 COG0012
MGFKCGIVGLPNVGKSTLFNALTQAGIEAANFPFCTIEPNTGVVPMPDPRLDQLAEIVKPQRILPTTMEFVDIAGLVKGASKGEGLGNQFLTNIRETEAIGHVVRCFENDNIIHVAGKVDPADDIETINTELALSDLETCERAIHRVQKKAKGGDKDAKAELEALEKCLPHLENAGMLRALDLTAEDKAAIRYLSFLTLKPTMYIANVNEDGFENNPYLDQVRAIAAAEGSVVVAVCAAVESDIAEMEDEDRAEFMAELGIEEPGLNRVIRAGYELLNLQTYFTAGVKEVRAWTIPVGATAPQAAGKIHTDFEKGFIRAQTIAFDDFITYKGEQGAKEAGKMRSEGKEYIVKDGDVMNFLFNV
>YP_001879986 Shigella_boydii_CDC_3083_94_uid58415 COG0012
MGFKCGIVGLPNVGKSTLFNALTKAGIEAANFPFCTIEPNTGVVPMPDPRLDQLAEIVKPQRTLPTTMEFVDIAGLVKGASKGEGLGNQFLTNIRETEAIGHVVRCFENDNIIHVSGKVNPADDIEVINTELALADLDTCERAIHRVQKKAKGGDKDAKAELAVLEKCLPQLENAGMLRALDLSAEEKAAIRYLSFLTLKPTMYIANVNEDGFENNPYLDQVREIAAKEGSVVVPVCAAVEADIAELDDEERDEFMQELGLEEPGLNRVIRAGYKLLNLQTYFTAGVKEVRAWTIPVGATAPQAAGKIHTDFEKGFIRAQTISFEDFITYKGEQGAKEAGKMRAEGKDYIVKDGDVMNFLFNV
>YP_001891839 Francisella_tularensis_mediasiatica_FSC147_uid58939 COG0012
MGFKCGIVGLPNVGKSTLFNALTEAGIDAENYPFCTIDPNVGIVSIPDQRLNELAKIVKPERIITTTMEFVDIAGLVTGASKGEGLGNKFLANIRETDAIAHVVRCFEDDNIIHVSGKVDPIDDINTINMELILADIESCDRTVQRFAKMKKSGDKEALAKADFYTRLKEHLESEKPARTFEMNEDETKWLKQTPLLTSKPVLYIANVNENGFENNPLLDKVVEYAKAENSNVVPVCAAMEQEISQLEADEKLEFLADMGLSETGLDRVIKAGYALLNLHTYLTAGVKEVRAWTIPVGATAPQAAGVIHTDFERGFIRAEVIAYDDYIKYNGEKGAKEAGKARLEGKEYIMKDGDVVNFRFNV
>YP_001904879 Xanthomonas_campestris_B100_uid61643 COG0012
MGIKCGIVGLPNVGKSTLFNALTKAGIAAANFPFCTIEPNVGVVPVPDPRLNELAEIVKPQKLIPTAVEFVDIAGLVAGAASGEGLGNKFLAHIREVDAITHVVRCFEHADIIHVNNKVDPIADIETIDTELALADLDSVEKALNRAERSAKGGDKEAAARKPVLAKLQAALADGKAGRSAGLDEEEKALVRDLFLLTLKPVMYICNVLEDGFENNPHLDAVRAHAATEGAEVVPVSAAIEEELSQLDDADRDTFLADLGLDEPGLNRVIRAAYKLLGLQTYFTAGVREVRAWTVKAGSTAPQAAAVIHTDFEKGFIRAETIAFDDFIKYRGESGARDAGRLRLEGKEYRVKEGDVLHFRFNV
>YP_001912402 Xanthomonas_oryzae_PXO99A_uid59131 COG0012
MGIKCGIVGLPNVGKSTLFNALTKAGIAAANFPFCTIEPNVGIVPVPDPRLNQLAGIVKPQKLIPTAVEFVDIAGLVAGAASGEGLGNKFLAHIREVDAITHVVRCFDNDDVIHVNNKVDPIADIETIDTELALADLDSVEKALNRAERSAKGGDKDAAARKPVLAKLQAALADGKSGRAAGLDDEEKALVRDLFLLTLKPVLYIANVLEDGFENNPHLDAVRAHALAEGAEVVPVSAAIEEELSQLDDEDRDTFLADLGLEEPGLNRVIRAAYTLLGLQTYFTAGVKEVRAWTVRAGSTAPQAAAVIHTDFEKGFIRAETIGFDDFIKYRGEAGARDAGRLRLEGKEYRVQEGDVLHFRFNV
>YP_002041036 Salmonella_enterica_serovar_Newport_SL254_uid58831 COG0012
MGFKCGIVGLPNVGKSTLFNALTKAGIEAANFPFCTIEPNTGVVPMPDPRLDQLAEIVKPQRILPTTMEFVDIAGLVKGASKGEGLGNQFLTNIRETEAIGHVVRCFENDNIIHVAGKVNPAEDIDVINTELALADLDTCERAIHRVQKKAKGGDKDAKAELAALEKCLPHLAEAGMLRSLDLTDEDKAAIRYLSFLTLKPTMYIANVNEDGFENNPYLDQVREIAAKEGSVVVPVCAAVEADIAELDDDERDEFMAELGLEEPGLNRVIRAGYRLLNLQTYFTAGVKEVRAWTIPVGATAPQAAGKIHTDFEKGFIRAQTIAFDDFITYKGEQGAKEAGKMRAEGKDYIVKDGDIMNFLFNV
>YP_002045829 Salmonella_enterica_serovar_Heidelberg_SL476_uid58973 COG0012
MGFKCGIVGLPNVGKSTLFNALTKAGIEAANFPFCTIEPNTGVVPMPDPRLDQLAEIVKPQRILPTTMEFVDIAGLVKGASKGEGLGNQFLTNIRETEAIGHVVRCFENDNIIHVAGKVNPAEDIDVINTELALADLDTCERAIHRVQKKAKGGDKDAKAELAALEKCLPHLAEAGMLRSLDLTDEDKAAIRYLSFLTLKPTMYIANVNEDGFENNPYLDQVREIAAKEGSVVVPVCAAVEADIAELDDDERDEFMAELGLEEPGLNRVIRAGYRLLNLQTYFTAGVKEVRAWTIPVGATAPQAAGKIHTDFEKGFIRAQTIAFDDFITYKGEQGAKEAGKMRAEGKDYIVKDGDIMNFLFNV
>YP_002114816 Salmonella_enterica_serovar_Schwarzengrund_CVM19633_uid58915 COG0012
MGFKCGIVGLPNVGKSTLFNALTKAGIEAANFPFCTIEPNTGVVPMPDPRLDQLAEIVKPQRILPTTMEFVDIAGLVKGASKGEGLGNQFLTNIRETEAIGHVVRCFENDNIIHVAGKVNPAEDIDVINTELALADLDTCERAIHRVQKKAKGGDKDAKAELAALEKCLPHLAEAGMLRSLDLTDEDKAAIRYLSFLTLKPTMYIANVNEDGFENNPYLDQVREIAAKEGSVVVPVCAAVEADIAELDDDERDEFMAELGLEEPGLNRVIRAGYRLLNLQTYFTAGVKEVRAWTIPVGATAPQAAGKIHTDFEKGFIRAQTIAFDDFITYKGEQGAKEAGKMRAEGKDYIVKDGDIMNFLFNV
>YP_002141857 Salmonella_enterica_serovar_Paratyphi_A_AKU_12601_uid59269 COG0012
MGFKCGIVGLPNVGKSTLFNALTKAGIEAANFPFCTIEPNTGVVPMPDPRLDQLAEIVKPQRILPTTMEFVDIAGLVKGASKGEGLGNQFLTNIRETEAIGHVVRCFENDNIIHVAGKVNPAEDIDVINTELALADLDTCERAIHRVQKKAKGGDKDAKAELAALEKCLPHLAEAGMLRSLDLTDEDKAAIRYLSFLTLKPTMYIANVNEDGFENNPYLDQVREIAAKEGSVVVPVCAAVEADITELEDDERDEFMAELGLEEPGLNRVIRAGYRLLNLQTYFTAGVKEVRAWTIPVGATAPQAAGKIHTDFEKGFIRAQTIAFDDFITYKGEQGAKEAGKMRAEGKDYIVKDGDIMNFLFNV
>YP_002146243 Salmonella_enterica_serovar_Agona_SL483_uid59431 COG0012
MGFKCGIVGLPNVGKSTLFNALTKAGIEAANFPFCTIEPNTGVVPMPDPRLDQLAEIVKPQRILPTTMEFVDIAGLVKGASKGEGLGNQFLTNIRETEAIGHVVRCFENDNIIHVAGKVNPAEDIDVINTELALADLDTCERAIHRVQKKAKGGDKDAKAELAALEKCLPHLAEAGMLRSLDLTDEDKAAIRYLSFLTLKPTMYIANVNEDGFENNPYLDQVREIAAKEGSVVVPVCAAVEADIAELDDDERDEFMAELGLEEPGLNRVIRAGYRLLNLQTYFTAGVKEVRAWTIPVGATAPQAAGKIHTDFEKGFIRAQTIAFDDFITYKGEQGAKEAGKMRAEGKDYIVKDGDIMNFLFNV
>YP_002155523 Vibrio_fischeri_MJ11_uid58907 COG0012
MGFKCGIVGLPNVGKSTLFNALTKAGIEAANFPFCTIEPNTGVVPVPDLRLDALAKIVKPERILPTTMEFVDIAGLVAGASKGEGLGNKFLANIRETDAIGHVVRCFENENIIHVAGKISPIEDIEIINLELALADLDSCERAMQRNAKKAKGGDKDAKFEISVLEKLLPVLTEGGMARTVELTKEEAAAIGYLNFLTLKPTMYIANVSEDGFEDNPFLDMVREYAEKENNVVVPVCAAIESELSELDDEDREEFLADMGIEEPGLNRVIRSGYELLTLQTYFTAGVKEVRAWTIPVGATAPQAAGKIHTDFEKGFIRAEVIGYDNFIEFNGESGAKEAGKWRLEGKEYIVKDGDVVHFRFNV
>YP_002215359 Salmonella_enterica_serovar_Dublin_CT_02021853_uid58917 COG0012
MGFKCGIVGLPNVGKSTLFNALTKAGIEAANFPFCTIEPNTGVVPMPDPRLDQLAEIVKPQRILPTTMEFVDIAGLVKGASKGEGLGNQFLTNIRETEAIGHVVRCFENDNIIHVAGKVNPAEDIDVINTELALADLDTCERAIHRVQKKAKGGDKDAKAELAALEKCLPHLAEAGMLRSLDLTDEDKAAIRYLSFLTLKPTMYIANVNEDGFENNPYLDQVREIAAKEGSVVVPVCAAVEADIAELDDDERDEFMAELGLEEPGLNRVIRAGYRLLNLQTYFTAGVKEVRAWTIPVGATAPQAAGKIHTDFEKGFIRAQTIAFDDFITYKGEQGAKEAGKMRAEGKDYIVKDGDIMNFLFNV
>YP_002226349 Salmonella_enterica_serovar_Gallinarum_287_91_uid59249 COG0012
MGFKCGIVGLPNVGKSTLFNALTKAGIEAANFPFCTIEPNTGVVPMPDPRLDQLAEIVKPQRILPTTMEFVDIAGLVKGASKGEGLGNQFLTNIRETEAIGHVVRCFENDNIIHVAGKVNPAEDIDVINTELALADLDTCERAIHRVQKKAKGGDKDAKAELAALEKCLPHLAEAGMLRSLDLTDEDKAAIRYLSFLTLKPTMYIANVNEDGFENNPYLDQVREIAAKEGSVVVPVCAAVEADIAELDDDERDEFMAELGLEEPGLNRVIRAGYRLLNLQTYFTAGVKEVRAWTIPVGATAPQAAGKIHTDFEKGFIRAQTIAFDDFITYKGEQGAKEAGKMRAEGKDYIVKDGDIMNFLFNV
>YP_002243360 Salmonella_enterica_serovar_Enteritidis_P125109_uid59247 COG0012
MGFKCGIVGLPNVGKSTLFNALTKAGIEAANFPFCTIEPNTGVVPMPDPRLDQLAEIVKPQRILPTTMEFVDIAGLVKGASKGEGLGNQFLTNIRETEAIGHVVRCFENDNIIHVAGKVNPAEDIDVINTELALADLDTCERAIHRVQKKAKGGDKDAKAELAALEKCLPHLAEAGMLRSLDLTDEDKAAIRYLSFLTLKPTMYIANVNEDGFENNPYLDQVREIAAKEGSVVVPVCAAVEADIAELDDDERDEFMAELGLEEPGLNRVIRAGYRLLNLQTYFTAGVKEVRAWTIPVGATAPQAAGKIHTDFEKGFIRAQTIAFDDFITYKGEQGAKEAGKMRAEGKDYIVKDGDIMNFLFNV
>YP_002270137 Escherichia_coli_O157_H7_EC4115_uid59091 COG0012
MGFKCGIVGLPNVGKSTLFNALTKAGIEAANFPFCTIEPNTGVVPMPDPRLDQLAEIVKPQRTLPTTMEFVDIAGLVKGASKGEGLGNQFLTNIRETEAIGHVVRCFENDNIIHVSGKVNPADDIEVINTELALADLDTCERAIHRVQKKAKGGDKDAKAELAVLEKCLPQLENAGMLRALDLSAEEKAAIRYLSFLTLKPTMYIANVNEDGFENNPYLDQVREIAAKEGSVVVPVCAAVEADIAELDDEERDEFMQELGLEEPGLNRVIRAGYKLLNLQTYFTAGVKEVRAWTIPVGATAPQAAGKIHTDFEKGFIRAQTISFEDFITYKGEQGAKEAGKMRAEGKDYIVKDGDVMNFLFNV
>YP_002292528 Escherichia_coli_SE11_uid59425 COG0012
MGFKCGIVGLPNVGKSTLFNALTKAGIEAANFPFCTIEPNTGVVPMPDPRLDQLAEIVKPQRTLPTTMEFVDIAGLVKGASKGEGLGNQFLTNIRETEAIGHVVRCFENDNIIHVSGKVNPADDIEVINTELALADLDTCERAIHRVQKKAKGGDKDAKAELAVLEKCLPQLENAGMLRALDLSAEEKAAIRYLSFLTLKPTMYIANVNEDGFENNPYLDQVREIAAKEGSVVVPVCAAVEADIAELDDEERDEFMQELGLEEPGLNRVIRAGYKLLNLQTYFTAGVKEVRAWTIPVGATAPQAAGKIHTDFEKGFIRAQTISFEDFITYKGEQGAKEAGKMRAEGKDYIVKDGDVMNFLFNV
>YP_002313165 Shewanella_piezotolerans_WP3_uid58745 COG0012
MGFKCGIVGLPNVGKSTLFNALTKAGIEASNFPFCTIEPNTGVVPVPDSRLDALAEIVNPERIMPTTMEFVDIAGLVAGASKGEGLGNKFLANIRETDAIGHVVRCFEDDNIVHVANKVSPASDIEVINTELALADLDSCERAITRQAKRAKGGDADAKFEVAVLEKMRPVLDEGKMLRSMELTKEELAAVGYLNFLTIKPTMYIANVSEDGFENNPHLDTVRAIAAEENAVVVAVCAAIESELAEMDAEDRNEFMADLGLEEPGLDRVIRAGYDLLTLQTYFTAGVKEVRAWTVRIGASAPQAAGVIHTDFERGFIRAQVMAYDDFITYKGEAGAKEAGKLRVEGKTYIVKDGDVMHFLFNV
>YP_002319081 Acinetobacter_baumannii_AB0057_uid59083 COG0012
MGFNCGIVGLPNVGKSTLFNALTKAAIAAENFPFCTIEPNTGIVPVPDPRLDKLAAIVNPQRVLPTTMEFVDIAGLVAGASKGEGLGNQFLANIRETDAIAHVVRCFEDENVIHVNGKIDPLDDIATINTELALADLETVAKAILRLTKVAKGGDKEAVATKAVLEKIQPLLDEGKPARAADLSDDERKLIRGFGLMTLKPTMYIANVAEDGFENNPHLEAVKKLAAEENAIVVPLCNQIEAEISLLEDEDRAEFLEAMGMEEPGLNVVIRAGYKLLGLQTYFTAGVQEVRAWTVKVGATAPQAAGVIHTDFEKGFIRAEVVAYDDFVQYNGENGAKEAGKWRLEGKTYVVQDGDVMHFRFNV
>YP_002325906 Acinetobacter_baumannii_AB307_0294_uid59271 COG0012
MGFNCGIVGLPNVGKSTLFNALTKAAIAAENFPFCTIEPNTGIVPVPDPRLDKLAAIVNPQRVLPTTMEFVDIAGLVAGASKGEGLGNQFLANIRETDAIAHVVRCFEDENVIHVNGKIDPLDDIATINTELALADLETVAKAILRLTKVAKGGDKEAVATKAVLEKIQPLLDEGKPARAADLSDDERKLIRGFGLMTLKPTMYIANVAEDGFENNPHLEAVKKLAAEENAIVVPLCNQIEAEISLLEDEDRAEFLEAMGMEEPGLNVVIRAGYKLLGLQTYFTAGVQEVRAWTVKVGATAPQAAGVIHTDFEKGFIRAEVVAYDDFVQYNGENGAKEAGKWRLEGKTYVVQDGDVMHFRFNV
>YP_002328866 Escherichia_coli_O127_H6_E2348_69_uid59343 COG0012
MGFKCGIVGLPNVGKSTLFNALTKAGIEAANFPFCTIEPNTGVVPMPDPRLDQLAEIVKPQRTLPTTMEFVDIAGLVKGASKGEGLGNQFLTNIRETEAIGHVVRCFENDNIIHVSGKVNPADDIEVINTELALADLDTCERAIHRVQKKAKGGDKDAKAELAVLEKCLPQLENAGMLRALDLSAEEKAAVRYLSFLTLKPTMYIANVNEDGFENNPYLDQVREIAAKEGSVVVPVCAAVEADIAELDDEERDEFMQELGLEEPGLNRVIRAGYKLLNLQTYFTAGVKEVRAWTIPVGATAPQAAGKIHTDFEKGFIRAQTISFEDFITYKGEQGAKEAGKMRAEGKDYIVKDGDVMNFLFNV
>YP_002346996 Yersinia_pestis_CO92_uid57621 COG0012
MGFKCGIVGLPNVGKSTLFNALTQAGIEAANFPFCTIEPNTGVVPMPDPRLDQLAEIVKPQRILPTTMEFVDIAGLVKGASKGEGLGNQFLTNIRETEAIGHVVRCFENDNIIHVAGKVDPADDIETINTELALSDLETCERAIHRVQKKAKGGDKDAKAELEALEKCLPHLENAGMLRALDLTAEDKAAIRYLSFLTLKPTMYIANVNEDGFENNPYLDQVRAIAAAEGSVVVAVCAAVESDIAEMEDEDRAEFMAELGIEEPGLNRVIRAGYELLNLQTYFTAGVKEVRAWTIPVGATAPQAAGKIHTDFEKGFIRAQTIAFDDFITYKGEQGAKEAGKMRSEGKEYIVKDGDVMNFLFNV
>YP_002357048 Shewanella_baltica_OS223_uid58775 COG0012
MGFKCGIVGLPNVGKSTLFNALTKAGIEAANFPFCTIEPNTGVVPVPDPRLDALAAIVNPQRVLPTTMEFVDIAGLVAGASKGEGLGNKFLANIRETDAIGHVVRCFDDDNIVHVANKVDPAGDIEVINTELALADLDSLERAVQRQQKRAKGGDKDAKFEVEVLEKMRPILDEAKMLRSMELSKEELEAVAYLNFLTLKPTMYIANVAEDGFENNPHLDAVRAIAATENAIVVAVCAAIESELAEMEISDRDEFMADLGIEEPGLDRVIRAGYQLLNLQTYFTAGVKEVRAWTVPVGASAPQAAGVIHTDFERGFIRAQVMSYEDFIAHKGEAGAKEAGKLRVEGKTYIVKDGDVMHFLFNV
>YP_002382897 Escherichia_fergusonii_ATCC_35469_uid59375 COG0012
MGFKCGIVGLPNVGKSTLFNALTKAGIEAANFPFCTIEPNTGVVPMPDPRLDQLAEIVEPQRTLPTTMEFVDIAGLVKGASKGEGLGNQFLTNIRETEAIGHVVRCFENDNIIHVSGKVNPADDIEVINTELALADLDTCERAIHRVQKKAKGGDKDAKAELAVLEKCLPQLENAGMLRALDLSAEEKAAIRYLSFLTLKPTMYIANVNEDGFENNPYLDQVREIAAKEGSVVVPVCAAVEADIAELDDEEREEFMQELGLEEPGLNRVIRAGYKLLNLQTYFTAGVKEVRAWTIPVGATAPQAAGKIHTDFEKGFIRAQTISFEDFITYKGEQGAKEAGKMRAEGKDYIVKDGDVMNFLFNV
>YP_002386670 Escherichia_coli_IAI1_uid59377 COG0012
MGFKCGIVGLPNVGKSTLFNALTKAGIEAANFPFCTIEPNTGVVPMPDPRLDQLAEIVKPQRTLPTTMEFVDIAGLVKGASKGEGLGNQFLTNIRETEAIGHVVRCFENDNIIHVSGKVNPADDIEVINTELALADLDTCERAIHRVQKKAKGGDKDAKAELAVLEKCLPQLENAGMLRALDLSAEEKAAIRYLSFLTLKPTMYIANVNEDGFENNPYLDQVREIAAKEGSVVVPVCAAVEADIAELDDEERDEFMQELGLEEPGLNRVIRAGYKLLNLQTYFTAGVKEVRAWTIPVGATAPQAAGKIHTDFEKGFIRAQTISFEDFITYKGEQGAKEAGKMRAEGKDYIVKDGDVMNFLFNV
>YP_002391045 Escherichia_coli_S88_uid62979 COG0012
MGFKCGIVGLPNVGKSTLFNALTKAGIEAANFPFCTIEPNTGVVPMPDPRLDQLAEIVKPQRTLPTTMEFVDIAGLVKGASKGEGLGNQFLTNIRETEAIGHVVRCFENDNIIHVSGKVNPADDIEVINTELALADLDTCERAIHRVQKKAKGGDKDAKAELAVLEKCLPQLENAGMLRALDLSAEEKAAVRYLSFLTLKPTMYIANVNEDGFENNPYLDQVREIAAKEGSVVVPVCAAVEADIAELDDEERDEFMQELGLEEPGLNRVIRAGYKLLNLQTYFTAGVKEVRAWTIPVGATAPQAAGKIHTDFEKGFIRAQTISFEDFITYKGEQGAKEAGKMRAEGKDYIVKDGDVMNFLFNV
>YP_002397362 Escherichia_coli_ED1a_uid59379 COG0012
MGFKCGIVGLPNVGKSTLFNALTKAGIEAANFPFCTIEPNTGVVPMPDPRLDQLAEIVKPQRTLPTTMEFVDIAGLVKGASKGEGLGNQFLTNIRETEAIGHVVRCFENDNIIHVSGKVNPADDIEVINTELALADLDTCERAIHRVQKKAKGGDKDAKAELAVLEKCLPQLENAGMLRALDLSAEEKAAVRYLSFLTLKPTMYIANVNEDGFENNPYLDQVREIAAKEGSVVVPVCAAVEADIAELDDEERDEFMQELGLEEPGLNRVIRAGYKLLNLQTYFTAGVKEVRAWTIPVGATAPQAAGKIHTDFEKGFIRAQTISFEDFITYKGEQGAKEAGKMRAEGKDYIVKDGDVMNFLFNV
>YP_002402384 Escherichia_coli_55989_uid59383 COG0012
MGFKCGIVGLPNVGKSTLFNALTKAGIEAANFPFCTIEPNTGVVPMPDPRLDQLAEIVKPQRTLPTTMEFVDIAGLVKGASKGEGLGNQFLTNIRETEAIGHVVRCFENDNIIHVSGKVNPADDIEVINTELALADLDTCERAIHRVQKKAKGGDKDAKAELAVLEKCLPQLENAGMLRALDLSAEEKAAIRYLSFLTLKPTMYIANVNEDGFENNPYLDQVREIAAKEGSVVVPVCAAVEADIAELDDEERDEFMQELGLEEPGLNRVIRAGYKLLNLQTYFTAGVKEVRAWTIPVGATAPQAAGKIHTDFEKGFIRAQTISFEDFITYKGEQGAKEAGKMRAEGKDYIVKDGDVMNFLFNV
>YP_002407539 Escherichia_coli_IAI39_uid59381 COG0012
MGFKCGIVGLPNVGKSTLFNALTKAGIEAANFPFCTIEPNTGVVPMPDPRLDQLAEIVKPQRTLPTTMEFVDIAGLVKGASKGEGLGNQFLTNIRETEAIGHVVRCFENDNIIHVSGKVNPADDIEVINTELALADLDTCERAIHRVQKKAKGGDKDAKAELAVLEKCLPQLENAGMLRALDLSAEEKAAIRYLSFLTLKPTMYIANVNEDGFENNPYLDQVREIAAKEGSVVVPVCAAVEADIAELDDEERDEFMQELGLEEPGLNRVIRAGYKLLNLQTYFTAGVKEVRAWTIPVGATAPQAAGKIHTDFEKGFIRAQTISFEDFITYKGEQGAKEAGKMRAEGKDYIVKDGDVMNFLFNV
>YP_002412244 Escherichia_coli_UMN026_uid62981 COG0012
MGFKCGIVGLPNVGKSTLFNALTKAGIEAANFPFCTIEPNTGVVPMPDPRLDQLAEIVKPQRTLPTTMEFVDIAGLVKGASKGEGLGNQFLTNIRETEAIGHVVRCFENDNIIHVSGKVNPADDIEVINTELALADLDTCERAIHRVQKKAKGGDKDAKAELAVLEKCLPQLENAGMLRALDLSAEEKAAIRYLSFLTLKPTMYIANVNEDGFENNPYLDQVREIAAKEGSVVVPVCAAVEADIAELDDEERDEFMQELGLEEPGLNRVIRAGYKLLNLQTYFTAGVKEVRAWTIPVGATAPQAAGKIHTDFEKGFIRAQTISFEDFITYKGEQGAKEAGKMRAEGKDYIVKDGDVMNFLFNV
>YP_002416370 Vibrio_splendidus_LGP32_uid59353 COG0012
MGFKCGIVGLPNVGKSTLFNALTKAGIEAANFPFCTIEPNTGIVPVPDLRLDALAKIVNPQKILPTTMEFVDIAGLVAGASKGEGLGNKFLANIRETDAIGHVVRCFENENIVHVSGKVSPIEDIEVINLELALADLDSCERAIFRNAKKAKGGDKDAKFETTVLEKLLPILTEGGMARTVELAKEEVAAIDYLNFLTLKPTMYIANVAEDGFENNPYLDAVREYAEKENNVVVAVCAAIESELSELDDEDREEFLADMGIEEPGLNRVIRSGYELLTLQTYFTAGVKEVRAWTIPVGATAPQAAGKIHTDFEKGFIRAEVVGYEHFIEFGGESGAKDAGKWRLEGKEYIVKDGDVVHFRFNV
>YP_002442639 Pseudomonas_aeruginosa_LESB58_uid59275 COG0012
MGFNCGIVGLPNVGKSTLFNALTKSGIAAENFPFCTIEPNSGIVPMPDARLNALAEIVKPERVLPTTMEFVDIAGLVAGASKGEGLGNKFLANIRETDAIAHVVRCFEDDNVIHVSNSVDPKRDIEIIDLELIFADLDSCEKQLQKVARNAKGGDKEALAQKALLEKLIPHFTEGKPARSLLKNLGDEEKRLVRSFHLLTSKPVMYIANVAEDGFENNPHLDVVKAIAEEEGAVVVPVCNKIEAEIAELEDGEEKDMFLESLGLEEPGLNRVIRAGYGLLNLQTYFTAGVKEVRAWTVRVGATAPQAAGVIHTDFEKGFIRAEVVAYDDFIQFKGEQGAKEAGKWRLEGKDYIVKDGDVMHFRFNV
>YP_002475352 Haemophilus_parasuis_SH0165_uid59273 COG0012
MGFKCGIVGLPNVGKSTLFNALTKAGIEAANYPFCTIEPNTGVVPMPDPRLDALAEIVKPERVLPTTMEFVDIAGLVAGASKGEGLGNKFLANIRETDAIGHVVRCFENDDIVHVAGKINPLDDIEVINTELALADLDSCERAIQRLQKRAKGGDKNAKFELSIMEKILPTLEAGGMIRSVVLDKDELHAIKGYNFLTLKPTMYIANVNEDGFENNPYLDQVREIAAKENAVVVPVCAAIEAEIAELDDDEKIEFLQDLGIEEPGLNRVIRAGYKLLNLQTYFTAGVKEVRAWTVSIGATAPKAAAVIHTDFERGFIRAEVIAYEDFIQFKGENGAKEAGKWRLEGKEYIVQDGDVMHFRFNV
>YP_002637525 Salmonella_enterica_serovar_Paratyphi_C_RKS4594_uid59063 COG0012
MGFKCGIVGLPNVGKSTLFNALTKAGIEAANFPFCTIEPNTGVVPMPDPRLDQLAEIVKPQRILPTTMEFVDIAGLVKGASKGEGLGNQFLTNIRETEAIGHVVRCFENDNIIHVAGKVNPAEDIDVINTELALADLDTCERAIHRVQKKAKGGDKDAKAELAALEKCLPHLAEAGMLRSLDLTDEDKAAIRYLSFLTLKPTMYIANVNEDGFENNPYLDQVREIAAKEGSVVVPVCAAVEADIAELDDDERDEFMAELGLEEPGLNRVIRAGYRLLNLQTYFTAGVKEVRAWTIPVGATAPQAAGKIHTDFEKGFIRAQTIAFDDFITYKGEQGAKEAGKMRAEGKDYIVKDGDIMNFLFNV
>YP_002810861 Vibrio_cholerae_M66_2_uid59355 COG0012
MGFKCGIVGLPNVGKSTLFNALTKAGIEAANFPFCTIEPNTGVVPVPDPRLDALAAIVKPERILPTTMEFVDIAGLVAGASKGEGLGNKFLANIRETDAIGHVVRCFENENIIHVAGKVSPLEDIEIINLELALADLDSCERAILRQSKRAKGGDKEAKFELAVLEKLQPVLSEGQSARSVNLTKEELLAVGYLNLLTLKPTMYIANVNENGFENNPYLDAVVEFAAKENASVVAVCAAIEAELSELEEEERDEFLADLGIEEPGLNRVIRSGYDLLNLQTYFTAGVKEVRAWTIPVGATAPQAAGKIHTDFERGFIRAEVIGYNDYIQFNGESGAKDAGKWRLEGKEYIVKDGDVIHFRFNV
>YP_002870394 Pseudomonas_fluorescens_SBW25_uid62971 COG0012
MGFNCGIVGLPNVGKSTLFNALTKSGIAAENFPFCTIEPNSGIVAMPDPRLQELAAIVNPKRILPTTMEFVDIAGLVAGASKGEGLGNKFLANIRETDAIAHVVRCFEDENVIHVSNSVDPKRDIEIIDLELIFADLDSCEKQLQKVARNAKGGDKDAVVQKGLLEQLIAHFTLGKPARSLMKSMNTDEKAVIKGFHLLTTKPVMYIANVAEDGFENNPLLDVVKAIADEEGAIVVPVCNKIEAEIAELDDGEEKDMFLEALGLTEPGLNRVIRAGYEMLHLQTYFTAGVEEVRAWTVKVGATAPQAAGVIHTDFEKGFIRAEVIAYNDFIQFKGEAGAKEAGKWRLEGKEYIVKDGDVMHFRFNV
>YP_002877930 Vibrio_cholerae_MJ_1236_uid59387 COG0012
MGFKCGIVGLPNVGKSTLFNALTKAGIEAANFPFCTIEPNTGVVPVPDPRLDALAAIVKPERILPTTMEFVDIAGLVAGASKGEGLGNKFLANIRETDAIGHVVRCFENENIIHVAGKVSPLEDIEIINLELALADLDSCERAILRQSKRAKGGDKEAKFELAVLEKLQPVLSEGQSARSVNLTKEELLAVGYLNLLTLKPTMYIANVNENGFENNPYLDAVVEFAAKENASVVAVCAAIEAELSELEEEERDEFLADLGIEEPGLNRVIRSGYDLLNLQTYFTAGVKEVRAWTIPVGATAPQAAGKIHTDFERGFIRAEVIGYNDYIQFNGESGAKDAGKWRLEGKEYIVKDGDVIHFRFNV
>YP_002926230 Escherichia_coli_BW2952_uid59391 COG0012
MGFKCGIVGLPNVGKSTLFNALTKAGIEAANFPFCTIEPNTGVVPMPDPRLDQLAEIVKPQRTLPTTMEFVDIAGLVKGASKGEGLGNQFLTNIRETEAIGHVVRCFENDNIIHVSGKVNPADDIEVINTELALADLDTCERAIHRVQKKAKGGDKDAKAELAVLEKCLPQLENAGMLRALDLSAEEKAAIRYLSFLTLKPTMYIANVNEDGFENNPYLDQVREIAAKEGSVVVPVCAAVEADIAELDDEERDEFMQELGLEEPGLNRVIRAGYKLLNLQTYFTAGVKEVRAWTIPVGATAPQAAGKIHTDFEKGFIRAQTISFEDFITYKGEQGAKEAGKMRAEGKDYIVKDGDVMNFLFNV
>YP_003036629 Escherichia_coli__BL21_Gold_DE3_pLysS_AG__uid59245 COG0012
MGFKCGIVGLPNVGKSTLFNALTKAGIEAANFPFCTIEPNTGVVPMPDPRLDQLAEIVKPQRTLPTTMEFVDIAGLVKGASKGEGLGNQFLTNIRETEAIGHVVRCFENDNIIHVSGKVNPADDIEVINTELALADLDTCERAIHRVQKKAKGGDNDAKAELAVLEKCLPQLENAGMLRALDLSAEEKAAIRYLSFLTLKPTMYIANVNEDGFENNPYLDQVREIAAKEGSVVVPVCAAVEADIAELDDEERDEFMQELGLEEPGLNRVIRAGYKLLNLQTYFTAGVKEVRAWTIPVGATAPQAAGKIHTDFEKGFIRAQTISFEDFITYKGEQGAKEAGKMRAEGKDYIVKDGDVMNFLFNV
>YP_003044393 Escherichia_coli_B_REL606_uid58803 COG0012
MGFKCGIVGLPNVGKSTLFNALTKAGIEAANFPFCTIEPNTGVVPMPDPRLDQLAEIVKPQRTLPTTMEFVDIAGLVKGASKGEGLGNQFLTNIRETEAIGHVVRCFENDNIIHVSGKVNPADDIEVINTELALADLDTCERAIHRVQKKAKGGDNDAKAELAVLEKCLPQLENAGMLRALDLSAEEKAAIRYLSFLTLKPTMYIANVNEDGFENNPYLDQVREIAAKEGSVVVPVCAAVEADIAELDDEERDEFMQELGLEEPGLNRVIRAGYKLLNLQTYFTAGVKEVRAWTIPVGATAPQAAGKIHTDFEKGFIRAQTISFEDFITYKGEQGAKEAGKMRAEGKDYIVKDGDVMNFLFNV
>YP_003077510 Escherichia_coli_O157_H7_TW14359_uid59235 COG0012
MGFKCGIVGLPNVGKSTLFNALTKAGIEAANFPFCTIEPNTGVVPMPDPRLDQLAEIVKPQRTLPTTMEFVDIAGLVKGASKGEGLGNQFLTNIRETEAIGHVVRCFENDNIIHVSGKVNPADDIEVINTELALADLDTCERAIHRVQKKAKGGDKDAKAELAVLEKCLPQLENAGMLRALDLSAEEKAAIRYLSFLTLKPTMYIANVNEDGFENNPYLDQVREIAAKEGSVVVPVCAAVEADIAELDDEERDEFMQELGLEEPGLNRVIRAGYKLLNLQTYFTAGVKEVRAWTIPVGATAPQAAGKIHTDFEKGFIRAQTISFEDFITYKGEQGAKEAGKMRAEGKDYIVKDGDVMNFLFNV
>YP_003221273 Escherichia_coli_O103_H2_12009_uid41013 COG0012
MGFKCGIVGLPNVGKSTLFNALTKAGIEAANFPFCTIEPNTGVVPMPDPRLDQLAEIVKPQRTLPTTMEFVDIAGLVKGASKGEGLGNQFLTNIRETEAIGHVVRCFENDNIIHVSGKVNPADDIEVINTELALADLDTCERAIHRVQKKAKGGDKDAKAELAVLEKCLPQLENAGMLRALDLSAEEKAAIRYLSFLTLKPTMYIANVNEDGFENNPYLDQVREIAAKEGSVVVPVCAAVEADIAELDDEERDEFMQELGLEEPGLNRVIRAGYKLLNLQTYFTAGVKEVRAWTIPVGATAPQAAGKIHTDFEKGFIRAQTISFEDFITYKGEQGAKEAGKMRAEGKDYIVKDGDVMNFLFNV
>YP_003228755 Escherichia_coli_O26_H11_11368_uid41021 COG0012
MGFKCGIVGLPNVGKSTLFNALTKAGIEAANFPFCTIEPNTGVVPMPDPRLDQLAEIVKPQRTLPTTMEFVDIAGLVKGASKGEGLGNQFLTNIRETEAIGHVVRCFENDNIIHVSGKVNPADDIEVINTELALADLDTCERAIHRVQKKAKGGDKDAKAELAVLEKCLPQLENAGMLRALDLSAEEKAAIRYLSFLTLKPTMYIANVNEDGFENNPYLDQVREIAAKEGSVVVPVCAAVEADIAELDDEERDEFMQELGLEEPGLNRVIRAGYKLLNLQTYFTAGVKEVRAWTIPVGATAPQAAGKIHTDFEKGFIRAQTISFEDFITYKGEQGAKEAGKMRAEGKDYIVKDGDVMNFLFNV
>YP_003234010 Escherichia_coli_O111_H__11128_uid41023 COG0012
MGFKCGIVGLPNVGKSTLFNALTKAGIEAANFPFCTIEPNTGVVPMPDPRLDQLAEIVKPQRTLPTTMEFVDIAGLVKGASKGEGLGNQFLTNIRETEAIGHVVRCFENDNIIHVSGKVNPADDIEVINTELALADLDTCERAIHRVQKKAKGGDKDAKAELAVLEKCLPQLENAGMLRALDLSAEEKAAIRYLSFLTLKPTMYIANVNEDGFENNPYLDQVREIAAKEGSVVVPVCAAVEADIAELDDEERDEFMQELGLEEPGLNRVIRAGYKLLNLQTYFTAGVKEVRAWTIPVGATAPQAAGKIHTDFEKGFIRAQTISFEDFITYKGEQGAKEAGKMRAEGKDYIVKDGDVMNFLFNV
>YP_003286832 Vibrio_Ex25_uid41601 COG0012
MGFKCGIVGLPNVGKSTLFNALTKAGIEAANFPFCTIEPNTGVVPVPDLRLDALAKIVNPQRVLPTTMEFVDIAGLVAGASRGEGLGNKFLANIRETDAIGHVVRCFENENIVHVSGKVSPIEDIEVINLELAMADLDSCERAIQRNAKKAKGGDKDAKFELTVLEKLLPVLTEGGMARTVELSKEELAAIGYLNFLTLKPTMYIANVNEDGFENNPYLDAVREFAEKENNVVVPVCAAIESELSELEDEDREEFLADMGIEEPGLNRVIRSGYELLTLHTYFTAGVKEVRAWTIPVGATAPQAAGKIHTDFEKGFIRAEVVGYDDFIQFNGENGAKDAGKWRLEGKDYIVKDGDVVHFRFNV
>YP_003375016 Xanthomonas_albilineans_GPE_PC73_uid43163 COG0012
MGIKCGIVGLPNVGKSTLFNALTKAGIAAANFPFCTIEPNVGVVPVPDPRLGALAAIIHPQKVVPTAVEFVDIAGLVAGAASGEGLGNKFLAHIREVDAITHVVRCFEHGDIIHVNNKVDPVSDIETIDIELALADLDSVEKALNRAERAAKGGDKDAAARKPVLAKLQAALADGKPGRSAGLDEEEKTLVRDLFLLTLKPVMYIANVLEDGFENNPHLEAVRARAAAEGAQVVPVSAAIEEELSQLDDADRDAFLVDLGLQEPGLNRVIRAAYALLGLQTYFTAGVKEVRAWTVKVGATAPQAAAVIHTDFEKGFIRAETIAYDDFIKYKGEAGAREAGRLRLEGKEYRVQEGDILHFRFNV
>YP_003456129 Legionella_longbeachae_NSW150_uid46099 COG0012
MGFKCGIVGLPNVGKSTLFNALTKAGIEAANYPFCTIEPNVGIVTVPDPRLDALSKIVNPQQVLPATMQFVDIAGIVKGASKGEGLGNQFLANIRETDAIAHVVRCFENTDVVHVEGHVHPLSDIEVINTELALADMETLEKALLKAGKNSRSGNKEALFEVKTLEKIKAHLDEGYPVRTLELTAEEEHISRRLFLLTAKPVLYIANVDDNGYENNPLLEQVRELALQEKASIVALCAATEAELVELDEADRQEFMEDLGLSEPGLHRVIRAGYELLGLQTYFTAGVKEVRAWTISKGATAPQAAGVIHTDFEKGFIRAEVIAYDAFIQCGGEQGAKEAGKLRLEGKEYIVCDGDIMHFRFNV
>YP_003499046 Escherichia_coli_O55_H7_CB9615_uid46655 COG0012
MGFKCGIVGLPNVGKSTLFNALTKAGIEAANFPFCTIEPNTGVVPMPDPRLDQLAEIVKPQRTLPTTMEFVDIAGLVKGASKGEGLGNQFLTNIRETEAIGHVVRCFENDNIIHVSGKVNPADDIEVINTELALADLDTCERAIHRVQKKAKGGDKDAKAELAVLEKCLPQLENAGMLRALDLSAEEKAAIRYLSFLTLKPTMYIANVNEDGFENNPYLDQVREIAAKEGSVVVPVCAAVEADIAELDDEERDEFMQELGLEEPGLNRVIRAGYKLLNLQTYFTAGVKEVRAWTIPVGATAPQAAGKIHTDFEKGFIRAQTISFEDFITYKGEQGAKEAGKMRAEGKDYIVKDGDVMNFLFNV
>YP_003558138 Shewanella_violacea_DSS12_uid47085 COG0012
MGFKCGIVGLPNVGKSTLFNALTKAGIEASNFPFCTIEPNTGVVPVPDARLDALAEIVNPERVLPTTMEFVDIAGLVAGASKGEGLGNKFLANIRETDAIGHVVRCFEDENIVHVANKISPAEDIEVINTELALADLDSCERAIHRQAKRAKGGDQEAKFEVAVLEKMLAPLNEGTMLRSLDLSVEEKAAVAYLNFLTLKPTMYIANVADDGFEDNPHLDTVREIAGKENAVVVAVCASIESELGEMDPEDRNEFMADLGLEEPGLDRVIRAGYDLLTLQTYFTAGVKEVRAWTVAIGATAPQAAGVIHTDFERGFIRAQVMAYDDFITYKGEAGAKEAGKLKVEGKSYIVKDGDVMHFLFNV
>YP_003567980 Yersinia_pestis_Z176003_uid47317 COG0012
MGFKCGIVGLPNVGKSTLFNALTQAGIEAANFPFCTIEPNTGVVPMPDPRLDQLAEIVKPQRILPTTMEFVDIAGLVKGASKGEGLGNQFLTNIRETEAIGHVVRCFENDNIIHVAGKVDPADDIETINTELALSDLETCERAIHRVQKKAKGGDKDAKAELEALEKCLPHLENAGMLRALDLTAEDKAAIRYLSFLTLKPTMYIANVNEDGFENNPYLDQVRAIAAAEGSVVVAVCAAVESDIAEMEDEDRAEFMAELGIEEPGLNRVIRAGYELLNLQTYFTAGVKEVRAWTIPVGATAPQAAGKIHTDFEKGFIRAQTIAFDDFITYKGEQGAKEAGKMRSEGKEYIVKDGDVMNFLFNV
>YP_003612096 Enterobacter_cloacae_ATCC_13047_uid48363 COG0012
MGFKCGIVGLPNVGKSTLFNALTKAGIEAANFPFCTIEPNTGVVPMPDPRLDQLAEIVKPQRILPTTMEFVDIAGLVKGASKGEGLGNQFLTNIRETEAIGHVVRCFENDNIIHVAGKVNPAEDIDVINTELALSDLDTCERAIHRISKKAKGGDKDAKAELAVLEKCLPQLENAGMLRSLDLSKDEKELIRYLSFLTLKPTMYIANVNEDGFENNPYLDQVRAIAEKEGSVVVPVCAAVEADIAELDDEERDEFMAELGLEEPGLNRVIRAGYALLNLQTYFTAGVKEVRAWTIPVGATAPQAAGKIHTDFEKGFIRAQTIAFEDFITYKGEQGAKEAGKMRAEGKDYIVKDGDVMNFLFNV
>YP_003620000 Legionella_pneumophila_2300_99_Alcoy_uid48801 COG0012
MGFKCGIVGLPNVGKSTLFNALTKAGIEAANYPFCTIEPNVGIVTVPDSRLDNLSDIVKPQQVIHATMQFVDIAGLVKGASSGEGLGNQFLANIRETDAIAHVVRCFDNSDVVHVEGRVDPLSDIEVINTELALADMETLEKSLLKVGKNSKSGNKEAIFELKTLEKIKAHLDTGYPVRTLELTPEEEQVSKRLFLLTAKPVLYIANVDDNGYENNPLLDKVKALASQENASIVALCAATEAELVELDEEDRQEFMVDLGLSEPGLNKVIRAGYELLGLQTYFTAGVKEVRAWTIRKGATAPQAAGVIHTDFEKGFIRAEVISYEDFIRFGGEQGAKEAGKLRLEGKEYIVCDGDVMHFRFNV
>YP_003732515 Acinetobacter_DR1_uid50119 COG0012
MGFNCGIVGLPNVGKSTLFNALTKAAIAAENFPFCTIEPNTGIVPVPDPRLDKLAAIVKPQRILPTTMEFVDIAGLVAGASKGEGLGNQFLANIRETDAIAHVVRCFEDENVIHVNGKIDPLDDIATINTELALADLETVAKAILRLTKVAKGGDKEAVATKAVLEKIQPLLDEGKPARAADLSDDERKLVRGFGLMTLKPTMYIANVAEDGFENNPHLEAVKKLAAEENAIVVPLCNQIEAEISLLEDEDRAEFLEAMGMEEPGLNVVIRAGYALLGLQTYFTAGVQEVRAWTVKVGATAPQAAGVIHTDFEKGFIRAEVVAYDDFVQYNGENGAKEAGKWRLEGKTYVVQDGDVMHFRFNV
>YP_003941576 Enterobacter_cloacae_SCF1_uid59969 COG0012
MGFKCGIVGLPNVGKSTLFNALTKAGIEAANFPFCTIEPNTGVVPMPDPRLDKLAEIVKPQRILPTTMEFVDIAGLVKGASKGEGLGNQFLTNIRETEAIGHVVRCFENDNIIHVAGKVDPAEDIDVINTELALSDLEACERAIHRISKKAKGGDKDAKAELAVLEKCLPQLENAGMLRALDLSKEEKEAIRYLSFLTLKPTMYIANVNEDGFENNPYLDQVREIAEKEGSVVVPVCAAVESDIAELDDEERDEFMAELGLEEPGLNRVIRAGYALLNLQTYFTAGVKEVRAWTIPVGATAPQAAGKIHTDFEKGFIRAQTIAYEDFIAYKGEQGAKEAGKMRAEGKEYIVKDGDVMNFLFNV
>YP_004136282 Haemophilus_influenzae_F3031_uid62123 COG0012
MGFKCGIVGLPNVGKSTLFNALTKAGIEAANYPFCTIEPNTGVVPMPDPRLDALAEIVKPERILPTTMEFVDIAGLVAGASKGEGLGNKFLANIRETDAIGHVVRCFENDDIVHVAGKIDPLDDIETINTELALADLDSCERAIQRLQKRAKGGDKEAKFELSVMEKILPVLENAGMIRSVGLDKEELQAIKSYNFLTLKPTMYIANVNEDGFENNPYLDRVREIAAKEGAVVVPVCAAIESEIAELDDEEKVEFLQDLGIEEPGLNRVIRAGYALLNLQTYFTAGVKEVRAWTVSVGATAPKAAAVIHTDFEKGFIRAEVIAYEDFIQFNGENGAKEAGKWRLEGKDYIVQDGDVMHFRFNV
>YP_004138166 Haemophilus_influenzae_F3047_uid62097 COG0012
MGFKCGIVGLPNVGKSTLFNALTKAGIEAANYPFCTIEPNTGVVPMPDPRLDALAEIVKPERVLPTTMEFVDIAGLVAGASKGEGLGNKFLANIRETDAIGHVVRCFENDDIVHVAGKIDPLDDIDTINTELALADLDSCERAIQRLQKRAKGGDKEAKFELSVMEKILPVLENAGMIRSVGLDKEELQAIKSYNFLTLKPTMYIANVNEDGFENNPYLDRVREIAAKEGAVVVPVCAAIESEIAELDDEEKVEFLQDLGIEEPGLNRVIRAGYALLNLQTYFTAGVKEVRAWTVSVGATAPKAAAVIHTDFEKGFIRAEVIAYEDFIQFNGENGAKEAGKWRLEGKDYIVQDGDVMHFRFNV
>YP_004189524 Vibrio_vulnificus_MO6_24_O_uid62243 COG0012
MGFKCGIVGLPNVGKSTLFNALTKAGIEAANFPFCTIEPNTGVVPVPDLRLDELAKIVNPQRILPTTMEFVDIAGLVAGASRGEGLGNKFLANIRETDAIGHVVRCFENENIVHVAGKVSPIEDIEVINLELAMADLDSCERAIQRQAKKAKGGDKDAKFELTVLEKLLPVLTEGGSARTVELSKEELAAVGYLNFLTLKPTMYIANVNEDGFENNPYLDAVREFAAKENNVVVPVCAAIESEMAELEDDERAEFLADMGIEEPGLNRVIRAGYELLSLHTYFTAGVKEVRAWTIPIGATAPKAAGKIHTDFEKGFIRAEVIAYDDFIQFKGENGAKDAGKWRLEGKEYIVKDGDVVHFRFNV
>YP_004298020 Yersinia_enterocolitica_palearctica_105_5R_r__uid63663 COG0012
MGFKCGIVGLPNVGKSTLFNALTQAGIEAANFPFCTIEPNTGVVPMPDPRLDQLAEIVKPQRILPTTMEFVDIAGLVKGASKGEGLGNQFLTNIRETEAIGHVVRCFENDNIIHVAGKVDPADDIDTINTELALSDLETCERAIHRVQKKAKGGDKDAKAELEALEKCLPHLENAGMLRALNLTAEDKAAIRYLSFLTLKPTMYIANVNEDGFENNPYLDQVRAIAAAEGSVVVAVCAAVESDIAELEDEDRAEFMAELGIEEPGLNRVIRAGYELLNLQTYFTAGVKEVRAWTIPVGATAPQAAGKIHTDFEKGFIRAQTIAFDDFITYKGEQGAKEAGKMRSEGKDYIVKDGDVMNFLFNV
>YP_004356189 Pseudomonas_brassicacearum_NFM421_uid66303 COG0012
MGFNCGIVGLPNVGKSTLFNALTKSGIAAENFPFCTIEPNTGIVPMPDPRLEALAAIVIPERVLPTTMEFVDIAGLVAGASKGEGLGNKFLANIRETDAIAHVVRCFEDENVIHVSNSVDPKRDIEIIDLELIFADLDSCEKQLQKVARNAKGGDKDAVAQKALLEQLIAHFTLGKPARSLIKNMGADEKQIVRGFHLLTTKPVMYIANVAEDGFENNPLLDVVKAIAEEEGAIVVPVCNKIEAEIAELEDGEEKDMFLEALGLEEPGLNRVIRAGYEMLNLQTYFTAGVKEVRAWTVRVGATAPQAAAVIHTDFEKGFIRAEVIAYDDFIQYKGEAGAKEAGKWRLEGKEYIVKDGDVMHFRFNV
>YP_004378894 Pseudomonas_mendocina_NK_01_uid66299 COG0012
MGFNCGIVGLPNVGKSTLFNALTKSGIAAENFPFCTIEPNSGIVPMPDPRLDALAEIVKPEKVIPTTMEFVDIAGLVAGASKGEGLGNKFLANIRETDAIAHVVRCFEDENVIHVANSVDPKRDIEIIDLELIMADLDSCEKQLQRVARTAKGGDKESVAQKALLEKLIPHLTEGKPARSLLKDLGDDEKRLAKTFHLLTTKPVMYIANVAEDGFENNPHLDVVQAIADAEGAIVVPVCNKIEAEIAELDDLEEMQMFLETMGMEEPGLNRVIRAGYSLLNLQTYFTAGVKEVRAWTVRVGATAPQAAAVIHTDFEKGFIRAEVVAYDDFIAYKGESGAKEAGKWRLEGKDYIVKDGDVMHFRFNV
>YP_004472990 Pseudomonas_fulva_12_X_uid67351 COG0012
MGFNCGIVGLPNVGKSTLFNALTKSGIAAENFPFCTIEPNSGVVPMPDPRLDALAEIVKPERVIPTTMEFVDIAGLVAGASKGEGLGNKFLANIRETDAIAHVVRCFEDENVIHVANSVDPKRDIEIIDLELIMADLDSCEKQLQRVARTAKGGDKEAVAQKALLEKLIPHFTEGKPARSLLKNLGDDEKRLAKTFHLLTTKPVMYIANVAEDGFENNPHLDVVKAIAEEEGAIVVPVCNKIEAEIAELDDLEEMQMFLETMGMTEPGLNRVIRAGYSLLNLQTYFTAGVKEVRAWTVKVGATAPQSAAAIHTDFEKGFIRAEVIAYDDFIQYRGEAGAKEAGKWRLEGKEYIVKDGDVMHFRFNV
>YP_004593528 Enterobacter_aerogenes_KCTC_2190_uid68103 COG0012
MGFKCGIVGLPNVGKSTLFNALTKAGIEAANFPFCTIEPNTGVVPMPDPRLDKLAEIVKPQRILPTTMEFVDIAGLVKGASKGEGLGNQFLTNIRETEAIGHVVRCFENDNIIHVAGKVDPAEDIDVINTELALSDLDTCERAIHRVSKKAKGGDKDAKVELAALEKCLPQLEKAGMLRALDLSKEEKEAIRYLSFLTLKPTMYIANVNEDGFENNPYLDQVRAIAEQEGSVVVPVCAAVESDIAELDDEERDEFMAELGLEEPGLNRVIRAGYALLNLQTYFTAGVKEVRAWTIPVGATAPQAAGKIHTDFEKGFIRAQTIAYEDFIAYKGEQGAKEAGKMRAEGKDYIVKDGDVMNFLFNV
>YP_004648065 Francisella_TX077308_uid68321 COG0012
MGFKCGIVGLPNVGKSTLFNALTEAGIDAENYPFCTIDPNVGIVSVPDQRLNELAKIVKPERILPTTMEFVDIAGLVAGASKGEGLGNKFLANIRETDAIAHVVRCFEDDNIIHVSGKVDPIDDINTINMELILADIESCDKAIQRFAKMKKSGDKEALAKADFYTKLKEHLESEKPARTFELTDDEAKWLKQTPLLTNKPVLYIANVNDDGFENNPLLDKVIEYAQAENSNVVPVCAAMEQEISQLEPDEKLEFLADMGLTETGLDRVIKAGYALLNLHTYLTAGVKEVRAWTIPVGATAPQAAGVIHTDFERGFIRAEVISYDDYIQYNGEKGAKEAGKARLEGKEYIMKDGDVVNFRFNV
>YP_004700231 Pseudomonas_putida_S16_uid68747 COG0012
MGFNCGIVGLPNVGKSTLFNALTKSGIAAENFPFCTIEPNSGIVPMPDARLNALAEIVKPNRILPTTMEFVDIAGLVAGASKGEGLGNKFLANIRETDAIAHVVRCFEDENVIHVSNSVDPKRDIEIIDLELIFADLDSCEKQLQKVARNAKGGDKEALAQKAILEQLIPHFTEGKPARSLMKNMSAEDKAVIRGFHLLTSKPVMYIANVAEDGFDNNPHLDVVKAIAEEEGAVVVPVCNKIEAEIAELEDGEEKDMFLEALGLEEPGLNRVIRAGYELLNLQTYFTAGVQEVRAWTVRVGATAPQAAGVIHTDFEKGFIRAEVVAYDDFIQFKGESGAKEAGKWRLEGKDYIVKDGDVMHFRFNV
>YP_004715610 Pseudomonas_stutzeri_ATCC_17588___LMG_11199_uid68749 COG0012
MGFNCGIVGLPNVGKSTLFNALTKSGIAAENFPFCTIEPNSGIVPMPDPRLDALAAIVKPERVIPTTMEFVDIAGLVAGASKGEGLGNKFLANIRETDAIAHVVRCFEDENVIHVANSVDPKRDIEIIDLELIMADLDSCEKQLQRVARTAKGGDKEAVAQKALLEKLIPHLTEGKPARSLLKHFSDEEKRLARTFHLLTTKPVMYIANVAEDGFENNPHLDVVNAIAEEEGAIVVPVCNKIEAEIAELDDLEEMQMFLETMGMDEPGLNRVIRAGYELLNLQTYFTAGVKEVRAWTVKVGATAPQAAAVIHTDFEKGFIRAEVIAYDDFIQYKGEAGAKEAGKWRLEGKEYIVKDGDVMHFRFNV
>YP_004730498 Salmonella_bongori_NCTC_12419_uid70155 COG0012
MGFKCGIVGLPNVGKSTLFNALTKAGIEAANFPFCTIEPNTGVVPMPDPRLEQLAEIVKPQRILPTTMEFVDIAGLVKGASKGEGLGNQFLTNIRETEAIGHVVRCFENDNIIHVAGKVNPAEDIDVINTELALADLDTCERAIHRVQKKAKGGDKDAKAELAALEKCLPHLAEAGMLRSLDLTDEDKAAIRYLSFLTLKPTMYIANVNEDGFENNPYLDQVREIAAKEGSVVVPVCAAVEADIAELDDDERDEFMAELGLEEPGLNRVIRAGYRLLNLQTYFTAGVKEVRAWTIPVGATAPQAAGKIHTDFEKGFIRAQTIAFEDFITYKGEQGAKEAGKMRAEGKDYIVKDGDVMNFLFNV
>YP_004777029 Vibrio_anguillarum_775_uid68057 COG0012
MGFKCGIVGLPNVGKSTLFNALTKAGIEAANFPFCTIEPNTGVVPVPDLRLDALAEIVNPQRILPTTMEFVDIAGLVAGASKGEGLGNKFLANIRETDAIGHVVRCFENENIVHVAGKVSPIEDIEVINLELALADLDSCERAIQRQAKRAKGGDKDAKFEITVLEKLLPVLTEGGMARTVELSKEELAAVDYLNFLTLKPTMYIANVSEDGFENNPYLDAVREFAEKENNSVVAVCAAIEAELSELEEEDRAEFLADLGIEEPGLNRVIRTGYELLTLQTYFTAGVKEVRAWTIPVGATAPQAAGKIHTDFERGFIRAEVVGYDDFIQYRGENGAKEAGKWRLEGKEYIVKDGDVIHFRFNV
>YP_004823001 Haemophilus_parainfluenzae_T3T1_uid72801 COG0012
MGFKCGIVGLPNVGKSTLFNALTKAGIEAANYPFCTIEPNTGVVPMPDPRLDALAEIVKPERVLPTTMEFVDIAGLVAGASKGEGLGNKFLANIRETDAIGHVVRCFENDDIVHVAGKIDPLSDIETINTELALADLDSCERAIQRLQKRAKGGDKDAKFELSVMEKILPVLSEAGMIRSVPLDKDELLAIKSYNFLTLKPTMYIANVNEDGFENNPYLDKVREFAEKEGSVVVPVCAAIEAEIAELDDDEKIEFLQDLGIDEPGLNRVIRAGYALLNLQTYFTAGVKEVRAWTVSVGATAPKAAAVIHTDFEKGFIRAEVIAYDDFIQFKGENGAKEAGKWRLEGKDYIVQDGDVMHFRFNV
>YP_004828967 Enterobacter_asburiae_LF7a_uid72793 COG0012
MGFKCGIVGLPNVGKSTLFNALTKAGIEAANFPFCTIEPNTGVVPMPDPRLDQLAEIVKPQRILPTTMEFVDIAGLVKGASKGEGLGNQFLTNIRETEAIGHVVRCFENDNIIHVNNKVDPADDIDVINTELALSDLDTCERAIHRVQKKAKGGDKDAKAELTALEKCLPQLENAGMLRALKNLTEEDKAAIKYLSFLTLKPTMYIANVNEDGFENNPYLDKVREIAAGEGSVVVAVCAAVESDIAELDDADREEFMAELGLEEPGLNRVIRAGYELLNLQTYFTAGVKEVRAWTIPVGATAPQAAGKIHTDFEKGFIRAQTIAFEDFITYKGEQGAKEAGKMRAEGKDYIVKDGDVMNFLFNV
>YP_004850532 Xanthomonas_axonopodis_citrumelo_F1_uid73179 COG0012
MGIKCGIVGLPNVGKSTLFNALTKAGIAAANFPFCTIEPNVGIVPVPDPRLNQLADIVKPQKLIPTAVEFVDIAGLVAGAASGEGLGNKFLAHIREVDAITHVVRCFENDDVIHVNNKVDPIADIETIDTELALADLDSVEKALNRAERSAKGGDKDAAARKPVLAKLQAALADGKAGRAAGLDDEEKALVRDLFLLTLKPVLYIANVLEDGFENNPHLDAVRAHAAVEGAEVVPVSAAIEEELSQLDDADRDSFLADLGLEEPGLNRVIRAAYTLLGLQTYFTAGVKEVRAWTVKAGSTAPQAAAVIHTDFEKGFIRAETIGFDDFIKYRGEAGARDAGRLRLEGKEYRVQEGDVLHFRFNV
>YP_004937825 Vibrio_cholerae_O1_2010EL_1786_uid78933 COG0012
MGFKCGIVGLPNVGKSTLFNALTKAGIEAANFPFCTIEPNTGVVPVPDPRLDALAAIVKPERILPTTMEFVDIAGLVAGASKGEGLGNKFLANIRETDAIGHVVRCFENENIIHVAGKVSPLEDIEIINLELALADLDSCERAILRQSKRAKGGDKEAKFELAVLEKLQPVLSEGQSARSVNLTKEELLAVGYLNLLTLKPTMYIANVNENGFENNPYLDAVVEFAAKENASVVAVCAAIEAELSELEEEERDEFLADLGIEEPGLNRVIRSGYDLLNLQTYFTAGVKEVRAWTIPVGATAPQAAGKIHTDFERGFIRAEVIGYNDYIQFNGESGAKDAGKWRLEGKEYIVKDGDVIHFRFNV
>YP_004952502 Enterobacter_cloacae_EcWSU1_uid80739 COG0012
MGFKCGIVGLPNVGKSTLFNALTKAGIEAANFPFCTIEPNTGVVPMPDPRLDQLAEIVKPQRILPTTMEFVDIAGLVKGASKGEGLGNQFLTNIRETEAIGHVVRCFENDNIIHVNNKVDPADDIEVINTELALSDLDTCERAIHRVQKKAKGGDKDAKAELAALEKCLPQLENAGMLRALKNLTEEDKAAIKYLSFLTLKPTMYIANVNEDGFENNPYLDKVREIAAAEGSVVVAVCAAVESDIAELDDADRDEFMAELGLEEPGLNRVIRAGYELLNLQTYFTAGVKEVRAWTIPVGATAPQAAGKIHTDFEKGFIRAQTIAFEDFITYKGEQGAKEAGKMRAEGKDYIVKDGDVMNFLFNV
>YP_046704 Acinetobacter_ADP1_uid61597 COG0012
MGFNCGIVGLPNVGKSTLFNALTKAAIAAENFPFCTIEPNTGIVPVPDARLDKLAAIVKPQRILPTTMEFVDIAGLVAGASKGEGLGNQFLANIRETDAIAHVVRCFEDENVIHVNGKIDPLDDIATINTELALADLDTVAKALLRLTKVAKSGDKEALATKAVLEKIQPLLDEGKPARAADLSDDERKLIRGFGLMTLKPTMYIANVAEDGFENNPHLDAVKKLAAEENAIVVPLCNQIEAEISLLEDEDRAEFLEAMGMEEPGLNVVIRAGYALLGLQTYFTAGVQEVRAWTVKVGATAPQAAGVIHTDFEKGFIRAECVAYDDFVQYNGEAGAKEAGKWRLEGKTYVVQDGDVLHFRFNV
>YP_070515 Yersinia_pseudotuberculosis_IP_32953_uid58157 COG0012
MGFKCGIVGLPNVGKSTLFNALTQAGIEAANFPFCTIEPNTGVVPMPDPRLDQLAEIVKPQRILPTTMEFVDIAGLVKGASKGEGLGNQFLTNIRETEAIGHVVRCFENDNIIHVAGKVDPADDIETINTELALSDLETCERAIHRVQKKAKGGDKDAKAELEALEKCLPHLENAGMLRALDLTAEDKAAIRYLSFLTLKPTMYIANVNEDGFENNPYLDQVRAIAAAEGSVVVAVCAAVESDIAEMEDEDRAEFMAELGIEEPGLNRVIRAGYELLNLQTYFTAGVKEVRAWTIPVGATAPQAAGKIHTDFEKGFIRAQTIAFDDFITYKGEQGAKEAGKMRSEGKEYIVKDGDVMNFLFNV
>YP_096659 Legionella_pneumophila_Philadelphia_1_uid57609 COG0012
MGFKCGIVGLPNVGKSTLFNALTKAGIEAANYPFCTIEPNVGIVTVPDSRLDNLSDIVKPQQVLHATMQFVDIAGLVKGASSGEGLGNQFLANIRETDAIAHVVRCFDNSDVVHVEGRVDPLSDIEVINTELALADMETLEKSLLKVGKNSKSGNKEAIFELKTLEKIKAHLDAGYPVRTLELTPEEEQVSKRLFLLTAKPVLYIANVDDNGYENNPLLDKVQALASQENASIVALCAATEAELVELDEEDRQEFMVDLGLSEPGLNKVIRAGYELLGLQTYFTAGVKEVRAWTIRKGATAPQAAGVIHTDFEKGFIRAEVISYDDFIRFGGEQGAKEAGKLRLEGKEYIVCDGDVMHFRFNV
>YP_125012 Legionella_pneumophila_Paris_uid58211 COG0012
MGFKCGIVGLPNVGKSTLFNALTKAGIEAANYPFCTIEPNVGIVTVPDSRLDNLSNIVKPQQVVHATMQFVDIAGLVKGASSGEGLGNQFLANIRETDAIAHVVRCFDNSDVVHVEGRVDPLSDIEVINTELALADMETLEKSLLKVGKNSKSGNKEAIFELKTLEKIKAHLDAGYPVRTLELTPEEEQVSKRLFLLTAKPVLYIANVDDNGYENNPLLDKVQALASQENASIVALCAATEAELVELDEEDRQEFMVDLGLSEPGLNKVIRAGYELLGLQTYFTAGVKEVRAWTIRKGATAPQAAGVIHTDFEKGFIRAEVISYDDFIRFGGEQGAKEAGKLRLEGKEYIVCDGDVMHFRFNV
>YP_127907 Legionella_pneumophila_Lens_uid58209 COG0012
MGFKCGIVGLPNVGKSTLFNALTKAGIEAANYPFCTIEPNVGIVTVPDSRLDNLSDIVKPQQVLHATMQFVDIAGLVKGASSGEGLGNQFLANIRETDAIAHVVRCFDNSDVVHVEGRVDPLSDIEVINTELALADMETLEKSLLKVGKNSKSGNKEAIFELKTLEKIKAHLDAGYPVRTLELTPEEEQVSKRLFLLTAKPVLYIANVDDNGYENNPLLDKVQALASQENASIVALCAATEAELVELDEEDRQEFMVDLGLSEPGLNKVIRAGYELLGLQTYFTAGVKEVRAWTIRKGATAPQAAGVIHTDFEKGFIRAEVISYDDFIRFGGEQGAKEAGKLRLEGKEYIVCDGDVMHFRFNV
>YP_150370 Salmonella_enterica_serovar_Paratyphi_A_ATCC_9150_uid58201 COG0012
MGFKCGIVGLPNVGKSTLFNALTKAGIEAANFPFCTIEPNTGVVPMPDPRLDQLAEIVKPQRILPTTMEFVDIAGLVKGASKGEGLGNQFLTNIRETEAIGHVVRCFENDNIIHVAGKVNPAEDIDVINTELALADLDTCERAIHRVQKKAKGGDKDAKAELAALEKCLPHLAEAGMLRSLDLTDEDKAAIRYLSFLTLKPTMYIANVNEDGFENNPYLDQVREIAAKEGSVVVPVCAAVEADITELEDDERDEFMAELGLEEPGLNRVIRAGYRLLNLQTYFTAGVKEVRAWTIPVGATAPQAAGKIHTDFEKGFIRAQTIAFDDFITYKGEQGAKEAGKMRAEGKDYIVKDGDIMNFLFNV
>YP_169695 Francisella_tularensis_SCHU_S4_uid57589 COG0012
MGFKCGIVGLPNVGKSTLFNALTEAGIDAENYPFCTIDPNVGIVSVPDQRLNELAKIVKPERIITTTMEFVDIAGLVTGASKGEGLGNKFLANIRETDAIAHVVRCFEDDNIIHVSGKVDPIDDINTINMELILADIESCDRTVQRFAKMKKSGDKEALAKADFYTRLKEHLESEKPARTFEMNKDETKWLKQTPLLTSKPVLYIANVNENGFENNPLLDKVVEYAKAENSNVVPVCAAMEQEISQLEADEKLEFLADMGLSETGLDRVIKAGYALLNLHTYLTASVKEVRAWTIPVGATAPQAAGVIHTDFERGFIRAEVIAYDDYIKYNGEKGAKEAGKARLEGKEYIMKDGDVVNFRFNV
>YP_202239 Xanthomonas_oryzae_KACC10331_uid58155 COG0012
MGIKCGIVGLPNVGKSTLFNALTKAGIAAANFPFCTIEPNVGIVPVPDPRLNQLAGIVKPQKLIPTAVEFVDIAGLVAGAASGEGLGNKFLAHIREVDAITHVVRCFDNDDVIHVNNKVDPIADIETIDTELALADLDSVEKALNRAERSAKGGDKDAAARKPVLAKLQAALADGKSGRAAGLDDEEKALVRDLFLLTLKPVLYIANVLEDGFENNPHLDAVRAHALAEGAEVVPVSAAIEEELSQLDDEDRDTFLADLGLEEPGLNRVIRAAYTLLGLQTYFTAGVKEVRAWTVRAGSTAPQAAAVIHTDFEKGFIRAETIGFDDFIKYRGEAGARDAGRLRLEGKEYRVQEGDVLHFRFNV
>YP_204145 Vibrio_fischeri_ES114_uid58163 COG0012
MGFKCGIVGLPNVGKSTLFNALTKAGIEAANFPFCTIEPNTGVVPVPDLRLDALAKIVKPERILPTTMEFVDIAGLVAGASKGEGLGNKFLANIRETDAIGHVVRCFENENIIHVAGKISPIEDIEIINLELALADLDSCERAMQRNAKKAKGGDKDAKFEISVLEKLLPVLTEGGMARTVELTKEEAAAIGYLNFLTLKPTMYIANVSEDGFEDNPFLDMVREYAEKENNVVVPVCAAIESELSELDDEDREEFLADMGIEEPGLNRVIRSGYELLTLQTYFTAGVKEVRAWTIPVGATAPQAAGKIHTDFEKGFIRAEVIGYDNFIEFNGESGAKEAGKWRLEGKEYIVKDGDVVHFRFNV
>YP_216765 Salmonella_enterica_serovar_Choleraesuis_SC_B67_uid58017 COG0012
MGFKCGIVGLPNVGKSTLFNALTKAGIEAANFPFCTIEPNTGVVPMPDPRLDQLAEIVKPQRILPTTMEFVDIAGLVKGASKGEGLGNQFLTNIRETEAIGHVVRCFENDNIIHVAGKVNPAEDIDVINTELALADLDTCERAIHRVQKKAKGGDKDAKAELAALEKCLPHLAEAGMLRSLDLTDEDKAAIRYLSFLTLKPTMYIANVNEDGFENNPYLDQVREIAAKEGSVVVPVCAAVEADIAELDDDERDEFMAELGLEEPGLNRVIRAGYRLLNLQTYFTAGVKEVRAWTIPVGATAPQAAGKIHTDFEKGFIRAQTIAFDDFITYKGEQGAKEAGKMRAEGKDYIVKDGDIMNFLFNV
>YP_234035 Pseudomonas_syringae_B728a_uid57931 COG0012
MGFNCGIVGLPNVGKSTLFNALTKSGIAAENFPFCTIEPNSGIVPMPDPRLAALAAIVNPKRILPTTMEFVDIAGLVAGASKGEGLGNKFLANIRETDAIAHVVRCFEDENVIHVSNSVDPKRDIEIIDLELIFADLDSCEKQLQKVTRNAKGGDKDAVVQKGLLEQLIAHFSEGKPARSLMKSMSNDEKATIRGFHLLTTKPVMYIANVAEDGFENNPLLDVVRAIAEEEGAMLVPVCNKIEAEIAELDDGEEKDMFLEALGLEEPGLNRVIRAGYEMLHLQTYFTAGVEEVRAWTVRVGATAPQAAGVIHTDFEKGFIRAEVVAYDDFIQFKGESGAKEAGKWRLEGKEYIVKDGDVMHFRFNV
>YP_244419 Xanthomonas_campestris_8004_uid57595 COG0012
MGIKCGIVGLPNVGKSTLFNALTKAGIAAANFPFCTIEPNVGVVPVPDPRLNELAEIVKPQKLIPTAVEFVDIAGLVAGAASGEGLGNKFLAHIREVDAITHVVRCFEHADIIHVNNKVDPIADIETIDTELALADLDSVEKALNRAERSAKGGDKEAAARKPVLAKLQAALADGKAGRSAGLDEEEKALVRDLFLLTLKPVMYICNVLEDGFENNPHLDAVRAHAATEGAEVVPVSAAIEEELSQLDDADRDTFLADLGLDEPGLNRVIRAAYKLLGLQTYFTAGVREVRAWTVKAGSTAPQAAAVIHTDFEKGFIRAETIAFDDFIKYRGESGARDAGRLRLEGKEYRVKEGDVLHFRFNV
>YP_248108 Haemophilus_influenzae_86_028NP_uid58093 COG0012
MGFKCGIVGLPNVGKSTLFNALTKAGIEAANYPFCTIEPNTGVVPMPDPRLDALAEIVKPERILPTTMEFVDIAGLVAGASKGEGLGNKFLANIRETDAIGHVVRCFENDDIVHVAGKIDPLDDIETINTELALADLDSCERAIQRLQKRAKGGDKEAKFELSVMEKILPVLENAGMIRSVGLDKEELQAIKSYNFLTLKPTMYIANVNEDGFENNPYLDCVREIAEKEGAVVVPVCAAIESEIAELDDEEKVEFLQDLGIEEPGLNRVIRAGYALLNLQTYFTAGVKEVRAWTVSVGATAPKAAAVIHTDFEKGFIRAEVIAYEDFIQFNGENGAKEAGKWRLEGKDYIVQDGDVMHFRFNV
>YP_262246 Pseudomonas_fluorescens_Pf_5_uid57937 COG0012
MGFNCGIVGLPNVGKSTLFNALTKSGIAAENFPFCTIEPNSGIVPMPDPRLDALAAIVVPERVLPTTMEFVDIAGLVAGASKGEGLGNKFLANIRETDAIAHVVRCFEDDNVIHVSNSVDPKRDIEIIDLELIFADLDSCEKQLQKVARNAKGGDKDAVAQKALLEQLIAHFTEGKPARSLMKDMSADEKLIIRGFHLLTTKPVMYIANVAEDGFEDNPLLDVVKAIAEEEGAMVVPVCNKIEAEIAELEDGEEKDMFLEALGLEEPGLNRVIRAGYEMLNLQTYFTAGVKEVRAWTVRVGATAPQAAAVIHTDFEKGFIRAEVIAYNDFIQFKGEAGAKEAGKWRLEGKEYIVKDGDVMHFRFNV
>YP_273260 Pseudomonas_syringae_phaseolicola_1448A_uid58099 COG0012
MGFNCGIVGLPNVGKSTLFNALTKSGIAAENFPFCTIEPNSGIVPMPDPRLAALAAIVNPKRILPTTMEFVDIAGLVAGASKGEGLGNKFLANIRETDAIAHVVRCFEDENVIHVSNSVDPKRDIEIIDLELIFADLDSCEKQLQKVTRNAKGGDKDAVVQKGLLEQLIAHFSEGKPARSLMKSMSNDEKATIRGFHLLTTKPVMYIANVAEDGFENNPLLDVVRAIAEEEGAMLVPVCNKIEAEIAELDDGEEKDMFLEALGLEEPGLNRVIRAGYEMLHLQTYFTAGVEEVRAWTVRVGATAPQAAGVIHTDFEKGFIRAEVVAYDDFIQFKGEAGAKEAGKWRLEGKEYIVKDGDVMHFRFNV
>YP_310876 Shigella_sonnei_Ss046_uid58217 COG0012
MGFKCGIVGLPNVGKSTLFNALTKAGIEAANFPFCTIEPNTGVVPMPDPRLDQLAEIVKPQRTLPTTMEFVDIAGLVKGASKGEGLGNQFLTNIRETEAIGHVVRCFENDNIIHVSGKVNPADDIEVINTELALADLDTCERAIHRVQKKAKGGDKDAKAELAVLEKCLPQLENAGMLRALDLSAEEKAAIRYLSFLTLKPTMYIANVNEDGFENNPYLDQVREIAAKEGSVVVPVCAAVEADIAELDDEERDEFMQELGLEEPGLNRVIRVGYKLLNLQTYFTAGVKEVRAWTIPVGATAPQAAGKIHTDFEKGFIRAQTISFEDFITYKGEQGAKEAGKMRAEGKDYIVKDGDVMNFLFNV
>YP_350484 Pseudomonas_fluorescens_Pf0_1_uid57591 COG0012
MGFNCGIVGLPNVGKSTLFNALTKSGIAAENFPFCTIEPNSGIVPMPDPRLDALAAIVNPKRILPTTMEFVDIAGLVAGASKGEGLGNKFLANIRETDAIAHVVRCFEDENVIHVSNSVDPKRDIEIIDLELIFADLDSCEKQLQKVARNAKGGDKDAVAQKALLEQLIPHFSEGKPARSLMKNMSADEKAIIKGFHLLTTKPVMYIANVAEDGFENNPHLDVVKAIAEEEGAMVVPVCNKIEAEIAELDDGEEKDMFLEALGLEEPGLNRVIRAGYEMLHLQTYFTAGVEEVRAWTVRVGATAPQAAGVIHTDFEKGFIRAEVIAYNDFIQYKGEAGTKEAGKWRLEGKDYIVKDGDVMHFRFNV
>YP_362714 Xanthomonas_campestris_vesicatoria_85_10_uid58321 COG0012
MGIKCGIVGLPNVGKSTLFNALTKAGIAAANFPFCTIEPNVGIVPVPDPRLNQLADIVKPQKLIPTAVEFVDIAGLVAGAASGEGLGNKFLAHIREVDAITHVVRCFENDDVIHVNNKVDPIADIETIDTELALADLDSVEKALNRAERSAKGGDKDAAARKPVLAKLQAALADGKAGRAAGLDDEEKALVRDLFLLTLKPVLYIANVLEDGFENNPHLDAVRAHAAVEGAEVVPVSAAIEEELSQLDDADRDSFLADLGLEEPGLNRVIRAAYTLLGLQTYFTAGVKEVRAWTVKAGSTAPQAAAVIHTDFEKGFIRAETIGFDDFIKYRGEAGARDAGRLRLEGKEYRVQEGDVLHFRFNV
>YP_402892 Shigella_dysenteriae_Sd197_uid58213 COG0012
MGFKCGIVGLPNVGKSTLFNALTKAGIEAANFPFCTIEPNTGVVPMPDPRLDQLAEIVKPQRTLPTTMEFVDIAGLVKGASKGEGLGNQFLTNIRETEAIGHVVRCFENDNIIHVSGKVNPADDIEVINTELALADLDTCERAIHRVQKKAKGGDKDAKAELAVLEKCLPQLENAGMLRALDLSAEEKAAIRYLSFLTLKPTMYIANVNEDGFENNPYLDQVREIAAKEGSVVVPVCAAVEADIAELDDEERDEFMQELGLEEPGLNRVIRAGYKLLNLQTYFTAGVKEVRAWTIPVGATAPQAAGKIHTDFEKGFIRAQTISFEDFITYKGEQGAKEAGKMRAEGKDYIVKDGDVMNFLFNV
>YP_408290 Shigella_boydii_Sb227_uid58215 COG0012
MGFKCGIVGLPNVGKSTLFNALTKAGIEAANFPFCTIEPNTGVVPMPDPRLDQLAEIVKPQRTLPTTMEFVDIAGLVKGASKGEGLGNQFLTNIRETEAIGHVVRCFENDNIIHVSGKVNPADDIEVINTELALADLDTCERAIHRVQKKAKGGDKDAKAELAVLEKCLPQLENAGMLRALDLSAEEKAAIRYLSFLTLKPTMYIANVNEDGFENNPYLDQVREIAAKEGSVVVPVCAAVEADIAELDDEERDEFMQELGLEEPGLNRVIRAGYKLLNLQTYFTAGVKEVRAWTIPVGATAPQAAGKIHTDFEKGFIRAQTISFEDFITYKGEQGAKEAGKMRAEGKDYIVKDGDVMNFLFNV
>YP_452431 Xanthomonas_oryzae_MAFF_311018_uid58547 COG0012
MGIKCGIVGLPNVGKSTLFNALTKAGIAAANFPFCTIEPNVGIVPVPDPRLNQLAGIVKPQKLIPTAVEFVDIAGLVAGAASGEGLGNKFLAHIREVDAITHVVRCFDNDDVIHVNNKVDPIADIETIDTELALADLDSVEKALNRAERSAKGGDKDAAARKPVLAKLQAALADGKSGRAAGLDDEEKALVRDLFLLTLKPVLYIANVLEDGFENNPHLDAVRAHALAEGAEVVPVSAAIEEELSQLDDEDRDTFLADLGLEEPGLNRVIRAAYTLLGLQTYFTAGVKEVRAWTVRAGSTAPQAAAVIHTDFEKGFIRAETIGFDDFIKYRGEAGARDAGRLRLEGKEYRVQEGDVLHFRFNV
>YP_513666 Francisella_tularensis_holarctica_LVS_uid58595 COG0012
MGFKCGIVGLPNVGKSTLFNALTEAGIDAENYPFCTIDPNVGIVSVPDQRLNELAKIVKPERIITTTMEFVDIAGLVTGASKGEGLGNKFLANIRETDAIAHVVRCFEDDNIIHVSGKVDPIDDINIINMELILADIEYCDRTVQRFAKMKKSGDKEALAKADFYTRLKEHLESEKHARTFEMNEDETKWLKQTPLLTSKPVLYIANVNENGFENNPLLDKVVEYAKAENSNVVPVCAAMEQEISQLEADEKLEFLADMGLSETGLDRVIKAGYALLNLHTYLTAGVKEVRAWTIPIGATAPQAAGVIHTDFERGFIRAEVIAYDDYIKYNGEKGAKEAGKARLEGKEYIMKDGDVVNFRFNV
>YP_540410 Escherichia_coli_UTI89_uid58541 COG0012
MGFKCGIVGLPNVGKSTLFNALTKAGIEAANFPFCTIEPNTGVVPMPDPRLDQLAEIVKPQRTLPTTMEFVDIAGLVKGASKGEGLGNQFLTNIRETEAIGHVVRCFENDNIIHVSGKVNPADDIEVINTELALADLDTCERAIHRVQKKAKGGDKDAKAELAVLEKCLPQLENAGMLRALDLSAEEKAAVRYLSFLTLKPTMYIANVNEDGFENNPYLDQVREIAAKEGSVVVPVCAAVEADIAELDDEERDEFMQELGLEEPGLNRVIRAGYKLLNLQTYFTAGVKEVRAWTIPVGATAPQAAGKIHTDFEKGFIRAQTISFEDFITYKGEQGAKEAGKMRAEGKDYIVKDGDVMNFLFNV
>YP_561831 Shewanella_denitrificans_OS217_uid58263 COG0012
MGFKCGIVGLPNVGKSTLFNALTQAGIEAANFPFCTIEPNTGVVPVPDPRLDALAAIVNPQRVIPTSMEFVDIAGLVAGASKGEGLGNKFLANIRETDAIGHVVRCFEDPNIVHVANKVDPAGDIEVINTELALADLDSLERAVFRQQKKAKGGDKDAKFEIEVLEKMRPTLDEAKMLRSLDLSKEELAAVAYLNFLTLKPTMYIANVAEDGFENNPHLDAVRAIAATENAVVVAVCAAIESELAEMEADERDEFMADLGIEEPGLDRVIRAGYSLLNLQTYFTAGVKEVRAWTVPIGASAPQAAGVIHTDFERGFIRAQVMAYDDFITYKGEAGAKDAGKLKVEGKTYIVKDGDVMHFLFNV
>YP_606580 Pseudomonas_entomophila_L48_uid58639 COG0012
MGFNCGIVGLPNVGKSTLFNALTKSGIAAENFPFCTIEPNSGIVPMPDARLNALAEIVKPNRILPTTMEFVDIAGLVAGASKGEGLGNKFLANIRETDAIAHVVRCFEDENVIHVSNSVDPKRDIEIIDLELIFADLDSCEKQLQKVARNAKGGDKDALAQKAILEKLIPHFTEGKPARSLMKNMADDEKAVIRGFHLLTSKPVMYIANVAEDGFDNNPHLDVVKAIAKEEGAVVVPVCNKIEAEIAELDEGEEKDMFLEALGLEEPGLNRVIRAGYELLNLQTYFTAGVQEVRAWTVRVGATAPQAAGVIHTDFEKGFIRAEVVAYDDFIQFKGEGGAKEAGKWRLEGKDYIVKDGDVMHFRFNV
>YP_647421 Yersinia_pestis_Nepal516_uid58609 COG0012
MGFKCGIVGLPNVGKSTLFNALTQAGIEAANFPFCTIEPNTGVVPMPDPRLDQLAEIVKPQRILPTTMEFVDIAGLVKGASKGEGLGNQFLTNIRETEAIGHVVRCFENDNIIHVAGKVDPADDIETINTELALSDLETCERAIHRVQKKAKGGDKDAKAELEALEKCLPHLENAGMLRALDLTAEDKAAIRYLSFLTLKPTMYIANVNEDGFENNPYLDQVRAIAAAEGSVVVAVCAAVESDIAEMEDEDRAEFMAELGIEEPGLNRVIRAGYELLNLQTYFTAGVKEVRAWTIPVGATAPQAAGKIHTDFEKGFIRAQTIAFDDFITYKGEQGAKEAGKMRSEGKEYIVKDGDVMNFLFNV
>YP_651305 Yersinia_pestis_Antiqua_uid58607 COG0012
MGFKCGIVGLPNVGKSTLFNALTQAGIEAANFPFCTIEPNTGVVPMPDPRLDQLAEIVKPQRILPTTMEFVDIAGLVKGASKGEGLGNQFLTNIRETEAIGHVVRCFENDNIIHVAGKVDPADDIETINTELALSDLETCERAIHRVQKKAKGGDKDAKAELEALEKCLPHLENAGMLRALDLTAEDKAAIRYLSFLTLKPTMYIANVNEDGFENNPYLDQVRAIAAAEGSVVVAVCAAVESDIAEMEDEDRAEFMAELGIEEPGLNRVIRAGYELLNLQTYFTAGVKEVRAWTIPVGATAPQAAGKIHTDFEKGFIRAQTIAFDDFITYKGEQGAKEAGKMRSEGKEYIVKDGDVMNFLFNV
>YP_666827 Francisella_tularensis_FSC198_uid58693 COG0012
MGFKCGIVGLPNVGKSTLFNALTEAGIDAENYPFCTIDPNVGIVSVPDQRLNELAKIVKPERIITTTMEFVDIAGLVTGASKGEGLGNKFLANIRETDAIAHVVRCFEDDNIIHVSGKVDPIDDINTINMELILADIESCDRTVQRFAKMKKSGDKEALAKADFYTRLKEHLESEKPARTFEMNKDETKWLKQTPLLTSKPVLYIANVNENGFENNPLLDKVVEYAKAENSNVVPVCAAMEQEISQLEADEKLEFLADMGLSETGLDRVIKAGYALLNLHTYLTASVKEVRAWTIPVGATAPQAAGVIHTDFERGFIRAEVIAYDDYIKYNGEKGAKEAGKARLEGKEYIMKDGDVVNFRFNV
>YP_669163 Escherichia_coli_536_uid58531 COG0012
MGFKCGIVGLPNVGKSTLFNALTKAGIEAANFPFCTIEPNTGVVPMPDPRLDQLAEIVKPQRTLPTTMEFVDIAGLVKGASKGEGLGNQFLTNIRETEAIGHVVRCFENDNIIHVSGKVNPADDIEVINTELALADLDTCERAIHRVQKKAKGGDKDAKAELAVLEKCLPQLENAGMLRALDLSAEEKAAVRYLSFLTLKPTMYIANVNEDGFENNPYLDQVREIAAKEGSVVVPVCAAVEADIAELDDEERDEFMQELGLEEPGLNRVIRAGYKLLNLQTYFTAGVKEVRAWTIPVGATAPQAAGKIHTDFEKGFIRAQTISFEDFITYKGEQGAKEAGKMRAEGKDYIVKDGDVMNFLFNV
>YP_688728 Shigella_flexneri_5_8401_uid58583 COG0012
MGFKCGIVGLPNVGKSTLFNALTKAGIEAANFPFCTIEPNTGVVPMPDPRLDQLAEIVKPQRTLPTTMEFVDIAGLVKGASKGEGLGNQFLTNIRETEAIGHVVRCFENDNIIHVSGKVNPADDIEVINTELALADLDTCERAIHRVQKKAKGGDKDAKAELAVLEKCLPQLENAGMLRALDLSAEEKAAIRYLSFLTLKPTMYIANVNEDGFENNPYLDQVREIAAKEGSVVVPVCAAVEADIAELDDEERDEFMQELGLEEPGLNRVIRAGYKLLNLQTYFTAGVKEVRAWTIPVGATAPQAAGKIHTDFEKGFIRAQTISFEDFITYKGEQGAKEAGKMRAEGKDYIVKDGDVMNFLFNV
>YP_718714 Haemophilus_somnus_129PT_uid57929 COG0012
MGFKCGIVGLPNVGKSTLFNALTKAGIEAANYPFCTIEPNTGVVPMPDPRLDALADIVKPERILPTTMEFVDIAGLVAGASKGEGLGNKFLANIRETDAIGHVVRCFENDDIVHVAGKIDPLDDIETINTELALADLDSCERAIQRLQKRAKGGDKEAKFELSVMEKILPVLENAGMIRSLDLDKDELHAIKSYNFLTLKPTMYIANVNEDGFENNPYLDKVREFATKEGSVVVPVCAAIEAEIAELDDDEKTDFLQDLGIEEPGLNRVIRAGYALLNLQTYFTAGVKEVRAWTVSVGATAPKAAAVIHTDFEKGFIRAEVIAYDDFIQYKGEAGAKEAGKWRLEGKDYIVQDGDVMHFRFNV
>YP_733145 Shewanella_MR_4_uid58345 COG0012
MGFKCGIVGLPNVGKSTLFNALTKAGIEAANFPFCTIEPNTGVVPVPDPRLDALAAIVNPQRVLPTTMEFVDIAGLVAGASKGEGLGNKFLANIRETDAIGHVVRCFEDDNIVHVANRVDPARDIEVINTELALADLDSLERAVIRQQKRAKGGDKDAKFEVDVLEKMRPILDEGHMLRSMELSKEELEAVAYLNFLTLKPTMYIANVAEDGFENNPHLDAVRAIAEKENAIVVSVCAAIESELAEMEAEERDEFMADLGLEEPGLDRVIRAGYQLLSLQTYFTAGVKEVRAWTVSVGATAPQAAGVIHTDFERGFIRAQVMAFDDFITYKGEAGAKEAGKLRVEGKTYIVQDGDVMHFLFNV
>YP_737129 Shewanella_MR_7_uid58343 COG0012
MGFKCGIVGLPNVGKSTLFNALTKAGIEAANFPFCTIEPNTGVVPVPDPRLDALAAIVNPQRVLPTTMEFVDIAGLVAGASKGEGLGNKFLANIRETDAIGHVVRCFEDDNIVHVANRVDPARDIEVINTELALADLDSLERAVIRQQKRAKGGDKDAKFEVDVLEKMRPILDEGHMLRSMELSKEELEAVAYLNFLTLKPTMYIANVAEDGFENNPHLDAVRAIAEKENAIVVSVCAAIESELAEMEAEERDEFMADLGLEEPGLDRVIRAGYQLLSLQTYFTAGVKEVRAWTVSVGATAPQAAGVIHTDFERGFIRAQVMAFDDFITYKGEAGAKEAGKLRVEGKTYIVQDGDVMHFLFNV
>YP_749413 Shewanella_frigidimarina_NCIMB_400_uid58265 COG0012
MGFKCGIVGLPNVGKSTLFNALTQAGIEAANFPFCTIEPNTGVVPVPDARLDALAAIVKPQRILPTSMEFVDIAGLVAGASKGEGLGNKFLANIRETDAIGHVVRCFEDPNIVHVANKIDPAGDIEVINTELALADLDACERAIFRQAKRAKGGDGDAKFEVAVLEKMRPVLNEGQMLRSLELTKEELAAVAYLNFLTIKPTMYIANVADDGFENNPHLDVVRAIAATENAIVVPVCAAIESELAEMEADDRAEFMADLGLEESGLDRVIRAGYELLNLQTYFTAGVKEVRAWTVPVGASAPQAAGVIHTDFERGFIRAQVMAYEDFITYKGEAGAKDAGKLRVEGKTYVVKDGDVMHFLFNV
>YP_763474 Francisella_tularensis_holarctica_OSU18_uid58687 COG0012
MGFKCGIVGLPNVGKSTLFNALTEAGIDAENYPFCTIDPNVGIVSVPDQRLNELAKIVKPERIITTTMEFVDIAGLVTGASKGEGLGNKFLANIRETDAIAHVVRCFEDDNIIHVSGKVDPIDDINIINMELILADIEYCDRTVQRFAKMKKSGDKEALAKADFYTRLKEHLESEKHARTFEMNEDETKWLKQTPLLTSKPVLYIANVNENGFENNPLLDKVVEYAKAENSNVVPVCAAMEQEISQLEADEKLEFLADMGLSETGLDRVIKAGYALLNLHTYLTAGVKEVRAWTIPIGATAPQAAGVIHTDFERGFIRAEVIAYDDYIKYNGEKGAKEAGKARLEGKEYIMKDGDVVNFRFNV
>YP_793135 Pseudomonas_aeruginosa_UCBPP_PA14_uid57977 COG0012
MGFNCGIVGLPNVGKSTLFNALTKSGIAAENFPFCTIEPNSGIVPMPDARLNALAEIVKPERVLPTTMEFVDIAGLVAGASKGEGLGNKFLANIRETDAIAHVVRCFEDDNVIHVSNSVDPKRDIEIIDLELIFADLDSCEKQLQKVARNAKGGDKEALAQKALLEKLIPHFTEGKPARSLLKNLGDEEKRLVRSFHLLTSKPVMYIANVAEDGFENNPHLDVVKAIAEEEGAVVVPVCNKIEAEIAELEDGEEKDMFLESLGLEEPGLNRVIRAGYGLLNLQTYFTAGVKEVRAWTVRVGATAPQAAGVIHTDFEKGFIRAEVVAYDDFIQFKGEQGAKEAGKWRLEGKDYIVKDGDVMHFRFNV
>YP_852334 Escherichia_coli_APEC_O1_uid58623 COG0012
MGFKCGIVGLPNVGKSTLFNALTKAGIEAANFPFCTIEPNTGVVPMPDPRLDQLAEIVKPQRTLPTTMEFVDIAGLVKGASKGEGLGNQFLTNIRETEAIGHVVRCFENDNIIHVSGKVNPADDIEVINTELALADLDTCERAIHRVQKKAKGGDKDAKAELAVLEKCLPQLENAGMLRALDLSAEEKAAVRYLSFLTLKPTMYIANVNEDGFENNPYLDQVREIAAKEGSVVVPVCAAVEADIAELDDEERDEFMQELGLEEPGLNRVIRAGYKLLNLQTYFTAGVKEVRAWTIPVGATAPQAAGKIHTDFEKGFIRAQTISFEDFITYKGEQGAKEAGKMRAEGKDYIVKDGDVMNFLFNV
>YP_868653 Shewanella_ANA_3_uid58347 COG0012
MGFKCGIVGLPNVGKSTLFNALTKAGIEAANFPFCTIEPNTGVVPVPDPRLDALAAIVNPQRVLPTTMEFVDIAGLVAGASKGEGLGNKFLANIRETDAIGHVVRCFEDDNIVHVANRVDPARDIEVINTELALADLDSLERAVIRQQKRAKGGDKDAKFEVDVLEKMRPILDEGHMLRSMELSKEELEAVAYLNFLTLKPTMYIANVAEDGFENNPHLDAVRAIAEKENAIVVSVCAAIESELAEMEAEERDEFMADLGLEEPGLDRVIRAGYQLLSLQTYFTAGVKEVRAWTVSVGATAPQAAGVIHTDFERGFIRAQVMAFDDFITYKGEAGAKEAGKLRVEGKTYIVQDGDVMHFLFNV
>YP_898646 Francisella_novicida_U112_uid58499 COG0012
MGFKCGIVGLPNVGKSTLFNALTEAGIDAENYPFCTIDPNIGIVSVPDQRLNELAKIVKPERIITTTMEFVDIAGLVAGASKGEGLGNKFLANIRETDAIAHVVRCFEDDNIIHVSGKVDPIDDINTINMELILADIESCDKAVQRFAKMKKSGDKEALAKADFYTRLKEHLESEKPARTFEMNEDETKWLKQTPLLTSKPVLYIANVNEDGFENNPLLDKVVEYAKAENSNVVPVCAAMEQEISQLEADEKLEFLADMGLSETGLDRVIKAGYALLNLHTYLTAGVKEVRAWTIPVGATAPQAAGVIHTDFERGFIRAEVIAYDDYIKYNGEKGAKEAGKARLEGKEYVMKDGDVVNFRFNV
>YP_928443 Shewanella_amazonensis_SB2B_uid58257 COG0012
MGFKCGIVGLPNVGKSTLFNALTKAGIEAANFPFCTIEPNTGVVPMPDPRLDELAAIVKPERVIPTSMEFVDIAGLVAGASKGEGLGNKFLANIRETEAIGHVVRCFENENIVHVANRVDPAGDIEVINTELALADLDSVERAIVRQQKRAKGGDKEAKFEVDVLEKLRPVLDEGKMLRSLELSKEELAAVAYLNLLTLKPTMYIANVSEDGFENNPHLDAVRAIAAKENAVVVPVCAAIESELAEMDIEERDEFMADLGLTEPGLDRVIRAGYELLNLQTYFTAGVKEVRAWTVSVGASAPQAAGKIHTDFERGFIRAQVISYEDFINFKGEQGAKEAGKMRVEGKTYIVKDGDVMHFLFNV
>YP_962456 Shewanella_W3_18_1_uid58341 COG0012
MGFKCGIVGLPNVGKSTLFNALTKAGIEAANFPFCTIEPNTGVVPVPDPRLDALAAIVNPQRVLPTTMEFVDIAGLVAGASKGEGLGNKFLANIRETDAIGHVVRCFDDDNIVHVANKVDPAGDIEVINTELALADLDSLERAVLRQQKRAKGGDKDAKFEVEVLEKMRPVLDEAKMLRSMDLSKEELEAVAYLNFLTLKPTMYIANVAEDGFENNPHLDAVRAIAATENAIVVAVCAAIESELAEMEIEERDEFMADLGLEEPGLDRVIRAGYQLLNLQTYFTAGVKEVRAWTIPVGASAPQAAGVIHTDFERGFIRAQVMAFEDFITYKGEAGAKEAGKLRVEGKTYIVKDGDVMHFLFNV
>NP_230864 Vibrio_cholerae_O1_biovar_El_Tor_N16961_uid57623 COG0016
MQHLQEIIANATSAINAAESLVALDEVRVQYLGKKGELTVQLQSLGKLPPEERRTAGQEINVAKEAVQKALAERKDALQSAELEAKLAAETIDVTLPGRRIENGGLHPVTRTIERIESFFGELGFTVESGPEIEDDFHNFDALNIAADHPARTDHDTFFFNPKLMLRTHTSGVQIRTLEERQPPLRFIAPGRVYRNDYDQTHTPMFHQVEGMLVDENVNFAQLKGILHDFLCNFFEEDLEVRFRPSYFPFTEPSAEVDVKGKNGKWLEVLGCGMVHPNVLRSVGIDPEKYSGFAFGMGVERLTMLRYGVNDLRAFFENDLRFLKQFK
>NP_251430 Pseudomonas_aeruginosa_PAO1_uid57945 COG0016
MENLDALVSQALEAVRHTEDVNALEQIRVHYLGKKGELTQVMKTLGDLPAEERPKVGALINVAKEKVQDVLNARKTELEGAALAARLAAERIDVTLPGRGQLSGGLHPVTRTLERIEQCFSRIGYEVAEGPEVEDDYHNFEALNIPGHHPARAMHDTFYFNANMLLRTHTSPVQVRTMESQQPPIRIVCPGRVYRCDSDLTHSPMFHQVEGLLVDEGVSFADLKGTIEEFLRAFFEKQLEVRFRPSFFPFTEPSAEVDIQCVICSGNGCRVCKQTGWLEVMGCGMVHPNVLRMSNIDPEKFQGFAFGMGAERLAMLRYGVNDLRLFFDNDLRFLGQFR
>NP_288148 Escherichia_coli_O157_H7_EDL933_uid57831 COG0016
MSHLAELVASAKAAISQASDVAALDNVRVEYLGKKGHLTLQMTTLRELPPEERPAAGAVINEAKEQVQQALNARKAELESAALNARLAAETIDVSLPGRRIENGGLHPVTRTIDRIESFFGELGFTVATGPEIEDDYHNFDALNIPGHHPARADHDTFWFDATRLLRTQTSGVQIRTMKAQQPPIRIIAPGRVYRNDYDQTHTPMFHQMEGLIVDTNISFTNLKGTLHDFLRNFFEEDLQIRFRPSYFPFTEPSAEVDVMGKNGKWLEVLGCGMVHPNVLRNVGIDPEVYSGFAFGMGMERLTMLRYGVTDLRSFFENDLRFLKQFK
>NP_310448 Escherichia_coli_O157_H7_Sakai_uid57781 COG0016
MSHLAELVASAKAAISQASDVAALDNVRVEYLGKKGHLTLQMTTLRELPPEERPAAGAVINEAKEQVQQALNARKAELESAALNARLAAETIDVSLPGRRIENGGLHPVTRTIDRIESFFGELGFTVATGPEIEDDYHNFDALNIPGHHPARADHDTFWFDATRLLRTQTSGVQIRTMKAQQPPIRIIAPGRVYRNDYDQTHTPMFHQMEGLIVDTNISFTNLKGTLHDFLRNFFEEDLQIRFRPSYFPFTEPSAEVDVMGKNGKWLEVLGCGMVHPNVLRNVGIDPEVYSGFAFGMGMERLTMLRYGVTDLRSFFENDLRFLKQFK
>NP_416229 Escherichia_coli_K_12_substr__MG1655_uid57779 COG0016
MSHLAELVASAKAAISQASDVAALDNVRVEYLGKKGHLTLQMTTLRELPPEERPAAGAVINEAKEQVQQALNARKAELESAALNARLAAETIDVSLPGRRIENGGLHPVTRTIDRIESFFGELGFTVATGPEIEDDYHNFDALNIPGHHPARADHDTFWFDTTRLLRTQTSGVQIRTMKAQQPPIRIIAPGRVYRNDYDQTHTPMFHQMEGLIVDTNISFTNLKGTLHDFLRNFFEEDLQIRFRPSYFPFTEPSAEVDVMGKNGKWLEVLGCGMVHPNVLRNVGIDPEVYSGFAFGMGMERLTMLRYGVTDLRSFFENDLRFLKQFK
>NP_439462 Haemophilus_influenzae_Rd_KW20_uid57771 COG0016
MQHLNELVEKAKLAIESIQDKSLTALDEIRVEYFGKKGHFTQLMQELRNVSAEERPAMGAKINEAKQAALEFLNAKKTEWEQAELNSKLEKERVDVSLPGRKVETGGLHPVTMTINRVTKFFSELGFSVENGPEIESDYYNFDALNIPKHHPARADHDTFWFNPELLLRTQTSGVQIRTMEKMQPPIRIMAPGRVYRNDYDQTHTPMFHQIELLYVDKKANFTELKGLLHDFLRAFFEEDLQVRFRPSYFPFTEPSAEVDVMGKNGKWLEVLGCGMVHPNVLRNVGIDPNEYSGFAVGMGVERLTMLRYNVTDLRSFFENDLRFLKQFK
>NP_456174 Salmonella_enterica_serovar_Typhi_CT18_uid57793 COG0016
MSHLAELVANAAAAINQASDVAALDNVRVEYLGKKGHLTLQMTTLRDLPPEERPAAGAVINAAKEQVQQALNARKAELESAALNARLAAETIDISLPGRRIENGGLHPVTRTIDRIESFFGELGFTVATGPEIEDDYHNFDALNIPGHHPARADHDTFWFDATRLLRTQTSGVQIRTMKAQQPPIRIIAPGRVYRNDYDQTHTPMFHQMEGLIVDTNISFTNLKGTLHDFLRNFFEEDLQIRFRPSYFPFTEPSAEVDVMGKNGKWLEVLGCGMVHPNVLRNVGIDPEIYSGFAFGMGMERLTMLRYGVTDLRSFFENDLRFLKQFK
>NP_460303 Salmonella_enterica_serovar_Typhimurium_LT2_uid57799 COG0016
MSHLAELVANAAAAINQASDVAALDNVRVEYLGKKGHLTLQMTTLRDLPPEERPAAGAVINAAKEQVQQALNARKAELESAALNARLAAETIDISLPGRRIENGGLHPVTRTIDRIESFFGELGFTVATGPEIEDDYHNFDALNIPGHHPARADHDTFWFDATRLLRTQTSGVQIRTMKAQQPPIRIIAPGRVYRNDYDQTHTPMFHQMEGLIVDTNISFTNLKGTLHDFLRNFFEEDLQIRFRPSYFPFTEPSAEVDVMGKNGKWLEVLGCGMVHPNVLRNVGIDPEIYSGFAFGMGMERLTMLRYGVTDLRSFFENDLRFLKQFK
>NP_637811 Xanthomonas_campestris_ATCC_33913_uid57887 COG0016
MSEIQSLTAQALADVAAAHTPDQLETLRVALLGKNGSITAQLKQLGTLPADQRKAAGEAINLARDALTTALSERKQVLETAALDARLEGERIDVTLPGRRGERGGLHPVTRTLERIVEIFARLGYELSDGPEIEDDWHNFEALNFPPHHPARAMHDTFYFGDGRLLRTHTSGVQVRYMDTAVATKSGPPLRMIAAGKVYRSDSDQTHSPMFHQVEGLLVDEHSNFADLKGTLSEFVRAFFERDFEMRFRPSYFPFVEPGAEVDIAWQQPDGSTRWLEVLGCGMVHPNVLRSVGIDPERYTGFAFGLGVERFAMLRYGVNDLRAFFENDVRFLRQFA
>NP_642903 Xanthomonas_axonopodis_citri_306_uid57889 COG0016
MSEIQSLTERALADVAAAQTPDQLEALRVALLGKSGSITAQLKQLGTLPAEQRKAAGEAINLSRDALTAALSERKHTLETAALDARLAGERIDVTLPGRRSERGGLHPVTRTLERIVEIFARLGYELSDGPEIEDDWHNFEALNFPPHHPARAMHDTFYFGDGRLLRTHTSGVQVRYMDAHKPPLRMIAAGKVYRSDSDQTHSPMFHQVEGLLVDEHSNFADLKGTLSEFVRAFFERDFEMRFRPSYFPFVEPGAEVDIAWQQPDGSTRWLEVLGCGMVHPNVLRSVGIDPERYTGFAFGLGVERFAMLRYGVNDLRAFFENDVRFLRQFA
>NP_669224 Yersinia_pestis_KIM_10_uid57875 COG0016
MPHLAELVAKAKAAVEGAQDIAALDLVRVEYLGKKGHLTLQMTSLRELPAEERPAAGAVINQAKQEVQEALNARKEKLESAVLNARLAAETIDVSLPGRRMENGGLHPVTRTIERIETFFGELGFSVESGPEIEDDYHNFDALNIPAHHPARADHDTFWFDATRLLRTQTSGVQIRTMQEQQPPIRIIVPGRVYRNDYDQTHTPMFHQMEGLIVDRDISFTNLKGTLHDFLRNFFEEDLQIRFRPSYFPFTEPSAEVDVMGKNGKWLEVLGCGMVHPNVLRNVGIDPEIYSGFAFGMGMERLTMLRYGVTDLRAFFENDLRFLKQFK
>NP_707400 Shigella_flexneri_2a_301_uid62907 COG0016
MSHLAELVASAKAAISQASDVAALDNVRVEYLGKKGHLTLQMTTLRELPPEERPAAGAVINEAKEQVQQALNARKAELESAALNARLAAETIDVSLPGRRIENGGLHPVTRTIDRIESFFGELGFTVATGPEIEDDYHNFDALNIPGHHPARADHDTFWFDATRLLRTQTSGVQIRTMKAQQPPIRIIAPGRVYRNDYDQTHTPMFHQMEGLIVDTNISFTNLKGTLHDFLRNFFEEDLQIRFRPSYFPFTEPSAEVDVMGKNGKWLEVLGCGMVHPNVLRNVSIDPEVYSGFAFGMGMERLTMLRYGVTDLRSFFENDLRFLKQFK
>NP_717688 Shewanella_oneidensis_MR_1_uid57949 COG0016
MQQLTEIVEQALVIIDQASDLKALDDIRVDYLGKKGKITDMMKMMGSLSPEEKPAFGQAVNDAKQAIQQKLTERIDGLKSAELEAKLIAEKIDVTLPGRTIEIGGLHPVTRTIERIETFFGELGFSVKQGPEIEDDFHNFDALNISEHHPARADHDTFYFNPKLMLRTQTSGVQIRTMETEKPPLRIISPGRVYRNDYDQTHTPMFHQVEGLLVDEHVNFAELKGVLHDFLRNFFEEDLQVRFRPSYFPFTEPSAEVDVMGKNGKWLEVLGCGMVHPNVLRSVGIDPEKYSGFAFGMGVERLTMLRYGVNDLRAFFENDLRFLKQFK
>NP_744617 Pseudomonas_putida_KT2440_uid57843 COG0016
MENLDALVSQALEAVERAEDINALEQIRVNYLGKKGELTQVMKTLGNLPAEERPKVGALINDAKERVTVVLNARKAAFEEAELSARLAAECIDVTLPGRGQATGGLHPITRTLERIEQFFTHIGYGIAEGPEVEDDYHNFEALNIPGHHPARAMHDTFYFNANMLLRTHTSPVQVRTMESTQPPIRIVCPGRVYRCDSDITHSPMFHQVEGLLIDRDINFADLKGTIEEFLRVFFEKELAVRFRPSFFPFTEPSAEVDIQCVMCSGNGCRVCKQTGWLEVMGCGMVHPNVLRMSGIDPEEFQGFAFGMGAERLAMLRYGVNDLRLFFDNDLRFLAQFR
>NP_754005 Escherichia_coli_CFT073_uid57915 COG0016
MSHLAELVASAKAAISQASDVAALDNVRVEYLGKKGHLTLQMTTLRELPPEERPAAGAVINEAKEQVQQALNARKAELESAALNARLAAETIDVSLPGRRIENGGLHPVTRTIDRIESFFGELGFTVATGPEIEDDYHNFDALNIPGHHPARADHDTFWFDATRLLRTQTSGVQIRTMKAQQPPIRIIAPGRVYRNDYDQTHTPMFHQMEGLIVDTNISFTNLKGTLHDFLRNFFEEDLQIRFRPSYFPFTEPSAEVDVMGKNGKWLEVLGCGMVHPNVLRNVGIDPEVYSGFAFGMGMERLTMLRYGVTDLRSFFENDLRFLKQFK
>NP_761217 Vibrio_vulnificus_CMCP6_uid62909 COG0016
MQHLQEIIANANAAIDAAQSLVALDEVRVQYLGKKGELTAQLQSLGKLPPEERREAGQEINKAKEVVQHALAARKDALQRAELEAKLASETIDVTLPGRRIENGGLHPVTRTVERIEQFFGELGFNVESGPEIEDAFHNFDALNIAADHPARTDHDTFFFNPDLMLRTHTSGVQIRTMENGKPPFRFIAPGRVYRNDYDQTHTPMFHQVEGMLVDENVNFAQLKGILHDFLCNFFEEEVEVRFRPSYFPFTEPSAEVDVKGKNGKWLEVLGCGMVHPNVLRSVGIDPEKYSGFAFGMGVERLTMLRYGVNDLRAFFENDLRFLKQFK
>NP_792198 Pseudomonas_syringae_tomato_DC3000_uid57967 COG0016
MENLDALVSQALEAVQSAEDINALEQIRVHYLGKKGELTQVMKTLGNLPAEERPHVGALINVAKERVTEVLNARKASFEQAELTAKLAAECIDVTLPGRGQTSGGLHPITRTLERIEQFFTHIGYGIAEGPEVEDDYHNFEALNIPGHHPARSMHDTFYFNANMLLRTHTSPVQVRTMESQQPPIRIVCPGRVYRSDSDITHSPMFHQIEGLLVDRDINFADLKGTIEEFLRVFFEKELAVRFRPSYFPFTEPSAEVDMECVMCSGKGCRVCKQTGWLEVMGCGMVHPNVLRMSGIDPEEFQGFAFGMGVERLAMLRYGVNDLRLFFDNDLRFLAQFR
>NP_797669 Vibrio_parahaemolyticus_RIMD_2210633_uid57969 COG0016
MQHLEEIIASASTAIEAAESLVALDEVRVQYLGKKGELTAQLQSLGKLPPEERREAGQEINKAKGVVQQAIAARKDALQSAELEAKLAAETIDVTLPGRRIENGGLHPVTRTVERIEKFFGELGFNTEAGPEIEDAFHNFDALNIAADHPARTDHDTFFFNPDLMLRTHTSGVQIRTMENGKPPFRFIAPGRVYRNDYDQTHTPMFHQVEGMLVDENVNFAQLKGILHDFLCNFFEEEVEVRFRPSYFPFTEPSAEVDVKGKNGKWLEVLGCGMVHPNVLRSVGIDPEKYSGFAFGMGVERLTMLRYGVNDLRAFFENDLRFLKQFK
>NP_805024 Salmonella_enterica_serovar_Typhi_Ty2_uid57973 COG0016
MSHLAELVANAAAAINQASDVAALDNVRVEYLGKKGHLTLQMTTLRDLPPEERPAAGAVINAAKEQVQQALNARKAELESAALNARLAAETIDISLPGRRIENGGLHPVTRTIDRIESFFGELGFTVATGPEIEDDYHNFDALNIPGHHPARADHDTFWFDATRLLRTQTSGVQIRTMKAQQPPIRIIAPGRVYRNDYDQTHTPMFHQMEGLIVDTNISFTNLKGTLHDFLRNFFEEDLQIRFRPSYFPFTEPSAEVDVMGKNGKWLEVLGCGMVHPNVLRNVGIDPEIYSGFAFGMGMERLTMLRYGVTDLRSFFENDLRFLKQFK
>NP_837190 Shigella_flexneri_2a_2457T_uid57991 COG0016
MSHLAELVASAKAAISQASDVAALDNVRVEYLGKKGHLTLQMTTLRELPPEERPAAGAVINEAKEQVQQALNARKAELESAALNARLAAETIDVSLPGRRIENGGLHPVTRTIDRIESFFGELGFTVATGPEIEDDYHNFDALNIPGHHPARADHDTFWFDATRLLRTQTSGVQIRTMKAQQPPIRIIAPGRVYRNDYDQTHTPMFHQMEGLIVDTNISFTNLKGTLHDFLRNFFEEDLQIRFRPSYFPFTEPSAEVDVMGKNGKWLEVLGCGMVHPNVLRNVSIDPEVYSGFAFGMGMERLTMLRYGVTDLRSFFENDLRFLKQFK
>NP_873897 Haemophilus_ducreyi_35000HP_uid57625 COG0016
MQHLDKLVAQVLESINTATDVATLETLKVEFFGKKGHFTQLMQGLRDIPAEQRPAVGQKINDAKQIAQNALNQKKEALENTELNEKLAKESIDVSLPGRKSALGGLHPVSITIDRVVKFFSELGFTVANGPEIESDYYNFDALNIPTHHPARADHDTFWFDAQRLLRTQTSGVQIRTMQTTQPPIRIVAPGRVYRNDYDQTHTPMFHQIELLYIDKKANFTELKGLIHDFLKAFFEEDLQVRFRPSFFPFTEPSAEVDVMRQNGKWLEVLGCGMVHPNVLRNVGIDPEEYSGFAVGMGVERLTMLRYNVTDLRAFFENDLRFLKQFR
>NP_934764 Vibrio_vulnificus_YJ016_uid58007 COG0016
MQHLQEIIANANAAIDAAQSLVALDEVRVQYLGKKGELTAQLQSLGKLPPEERREAGQEINKAKEVVQHALAARKDALQRAELEAKLASETIDVTLPGRRIENGGLHPVTRTVERIEQFFGELGFNVESGPEIEDAFHNFDALNIAADHPARTDHDTFFFNPDLMLRTHTSGVQIRTMENGKPPFRFIAPGRVYRNDYDQTHTPMFHQVEGMLVDENVNFAQLKGILHDFLCNFFEEEVEVRFRPSYFPFTEPSAEVDVKGKNGKWLEVLGCGMVHPNVLRSVGIDPEKYSGFAFGMGVERLTMLRYGVNDLRAFFENDLRFLKQFK
>NP_993545 Yersinia_pestis_biovar_Microtus_91001_uid58037 COG0016
MPHLAELVAKAKAAVEGAQDIAALDLVRVEYLGKKGHLTLQMTSLRELPAEERPAAGAVINQAKQEVQEALNARKEKLESAVLNARLAAETIDVSLPGRRMENGGLHPVTRTIERIETFFGELGFSVESGPEIEDDYHNFDALNIPAHHPARADHDTFWFDATRLLRTQTSGVQIRTMQEQQPPIRIIVPGRVYRNDYDQTHTPMFHQMEGLIVDRDISFTNLKGTLHDFLRNFFEEDLQIRFRPSYFPFTEPSAEVDVMGKNGKWLEVLGCGMVHPNVLRNVGIDPEIYSGFAFGMGMERLTMLRYGVTDLRAFFENDLRFLKQFK
>YP_001006174 Yersinia_enterocolitica_8081_uid57741 COG0016
MPHLAELVAKAKAAVEDAQDVAALDLVRVEYLGKKGHLTLQMTSLRELPAEERPAAGAVINQAKQEVQEALNARKEKLESVVLNARLAAETIDVSLPGRRMENGGLHPVTRTIDRIETFFGELGFSVESGPEIEDDYHNFDALNIPAHHPARADHDTFWFDTTRLLRTQTSGVQIRTMKAQQPPIRIIVPGRVYRNDYDQTHTPMFHQMEGLIVDKDISFTNLKGTLHDFLRNFFEEDLQIRFRPSYFPFTEPSAEVDVMGKNGKWLEVLGCGMVHPNVLRNVGIDPEVYSGFAFGMGMERLTMLRYGVTDLRAFFENDLRFLKQFK
>YP_001050248 Shewanella_baltica_OS155_uid58259 COG0016
MQQLTEIVEQALVIIDQASDLKALDDIRVDYLGKKGKITDMMKMMGSLSPEEKPAFGQAVNDAKQAIQQKLTERIDGLKSSELEAKLIAEKIDVTLPGRTQEIGGLHPVTRTIERIETFFGELGFSVKQGPEIEDDFHNFDALNISEHHPARADQDTFYFNPKLMLRTQTSGVQIRTMETEKPPLRIISPGRVYRNDYDQTHTPMFHQVEGLLVDEHVNFAELKGILHDFLRNFFEEDLQVRFRPSYFPFTEPSAEMDVMGKNGKWLEVGGCGMVHPNVLRSVGIDPEKYSGFAFGMGVERLTMLRYGVNDLRAFFENDLRFLKQFK
>YP_001083654 Acinetobacter_baumannii_ATCC_17978_uid58731 COG0016
MSLEALTTEALAAIAAAQDLVALDQVRVQFTGKKSQLAEQSKALGKMDPEERKVQGAAIHAVRETINNALTERQTALQQAALAQKLASETIDITLPGRGQRVGTVHPVTQVQERICQFFTKAGFTVATGPEVEDDYHNFEALNIPGHHPARAMHDTFYFDANHLLRTHTSGVQIRTMETSQPPIRIVCPGRVYRCDSDQTHSPMFHQIEGLYVAENTSFAELKGLLINLLNEFFEKDLKVRFRPSYFPFTEPSAEVDIMDERGRWLEVLGCGMVHPNVLRAAGIDPDKYKGFAFGLGVERFAMLRYGINDLRMFYQNDVRFLRQFA
>YP_001094341 Shewanella_loihica_PV_4_uid58349 COG0016
MSELTEIVEQALQAIEGTDDLKALDDLRVDYLGKKGKITDMMKMMGKLSPEEKPAFGQAVNQAKQAVQQKLSERIEGLKAQELEAKLSAESIDVTLPGRRIDNGGLHPVTRTIERIETFFGELGFSVKQGPEIEDDFHNFDALNISEHHPARADHDTFYFNPKLMLRTQTSGVQIRTMETEKPPLRIISPGRVYRNDYDQTHTPMFHQVEGLFVDENVNFAELKGILHDFLRNFFEEDLQVRFRPSYFPFTEPSAEVDVMGKNGKWLEVLGCGMVHPNVLRSVGIDPEKYQGFAFGMGVERLSMLRYGVNDLRSFFENDLRFLKQFK
>YP_001121875 Francisella_tularensis_WY96_3418_uid58811 COG0016
MQIVEQMKDKALAELNLVKDKKTLDDIRVKYLGKKGELTEMMKLIATLPNDEKPKLGQAVNIAKQALQEAINLKLANFEEQELNEKLAQEKIDITLSGVGQNQGSLHPVTKTLNRIEAFFKQNGFAIEFGPEIESDYYNFETLNIPSHHPARAMHDTFYIDETHVLRTHTSGVQIRTMEKQQPPIRIIAPGRVYRCDSDITHTPMFHQVEGLLVDKDVSFADLKGLLHAFLNSFFEKDLKVRFRPSYFPFTEPSAEADIECVMCDGKGCRVCKHTGWLEVLGCGMVHPKVLKAGNIDSEKYQGFAFGMGVERLSMLRYGIDDLRMFFENDLRFLKQF
>YP_001162100 Yersinia_pestis_Pestoides_F_uid58619 COG0016
MPHLAELVAKAKAAVEGAQDIAALDLVRVEYLGKKGHLTLQMTSLRELPAEERPAAGAVINQAKQEVQEALNARKEKLESAVLNARLAAETIDVSLPGRRMENGGLHPVTRTIERIETFFGELGFSVESGPEIEDDYHNFDALNIPAHHPARADHDTFWFDATRLLRTQTSGVQIRTMQEQQPPIRIIVPGRVYRNDYDQTHTPMFHQMEGLIVDRDISFTNLKGTLHDFLRNFFEEDLQIRFRPSYFPFTEPSAEVDVMGKNGKWLEVLGCGMVHPNVLRNVGIDPEIYSGFAFGMGMERLTMLRYGVTDLRAFFENDLRFLKQFK
>YP_001172861 Pseudomonas_stutzeri_A1501_uid58641 COG0016
MENLDALVSQALEAVQRSEDVGALEQVRVQYLGKKGELTQLMQTLGKLSAEERPQAGALINAAKNQVQDVLNARKADLEQAALGAKLAAERIDVTLPGRGETSGGLHPVTRTLERVEQFFSHIGYSVAEGPEVEDDYHNFEALNIPGHHPARAMHDTFYFNANMLLRTHTSPVQVRTMESRQPPIRIVCPGRVYRCDSDITHSPMFHQVEGLLIDEGVSFADLKGTIEEFLRVFFEKPLGVRFRPSFFPFTEPSAEVDMQCVMCSGKGCRVCKQTGWLEVMGCGMVHPNVLRMSGIDPERYSGFAFGMGVERLAMLRYGVNDLRLFFDNDLRFLAQFR
>YP_001176458 Enterobacter_638_uid58727 COG0016
MSHLAELVANATAAINQASDVAALDNVRVEYLGKKGHLTLQMTTLRELPPEERPAAGAVINEAKEQVQQALNARKSDLESAALNARLAEETIDVSLPGRRIENGGLHPVTRTIDRIESFFGELGFTVATGPEIEDDYHNFDALNIPGHHPARADHDTFWFDATRLLRTQTSGVQIRTMKEQAPPIRIIAPGRVYRNDYDQTHTPMFHQMEGLIVDKNISFTNLKGTLHDFLNNFFEEDLQVRFRPSYFPFTEPSAEVDVMGKNGKWLEVLGCGMVHPNVLRNVGIDPEIYSGFAFGMGMERLTMLRYGVTDLRAFFENDLRFLKQFK
>YP_001183350 Shewanella_putrefaciens_CN_32_uid58267 COG0016
MQQLTEIVEQALVIIDQASDLKALDDIRVDYLGKKGKITDMMKMMGSLSPEEKPAFGQAVNDAKQAIQQKLTERIDGLKSSELEAKLIAEKIDVTLPGRTQENGGLHPVTRTIERIETFFGELGFSVKQGPEIEDDFHNFDALNISEHHPARADHDTFYFNPKLMLRTQTSGVQIRTMETEKPPLRIISPGRVYRNDYDQTHTPMFHQVEGLLVDEHVNFAELKGILHDFLRNFFEEDLQVRFRPSYFPFTEPSAEVDVMGKNGKWLEVLGCGMVHPNVLRSVGIDPEKYSGFAFGMGVERLTMLRYGVNDLRAFFENDLRFLKQFK
>YP_001187473 Pseudomonas_mendocina_ymp_uid58723 COG0016
MENLDALVSQALEAVQQSEDVNALEQLRVQYLGKKGELTALMQTLGKLSAEERPQAGALINTAKNQVQDALNARKSVLEQALLAEKLASERIDVTLPGRGQTSGGLHPVTRTLERVEQFFTHIGYSVAEGPEVEDDYHNFEALNIPGHHPARAMHDTFYFNANMLLRTHTSPVQVRTMESQQPPIRIVCPGRVYRCDSDITHSPMFHQVEGLLVDEGISFADLKGTIEEFLRVFFEKPLGVRFRPSFFPFTEPSAEVDMQCVMCSGKGCRVCKQTGWLEVMGCGMVHPNVLRMSGIDPEKYSGFAFGMGVERLAMLRYGVNDLRLFFDNDLRFLAQFR
>YP_001216789 Vibrio_cholerae_O395_uid58425 COG0016
MQHLQEIIANATSAINAAESLVALDEVRVQYLGKKGELTVQLQSLGKLPPEERRTAGQEINVAKEAVQKALAERKDALQSAELEAKLAAETIDVTLPGRRIENGGLHPVTRTIERIESFFGELGFTVESGPEIEDDFHNFDALNIAADHPARTDHDTFFFNPKLMLRTHTSGVQIRTLEERQPPLRFIAPGRVYRNDYDQTHTPMFHQVEGMLVDENVNFAQLKGILHDFLCNFFEEDLEVRFRPSYFPFTEPSAEVDVKGKNGKWLEVLGCGMVHPNVLRSVGIDPEKYSGFAFGMGVERLTMLRYGVNDLRAFFENDLRFLKQFK
>YP_001249759 Legionella_pneumophila_Corby_uid58733 COG0016
MLVLINTIQEQASEAIKQATDIVALEQIRVDFLGKKGKLTELLKGLANLSAEEKPKVGQLVNQAKQGISALIETKMIELKEKQLLAKLAAEQIDVTLPGRNHSTGSLHPVTQVKHRINDYFSRLGFDIVEGPEVETEFYNFEALNIPGHHPARAMHDTFYFGDGRLLRTHTSPVQIRTMEQRKPPFRLIAPGRVYRCDSDVTHTPMFHQVEGLLIDKQATLAGLKGLLQDFFAYFFGRELALRFRPSYFPFTEPSAEVDIECTQCNGKGCRSCKFTGWLEVLGCGMVHPNVLIAVNIDPNEYHGWAFGMGMDRLAMLYYGIDDLRMLFENDLTFLRQF
>YP_001268531 Pseudomonas_putida_F1_uid58355 COG0016
MENLDALVSQALEAVERAEDINALEQIRVNYLGKKGELTQVMKTLGNLPAEERPKVGALINDAKERVTVVLNARKAAFEEAELSARLAAECIDVTLPGRGQATGGLHPITRTLERIEQFFTHIGYGIAEGPEVEDDYHNFEALNIPGHHPARAMHDTFYFNANMLLRTHTSPVQVRTMESTQPPIRIVCPGRVYRCDSDITHSPMFHQVEGLLIDRDINFADLKGTIEEFLRVFFEKELAVRFRPSFFPFTEPSAEVDIQCVMCSGNGCRVCKQTGWLEVMGCGMVHPNVLRMSGIDPEEFQGFAFGMGAERLAMLRYGVNDLRLFFDNDLRFLAQFR
>YP_001290794 Haemophilus_influenzae_PittEE_uid58591 COG0016
MQHLNELIEKAKLAIESIQDRSLTALDEIRVEYFGKKGHFTQLMQELRNVSAEERPAMGAKINEAKQAALEFLNAKKTEWEQAELNAKLEKERVDVSLPGRKVETGGLHPVTMTINRVTKFFSELGFSVENGPEIESDYYNFDALNIPKHHPARADHDTFWFNPELLLRTQTSGVQIRTMEKMQPPIRIMAPGRVYRNDYDQTHTPMFHQIELLYVDKKANFTELKGLLHDFLRAFFEEDLQVRFRPSYFPFTEPSAEVDVMGKNGKWLEVLGCGMVHPNVLRNVGIDPNEYSGFAVGMGVERLTMLRYNVTDLRSFFENDLRFLKQFK
>YP_001347874 Pseudomonas_aeruginosa_PA7_uid58627 COG0016
MENLDALVSQALEAVRHTEDVNALEQIRVHYLGKKGELTQVMKTLGDLPAEERPKVGALINVAKEKVQDALNVRKTELEGAALAARLAAERIDVTLPGRGQPSGGLHPVTRTLERIEQCFSRIGYEVAEGPEVEDDYHNFEALNIPGHHPARAMHDTFYFNANMLLRTHTSPVQVRTMESQQPPIRIVCPGRVYRCDSDLTHSPMFHQVEGLLVDEGVSFADLKGTIEEFLRAFFEKQLEVRFRPSFFPFTEPSAEVDIQCVICSGNGCRVCKQTGWLEVMGCGMVHPNVLRMSNIDPEKFQGFAFGMGAERLAMLRYGVNDLRLFFDNDLRFLGQFR
>YP_001366106 Shewanella_baltica_OS185_uid58743 COG0016
MQQLTEIVEQALVIIDQASDLKALDDIRVDYLGKKGKITDMMKMMGSLSPEEKPAFGQAVNDAKQAIQQKLTERIDGLKSSELEAKLIAEKIDVTLPGRTQEIGGLHPVTRTIERIETFFGELGFSVKQGPEIEDDFHNFDALNISEHHPARADHDTFYFNPKLMLRTQTSGVQIRTMETEKPPLRIISPGRVYRNDYDQTHTPMFHQVEGLLVDEHVNFAELKGILHDFLRNFFEEDLQVRFRPSYFPFTEPSAEVDVMGKNGKWLEVLGCGMVHPNVLRSVGIDPEKYSGFAFGMGVERLTMLRYGVNDLRAFFENDLRFLKQFK
>YP_001400693 Yersinia_pseudotuberculosis_IP_31758_uid58487 COG0016
MPHLAELVAKAKAAVEDAQDIAALDLVRVEYLGKKGHLTLQMTSLRELPAEERPAAGAVINQAKQEVQEALNARKEKLESAVLNARLAAETIDVSLPGRRMENGGLHPVTRTIERIETFFGELGFSVESGPEIEDDYHNFDALNIPAHHPARADHDTFWFDATRLLRTQTSGVQIRTMQEQQPPIRIIVPGRVYRNDYDQTHTPMFHQMEGLIVDRDISFTNLKGTLHDFLRNFFEEDLQIRFRPSYFPFTEPSAEVDVMGKNGKWLEVLGCGMVHPNVLRNVGIDPEIYSGFAFGMGMERLTMLRYGVTDLRAFFENDLRFLKQFK
>YP_001428696 Francisella_tularensis_holarctica_FTNF002_00_uid58999 COG0016
MQIVEQMKDKALAELNLVKDKKTLDDIRVKYLGKKGELTEMMKLIATLPNDEKPKLGQAVNIAKQALQEAINLKLANFEEQELNEKLAQEKIDITLSGVGQNQGSLHPVTKTLNRIEAFFKQNGFAIEFGPEIESDYYNFETLNIPSHHPARAMHDTFYIDETHVLRTHTSGVQIRTMEKQQPPIRIIAPGRVYRCDSDITHTPMFHQVEGLLVDKDVSFADLKGLLHVFLNSFFEKDLKVRFRPSYFPFTEPSAEADIECVMCDGKGCRVCKHTGWLEVLGCGMVHPKVLKAGNIDSEKYQGFAFGMGVERLSMLRYGIDDLRMFFENDLRFLKQF
>YP_001445284 Vibrio_harveyi_ATCC_BAA_1116_uid58957 COG0016
MQHLEEIIANASAAIEAAESLVVLDEVRVQYLGKKGELTAQLQSLGKLPPEERREAGQEINKAKGAVQQAIAARKDALQRAELEAKLAAETIDVTLPGRRIENGGLHPVTRTVERIEQFFGELGFNTESGPEIEDAFHNFDALNIAEDHPARTDHDTFFFNPDLMLRTHTSGVQIRTMENGKPPFRFIAPGRVYRNDYDQTHTPMFHQVEGMLVDENVNFAQLKGILHDFLCNFFEEEVEVRFRPSYFPFTEPSAEVDVKGKNGKWLEVLGCGMVHPNVLRSVGIDPEKYSGFAFGMGVERLTMLRYGVNDLRAFFENDLRFLKQFK
>YP_001458493 Escherichia_coli_HS_uid58393 COG0016
MSHLAELVASAKAAISQASDVAALDNVRVEYLGKKGHLTLQMTTLRELPPEERPAAGAVINEAKEQVQQALNARKAELESAALNARLAAETIDVSLPGRRIENGGLHPVTRTIDRIESFFGELGFTVATGPEIEDDYHNFDALNIPGHHPARADHDTFWFDTTRLLRTQTSGVQIRTMKAQQPPIRIIAPGRVYRNDYDQTHTPMFHQMEGLIVDTNISFTNLKGTLHDFLRNFFEEDLQIRFRPSYFPFTEPSAEVDVMGKNGKWLEVLGCGMVHPNVLRNVGIDPEVYSGFAFGMGMERLTMLRYGVTDLRSFFENDLRFLKQFK
>YP_001463011 Escherichia_coli_E24377A_uid58395 COG0016
MSHLAELVASAKAAISQASDVAALDNVRVEYLGKKGHLTLQMTTLRELPPEERPAAGAVINEAKEQVQQALNARKAELESAALNARLAAETIDVSLPGRRIENGGLHPVTRTIDRIESFFGELGFTVATGPEIEDDYHNFDALNIPGHHPARADHDTFWFDTTRLLRTQTSGVQIRTMKAQQPPIRIIAPGRVYRNDYDQTHTPMFHQMEGLIVDTNISFTNLKGTLHDFLRNFFEEDLQIRFRPSYFPFTEPSAEVDVMGKNGKWLEVLGCGMVHPNVLRNVGIDPEVYSGFAFGMGMERLTMLRYGVTDLRSFFENDLRFLKQFK
>YP_001474333 Shewanella_sediminis_HAW_EB3_uid58835 COG0016
MSQLTEIVEQALAAIEGTEDLKALDELRVDYLGKKGKITDMMKMMGKLSPAEKPAFGQAVNQAKQAVQKQLSERIDNLKAKELEAQLVAESIDVSLPGRRIDNGGLHPVTRTIERIETFFGELGFSVKEGPEIEDDFHNFDALNISEHHPARADHDTFYFNPKVMLRTQTSGVQIRTMENEKPPLRIISPGRVYRNDYDQTHTPMFHQVEGLLVAENVNFAELKGILHDFLRNFFEEDLEVRFRPSYFPFTEPSAEVDVMGKNGKWLEVLGCGMVHPNVLRSVGIDPEKYSGFAFGMGVERLSMLRYGVNDLRSFFENDLRFLKQFK
>YP_001502325 Shewanella_pealeana_ATCC_700345_uid58705 COG0016
MSQLTEIVEQALAAIEGAADLKALDDLRVDYLGKKGQITDMMKMMGKLPPEEKPAFGQAVNQAKQAVQQQLSIRIEGLKAAELEAQLKAESIDVSLPGRRIENGGLHPVTRTIERIEAFFGELGFVVKDGPEIEDDFHNFDALNISEHHPARADHDTFYFNPKVMLRTQTSGVQIRTMEHEKPPLRIISPGRVYRNDYDQTHTPMFHQVEGLLVAENVNFAELKGILHDFLLNFFEEDLEVRFRPSYFPFTEPSAEVDVMGKNGKWLEVLGCGMVHPNVLRSVGIDPEKYSGFAFGMGVERLSMLRYGVNDLRSFFENDLRFLKQFK
>YP_001554338 Shewanella_baltica_OS195_uid58261 COG0016
MQQLTEIVEQALVIIDQASDLKALDDIRVDYLGKKGKITDMMKMMGSLSPEEKPAFGQAVNDAKQAIQQKLTERIDGLKSSELEAKLIAEKIDVTLPGRTQEIGGLHPVTRTIERIETFFGELGFSVKQGPEIEDDFHNFDALNISEHHPARADHDTFYFNPKLMLRTQTSGVQIRTMETEKPPLRIISPGRVYRNDYDQTHTPMFHQVEGLLVDEHVNFAELKGILHDFLRNFFEEDLQVRFRPSYFPFTEPSAEVDVMGKNGKWLEVLGCGMVHPNVLRSVGIDPEKYSGFAFGMGVERLTMLRYGVNDLRAFFENDLRFLKQFK
>YP_001570666 Salmonella_enterica_arizonae_serovar_62_z4_z23__RSK2980_uid58191 COG0016
MSHLAELVANAAAAINQASDVAALDNVRVEYLGKKGHLTLQMTTLRDLPPEERPAAGAVINAAKEQVQQALNARKAELESAALNARLAAETIDISLPGRRIENGGLHPVTRTIDRIESFFGELGFTVATGPEIEDDYHNFDALNIPGHHPARADHDTFWFDATRLLRTQTSGVQIRTMKAQQPPIRIIAPGRVYRNDYDQTHTPMFHQMEGLIVDTNISFTNLKGTLHDFLRNFFEEDLQIRFRPSYFPFTEPSAEVDVMGKNGKWLEVLGCGMVHPNVLRNVGIDPEIYSGFAFGMGMERLTMLRYGVTDLRSFFENDLRFLKQFK
>YP_001588220 Salmonella_enterica_serovar_Paratyphi_B_SPB7_uid59097 COG0016
MSHLAELVANAAAAINQASDVAALDNVRVEYLGKKGHLTLQMTTLRDLPPEERPAAGAVINAAKEQVQQALNARKAELESAALNARLAAETIDISLPGRRIENGGLHPVTRTIDRIESFFGELGFTVATGPEIEDDYHNFDALNIPGHHPARADHDTFWFDATRLLRTQTSGVQIRTMKAQQPPIRIIAPGRVYRNDYDQTHTPMFHQMEGLIVDTNISFTNLKGTLHDFLRNFFEEDLQIRFRPSYFPFTEPSAEVDVMGKNGKWLEVLGCGMVHPNVLRNVGIDPEIYSGFAFGMGMERLTMLRYGVTDLRSFFENDLRFLKQFK
>YP_001607028 Yersinia_pestis_Angola_uid58485 COG0016
MPHLAELVAKAKAAVEGAQDIAALDLVRVEYLGKKGHLTLQMTSLRELPAEERPAAGAVINQAKQEVQEALNARKEKLESAVLNARLAAETIDVSLPGRRMENGGLHPVTRTIERIETFFGELGFSVESGPEIEDDYHNFDALNIPAHHPARADHDTFWFDATRLLRTQTSGVQIRTMQEQQPPIRIIVPGRVYRNDYDQTHTPMFHQMEGLIVDRDISFTNLKGTLHDFLRNFFEEDLQIRFRPSYFPFTEPSAEVDVMGKNGKWLEVLGCGMVHPNVLRNVGIDPEIYSGFAFGMGMERLTMLRYGVTDLRAFFENDLRFLKQFK
>YP_001669704 Pseudomonas_putida_GB_1_uid58735 COG0016
MENLDALVSQALEAVERAEDINALEQIRVNYLGKKGELTQVMKTLGNLPAEERPKVGALINDAKERVTVVLNARKAAFEEAELSARLAAECIDVTLPGRGQATGGLHPITRTLERIEQFFTHIGYGIAEGPEVEDDYHNFEALNIPGHHPARAMHDTFYFNANMLLRTHTSPVQVRTMESTQPPIRIVCPGRVYRCDSDITHSPMFHQVEGLLIDRDINFADLKGTIEEFLRVFFEKELAVRFRPSFFPFTEPSAEVDIQCVMCSGNGCRVCKQTGWLEVMGCGMVHPNVLRMSGIDPEEFQGFAFGMGAERLAMLRYGVNDLRLFFDNDLRFLAQFR
>YP_001674036 Shewanella_halifaxensis_HAW_EB4_uid59007 COG0016
MSQLTEIVEQALAAIEGATDLKALDDLRVDYLGKKGQITDMMKMMGKLPPEEKPAFGQAVNQAKQAVQQQLSIRIDGLKAAELEAQLKAESIDVSLPGRRIENGGLHPVTRTIERIEAFFGELGFTVKDGPEIEDDFHNFDALNISEHHPARADHDTFYFNPKVMLRTQTSGVQIRTMEHEKPPLRIISPGRVYRNDYDQTHTPMFHQVEGLLVAENVNFAELKGILHDFLRNFFEEDLEVRFRPSYFPFTEPSAEVDVMGKNGKWLEVLGCGMVHPNVLRSVGIDPEKYSGFAFGMGVERLSMLRYGVNDLRSFFENDLRFLKQFK
>YP_001678455 Francisella_philomiragia_ATCC_25017_uid59105 COG0016
MQIVDQMRDQAFEELNLVNDKKSLDDIRVKYLGKKGELTGMMRLIATLPNEEKPKLGQAVNIAKEALQNAINEKLAKFEEAELNEKLASEKIDVTLKGVGQNQGSLHPVTKTLNRIEAFFKQNGFAVEVGPEIESDYYNFETLNIPSHHPARAMHDTFYIDDTHVLRTHTSGVQIRTMEKQQPPIRIIAPGRVYRCDSDITHTPMFHQVEGLLVDKDVSFADLKGLLHAFLNSFFEKDLKVRFRPSYFPFTEPSAEADMECVMCDGKGCRVCKHTGWLEVLGCGMVHPKVLKAGNIDSENYQGFAFGMGVERLSMLRYGIDDLRMFFENDLRFLKQF
>YP_001708068 Acinetobacter_baumannii_SDF_uid61601 COG0016
MSLEALTTEALAAIAAAQDLVALDQVRVQFTGKKSQLAEQSKALGKMDPEERKVQGAAIHAVRETINNALTERQTALQQAALAQKLASETIDITLPGRGQRVGTVHPVTQVQERICQFFTKAGFTVATGPEVEDDYHNFEALNIPGHHPARAMHDTFYFDANHLLRTHTSGVQIRTMETSQPPIRIVCPGRVYRCDSDQTHSPMFHQIEGLYVAENTSFAELKGLLINLLNEFFEKDLKVRFRPSYFPFTEPSAEVDIMDERGRWLEVLGCGMVHPNVLRAAGIDPDKYKGFAFGLGVERFAMLRYGINDLRMFYQNDVRFLRQFA
>YP_001714941 Acinetobacter_baumannii_AYE_uid61637 COG0016
MSLEALTTEALAAIAAAQDLVALDQVRVQFTGKKSQLAEQSKALGKMDPEERKVQGAAIHAVRETINNALTERQTALQQAALAQKLASETIDITLPGRGQCVGTVHPVTQVQERICQFFTKAGFTVATGPEVEDDYHNFEALNIPGHHPARAMHDTFYFDANHLLRTHTSGVQIRTMETSQPPIRIVCPGRVYRCDSDQTHSPMFHQIEGLYVAENTSFAELKGLLINLLNEFFEKDLKVRFRPSYFPFTEPSAEVDIMDERGRWLEVLGCGMVHPNVLRAAGIDPDKYKGFAFGLGVERFAMLRYGINDLRMFYQNDVRFLRQFA
>YP_001720568 Yersinia_pseudotuberculosis_YPIII_uid59151 COG0016
MPHLAELVAKAKAAVEDAQDIAALDLVRVEYLGKKGHLTLQMTSLRELPAEERPAAGAVINQAKQEVQEALNARKEKLESAVLNARLAAETIDVSLPGRRMENGGLHPVTRTIERIETFFGELGFSVESGPEIEDDYHNFDALNIPAHHPARADHDTFWFDATRLLRTQTSGVQIRTMQEQQPPIRIIVPGRVYRNDYDQTHTPMFHQMEGLIVDRDISFTNLKGTLHDFLRNFFEEDLQIRFRPSYFPFTEPSAEVDVMGKNGKWLEVLGCGMVHPNVLRNVGIDPEIYSGFAFGMGMERLTMLRYGVTDLRAFFENDLRFLKQFK
>YP_001724890 Escherichia_coli_ATCC_8739_uid58783 COG0016
MSHLAELVASAKAAISQASDVAALDNVRVEYLGKKGHLTLQMTTLRELPPEERPAAGAVINEAKEQVQQALNARKAELESAALNARLAAETIDVSLPGRRIENGGLHPVTRTIDRIESFFGELGFTVATGPEIEDDYHNFDALNIPGHHPARADHDTFWFDTTRLLRTQTSGVQIRTMKAQQPPIRIIAPGRVYRNDYDQTHTPMFHQMEGLIVDTNISFTNLKGTLHDFLRNFFEEDLQIRFRPSYFPFTEPSAEVDVMGKNGKWLEVLGCGMVHPNVLRNVGIDPEVYSGFAFGMGMERLTMLRYGVTDLRSFFENDLRFLKQFK
>YP_001730693 Escherichia_coli_K_12_substr__DH10B_uid58979 COG0016
MSHLAELVASAKAAISQASDVAALDNVRVEYLGKKGHLTLQMTTLRELPPEERPAAGAVINEAKEQVQQALNARKAELESAALNARLAAETIDVSLPGRRIENGGLHPVTRTIDRIESFFGELGFTVATGPEIEDDYHNFDALNIPGHHPARADHDTFWFDTTRLLRTQTSGVQIRTMKAQQPPIRIIAPGRVYRNDYDQTHTPMFHQMEGLIVDTNISFTNLKGTLHDFLRNFFEEDLQIRFRPSYFPFTEPSAEVDVMGKNGKWLEVLGCGMVHPNVLRNVGIDPEVYSGFAFGMGMERLTMLRYGVTDLRSFFENDLRFLKQFK
>YP_001743534 Escherichia_coli_SMS_3_5_uid58919 COG0016
MSHLAELVASAKAAISQASDVAALDNVRVEYLGKKGHLTLQMTTLRELPPEERPAAGAVINEAKEQVQQALNARKAELESAALNARLAAETIDVSLPGRRIENGGLHPVTRTIDRIESFFGELGFTVATGPEIEDDYHNFDALNIPGHHPARADHDTFWFDATRLLRTQTSGVQIRTMKAQQPPIRIIAPGRVYRNDYDQTHTPMFHQMEGLIVDTNISFTNLKGTLHDFLRNFFEEDLQIRFRPSYFPFTEPSAEVDVMGKNGKWLEVLGCGMVHPNVLRNVGIDPEVYSGFAFGMGMERLTMLRYGVTDLRSFFENDLRFLKQFK
>YP_001748843 Pseudomonas_putida_W619_uid58651 COG0016
MENLDALVSQALEAVERAEDINALEQIRVQYLGKKGELTQVMKTLGNLPAEERPKVGALINDAKERVTEVLNARKAAFEEAELSARLAAECIDVTLPGRGQATGGLHPITRTLERIEQFFTHIGYGIAEGPEVEDDYHNFEALNIPGHHPARAMHDTFYFNANMLLRTHTSPVQVRTMESTQPPIRIVCPGRVYRCDSDITHSPMFHQVEGLLIDRDINFADLKGTIEEFLRVFFEKELAVRFRPSFFPFTEPSAEVDIQCVMCSGKGCRVCKQTGWLEVLGCGMVHPNVLRMSGIDPEEFQGFAFGMGAERLAMLRYGVNDLRLFFDNDLRFLAQFR
>YP_001760445 Shewanella_woodyi_ATCC_51908_uid58721 COG0016
MSQLTEIVEQALAAIEGTDDLKALDEIRVDYLGKKGKITDMMKMMGKLSPAEKPAFGQAVNQAKQAVQKHLSERVEGLKAAELQATLAAESIDVTLPGRRIDNGGLHPVTRTIERIETFFGELGFSVKEGPEIEDDFHNFDALNISEHHPARADHDTFYFNPKVMLRTQTSGVQIRTMENEKPPLRIISPGRVYRNDYDQTHTPMFHQVEGLLVAENVNFAELKGILHDFLRNFFEEDLQVRFRPSYFPFTEPSAEVDVMGKNGKWLEVLGCGMVHPNVLRSVGIDPEKYSGFAFGMGVERLSMLRYGVNDLRSFFENDLRFLKQFK
>YP_001784656 Haemophilus_somnus_2336_uid57979 COG0016
MYNLQEITEEARKAIEALQDKSIESLEAIRVEYFGKKGHFTQLMQGLRDVSAEERPAVGAKINEAKQKVQAILNAKKVEWEEIALNERLAQERIDVSLPGRKMELGGLHPVSITINRVVQFFSKLGFTVEIGPEIETDYYNFDALNIPKHHPARADHDTFWFDAERLLRTQTSGVQIRTMEKMCPPIRIMAPGKVYRNDYDQTHTPMFHQIELLYVDKKANFTELKGLLHDFLRAFFEEDLQVRFRPSYFPFTEPSAEVDVMGKNGKWLEVLGCGMVHPNVLRNVGIDPNEYSGFAVGMGVERLTMLRYNVTDLRSFFENDLRFLKQFK
>YP_001845264 Acinetobacter_baumannii_ACICU_uid58765 COG0016
MSLEALTTEALAAIAAAQDLVALDQVRVQFTGKKSQLAEQSKALGKMDPEERKVQGAAIHAVRETINNALTERQTALQQAALAQKLASETIDITLPGRGQRVGTVHPVTQVQERICQFFTKAGFTVATGPEVEDDYHNFEALNIPGHHPARAMHDTFYFDANHLLRTHTSGVQIRTMETSQPPIRIVCPGRVYRCDSDQTHSPMFHQIEGLYVAENTSFAELKGLLINLLNEFFEKDLKVRFRPSYFPFTEPSAEVDIMDERGRWLEVLGCGMVHPNVLRAAGIDPDKYKGFAFGLGVERFAMLRYGINDLRMFYQNDVRFLRQFA
>YP_001872830 Yersinia_pseudotuberculosis_PB1__uid59153 COG0016
MPHLAELVAKAKAAVEDAQDIAALDLVRVEYLGKKGHLTLQMTSLRELPAEERPAAGAVINQAKQEVQEALNARKEKLESAVLNARLAAETIDVSLPGRRMENGGLHPVTRTIERIETFFGELGFSVESGPEIEDDYHNFDALNIPAHHPARADHDTFWFDATRLLRTQTSGVQIRTMQEQQPPIRIIVPGRVYRNDYDQTHTPMFHQMEGLIVDRDISFTNLKGTLHDFLRNFFEEDLQIRFRPSYFPFTEPSAEVDVMGKNGKWLEVLGCGMVHPNVLRNVGIDPEIYSGFAFGMGMERLTMLRYGVTDLRAFFENDLRFLKQFK
>YP_001880504 Shigella_boydii_CDC_3083_94_uid58415 COG0016
MSHLAELVASAKAAISQASDVAALDNVRVEYLGKKGHLTLQMTTLRELPPEERPAAGAVINEAKEQVQQALNARKAELESAALNARLAAETIDVSLPGRRIENGGLHPVTRTIDRIESFFGELGFTVATGPEIEDDYHNFDALNIPGHHPARADHDTFWFDTTRLLRTQTSGVQIRTMKAQQPPIRIIAPGRVYRNDYDQTHTPMFHQMEGLIVDTNISFTNLKGTLHDFLRNFFEEDLQIRFRPSYFPFTEPSAEVDVMGKNGKWLEVLGCGMVHPNVLRNVGIDPEVYSGFAFGMGMERLTMLRYGVTDLRLFFENDLRFLKQFK
>YP_001891655 Francisella_tularensis_mediasiatica_FSC147_uid58939 COG0016
MQIVEQMKDKALAELNLVKDKKTLDDIRVKYLGKKGELTEMMKLIATLPNDEKPKLGQAVNIAKQALQEAINLKLANFEEQELNEKLAQEKIDITLTGVGQNQGSLHPVTKTLNRIEAFFKQNGFAIEFGPEIESDYYNFETLNIPSHHPARAMHDTFYIDETHVLRTHTSGVQIRTMEKQQPPIRIIAPGRVYRCDSDITHTPMFHQVEGLLVDKDVSFADLKGLLHAFLNSFFEKDLKVRFRPSYFPFTEPSAEADIECVMCDGKGCRVCKHTGWLEVLGCGMVHPKVLKAGNIDSEKYQGFAFGMGVERLSMLRYGIDDLRMFFENDLRFLKQF
>YP_001903114 Xanthomonas_campestris_B100_uid61643 COG0016
MSEIQSLTAQALADVAAAHTPDQLETLRVALLGKNGSITAQLKQLGTLPADQRKAAGEAINLARDALTTALSERKQVLETAALDARLEGERIDVTLPGRRGERGGLHPVTRTLERIVEIFARLGYELSDGPEIEDDWHNFEALNFPPHHPARAMHDTFYFGDGRLLRTHTSGVQVRYMDTAVATKSGPPLRMIAAGKVYRSDSDQTHSPMFHQVEGLLVDEHSNFADLKGTLSEFVRAFFERDFEMRFRPSYFPFVEPGAEVDIAWQQPDGSTRWLEVLGCGMVHPNVLRSVGIDPERYTGFAFGLGVERFAMLRYGVNDLRAFFENDVRFLRQFA
>YP_001914524 Xanthomonas_oryzae_PXO99A_uid59131 COG0016
MSEIQSLTERALADVAAAQTPDQLEALRVALLGKSGSITAQLKQLGTLPADQRKAAGEAINLSRDALTAALAERKNTLETAALDARLAGERIDVTLPGRRSERGGLHPVTRTLERIVEIFARLGYELSDGPEIEDDWHNFEALNFPPHHPARAMHDTFYFGDGRLLRTHTSGVQVRYMDAHKPPLHMIAAGKVYRSDSDQTHSPMFHQLEGLLVDEHSTFADLKGTLSEFVRAFFERDFEMRFRPSYFPFVEPGAEVDIAWQQPDGSTRWLEVLGCGMVHPNVLRNVGIDPERYTGFAFGLGVERFAMLRYGVNDLRAFFENDVRFLRQFA
>YP_002040594 Salmonella_enterica_serovar_Newport_SL254_uid58831 COG0016
MSHLAELVANAAAAINQASDVAALDNVRVEYLGKKGHLTLQMTTLRDLPPEERPAAGAVINAAKEQVQQALNARKAELESAALDARLAAETIDISLPGRRIENGGLHPVTRTIDRIESFFGELGFTVATGPEIEDDYHNFDALNIPGHHPARADHDTFWFDATRLLRTQTSGVQIRTMKAQQPPIRIIAPGRVYRNDYDQTHTPMFHQMEGLIVDTNISFTNLKGTLHDFLRNFFEEDLQIRFRPSYFPFTEPSAEVDVMGKNGKWLEVLGCGMVHPNVLRNVGIDPEIYSGFAFGMGMERLTMLRYGVTDLRSFFENDLRFLKQFK
>YP_002045344 Salmonella_enterica_serovar_Heidelberg_SL476_uid58973 COG0016
MSHLAELVANAAAAINQASDVAALDNVRVEYLGKKGHLTLQMTTLRDLPPEERPAAGAVINAAKEQVQQALNARKAELESAALNARLAAETIDISLPGRRIENGGLHPVTRTIDRIESFFGELGFTVATGPEIEDDYHNFDALNIPGHHPARADHDTFWFDATRLLRTQTSGVQIRTMKAQQPPIRIIAPGRVYRNDYDQTHTPMFHQMEGLIVDTNISFTNLKGTLHDFLRNFFEEDLQIRFRPSYFPFTEPSAEVDVMGKNGKWLEVLGCGMVHPNVLRNVGIDPEIYSGFAFGMGMERLTMLRYGVTDLRSFFENDLRFLKQFK
>YP_002114354 Salmonella_enterica_serovar_Schwarzengrund_CVM19633_uid58915 COG0016
MSHLAELVANAAAAINQASDVAALDNVRVEYLGKKGHLTLQMTTLRDLPPEERPAAGAVINAAKEQVQQALNARKAELESAALNARLAAETIDISLPGRRIENGGLHPVTRTIDRIESFFGELGFTVATGPEIEDDYHNFDALNIPGHHPARADHDTFWFDATRLLRTQTSGVQIRTMKAQQPPIRIIAPGRVYRNDYDQTHTPMFHQMEGLIVDTNISFTNLKGTLHDFLRNFFEEDLQIRFRPSYFPFTEPSAEVDVMGKNGKWLEVLGCGMVHPNVLRNVGIDPEIYSGFAFGMGMERLTMLRYGVTDLRSFFENDLRFLKQFK
>YP_002142237 Salmonella_enterica_serovar_Paratyphi_A_AKU_12601_uid59269 COG0016
MSHLAELVANAAAAINQASDVAALDNVRVEYLGKKGHLTLQMTTLRDLPPEERPAAGAVINAAKEQVQQALNARKAELESAALNARLAAETIDISLPGRRIENGGLHPVTRTIDRIESFFGELGFTVATGPEIEDDYHNFDALNIPGHHPARADHDTFWFDATRLLRTQTSGVQIRTMKAQQPPIRIIAPGRVYRNDYDQTHTPMFHQMEGLIVDTNISFTNLKGTLHDFLRNFFEEDLQIRFRPSYFPFTEPSAEVDVMGKNGKWLEVLGCGMVHPNVLRNVGIDPEIYSGFAFGMGMERLTMLRYGVTDLRSFFENDLRFLKQFK
>YP_002146700 Salmonella_enterica_serovar_Agona_SL483_uid59431 COG0016
MSHLAELVANAAAAINQASDVAALDNVRVEYLGKKGHLTLQMTTLRDLPPEERPAAGAVINAAKEQVQQALNARKAELESAALNARLAAETIDISLPGRRIENGGLHPVTRTIDRIESFFGELGFTVATGPEIEDDYHNFDALNIPGHHPARADHDTFWFDATRLLRTQTSGVQIRTMKAQQPPIRIIAPGRVYRNDYDQTHTPMFHQMEGLIVDTNISFTNLKGTLHDFLRNFFEEDLQIRFRPSYFPFTEPSAEVDVMGKNGKWLEVLGCGMVHPNVLRNVGIDPEIYSGFAFGMGMERLTMLRYGVTDLRSFFENDLRFLKQFK
>YP_002156039 Vibrio_fischeri_MJ11_uid58907 COG0016
MQHLDEIIANATAEIEQAGSLVALDEVRVQYLGKKGHLTLQLQGLGKLDPSERREAGQLINKGKQAVQAMLTERKDALQTAELEAKLAAETIDVSLPGRRIENGGLHPVTRTVERIEQFFGELGFSTESGPEIEDAFHNFDALNIAEDHPARTDHDTFFFNPDLMLRTHTSGVQIRTMENGKPPFRFIAPGRVYRNDYDQTHTPMFHQVEGMLVDENVNFAQLKGILHDFLCNFFEEEVEVRFRPSFFPFTEPSAEVDVKRKDGKWLEVLGCGMVHPNVLRSVGIDPEKYSGFAFGMGVERLTMLRYGVNDLRAFFENDLRFLKQFK
>YP_002215789 Salmonella_enterica_serovar_Dublin_CT_02021853_uid58917 COG0016
MSHLAELVANAAAAINQASDVAALDNVRVEYLGKKGHLTLQMTTLRDLPPEERPAAGAVINAAKEQVQQALNARKAELESAALNARLAAETIDISLPGRRIENGGLHPVTRTIDRIESFFGELGFTVATGPEIEDDYHNFDALNIPGHHPARADHDTFWFDATRLLRTQTSGVQIRTMKAQQPPIRIIAPGRVYRNDYDQTHTPMFHQMEGLIVDTNISFTNLKGTLHDFLRNFFEEDLQIRFRPSYFPFTEPSAEVDVMGKNGKWLEVLGCGMVHPNVLRNVGIDPEIYSGFAFGMGMERLTMLRYGVTDLRSFFENDLRFLKQFK
>YP_002226741 Salmonella_enterica_serovar_Gallinarum_287_91_uid59249 COG0016
MSHLAELVANAAAAINQASDVAALDNVRVEYLGKKGHLTLQMTTLRDLPPEERPAAGAVINAAKEQVQQALNARKAELESAALNARLAAETIDISLPGRRIENGGLHPVTRTIDRIESFFGELGFTVATGPEIEDDYHNFDALNIPGHHPARADHDTFWFDATRLLRTQTSGVQIRTMKAQQPPIRIIAPGRVYRNDYDQTHTPMFHQMEGLIVDTNISFTNLKGTLHDFLRNFFEEDLQIRFRPSYFPFTEPSAEVDVMGKNGKWLEVLGCGMVHPNVLRNVGIDPEIYSGFAFGMGMERLTMLRYGVTDLRSFFENDLRFLKQFK
>YP_002243807 Salmonella_enterica_serovar_Enteritidis_P125109_uid59247 COG0016
MSHLAELVANAAAAINQASDVAALDNVRVEYLGKKGHLTLQMTTLRDLPPEERPAAGAVINAAKEQVQQALNARKAELESAALNARLAAETIDISLPGRRIENGGLHPVTRTIDRIESFFGELGFTVATGPEIEDDYHNFDALNIPGHHPARADHDTFWFDATRLLRTQTSGVQIRTMKAQQPPIRIIAPGRVYRNDYDQTHTPMFHQMEGLIVDTNISFTNLKGTLHDFLRNFFEEDLQIRFRPSYFPFTEPSAEVDVMGKNGKWLEVLGCGMVHPNVLRNVGIDPEIYSGFAFGMGMERLTMLRYGVTDLRSFFENDLRFLKQFK
>YP_002270784 Escherichia_coli_O157_H7_EC4115_uid59091 COG0016
MSHLAELVASAKAAISQASDVAALDNVRVEYLGKKGHLTLQMTTLRELPPEERPAAGAVINEAKEQVQQALNARKAELESAALNARLAAETIDVSLPGRRIENGGLHPVTRTIDRIESFFGELGFTVATGPEIEDDYHNFDALNIPGHHPARADHDTFWFDATRLLRTQTSGVQIRTMKAQQPPIRIIAPGRVYRNDYDQTHTPMFHQMEGLIVDTNISFTNLKGTLHDFLRNFFEEDLQIRFRPSYFPFTEPSAEVDVMGKNGKWLEVLGCGMVHPNVLRNVGIDPEVYSGFAFGMGMERLTMLRYGVTDLRSFFENDLRFLKQFK
>YP_002293158 Escherichia_coli_SE11_uid59425 COG0016
MSHLAELVASAKAAISQASDVAALDNVRVEYLGKKGHLTLQMTTLRELPPEERPAAGAVINEAKEQVQQALNARKAELESAALNARLAAETIDVSLPGRRIENGGLHPVTRTIDRIESFFGELGFTVATGPEIEDDYHNFDALNIPGHHPARADHDTFWFDATRLLRTQTSGVQIRTMKAQQPPIRIIAPGRVYRNDYDQTHTPMFHQMEGLIVDTNISFTNLKGTLHDFLRNFFEEDLQIRFRPSYFPFTEPSAEVDVMGKNGKWLEVLGCGMVHPNVLRNVGIDPEVYSGFAFGMGMERLTMLRYGVTDLRSFFENDLRFLKQFK
>YP_002312320 Shewanella_piezotolerans_WP3_uid58745 COG0016
MSQLTEIVEQALAAIKDATDLKALDDLRVDYLGKKGKITDMMKMMGKLPPEEKPAFGQAVNQAKQAVQQQLSIRIDGLKAAELEAQLKAESIDVSLPGRRIENGGLHPVTRTIERIESFFGELGFTVKDGPEIEDDFHNFDALNISEHHPARADHDTFYFNPKVMLRTQTSGVQIRTMEHEKPPLRIISPGRVYRNDYDQTHTPMFHQVEGLLVAENVNFAELKGILHDFLRNFFEEDLEVRFRPSYFPFTEPSAEVDVMGKNGKWLEVLGCGMVHPNVLRSVGIDPEKYSGFAFGMGVERLSMLRYGVNDLRSFFENDLRFLKQFK
>YP_002318106 Acinetobacter_baumannii_AB0057_uid59083 COG0016
MSLEALTTEALAAIAAAQDLVALDQVRVQFTGKKSQLAEQSKALGKMDPEERKVQGAAIHAVRETINNALTERQTALQQAALAQKLASETIDITLPGRGQCVGTVHPVTQVQERICQFFTKAGFTVATGPEVEDDYHNFEALNIPGHHPARAMHDTFYFDANHLLRTHTSGVQIRTMETSQPPIRIVCPGRVYRCDSDQTHSPMFHQIEGLYVAENTSFAELKGLLINLLNEFFEKDLKVRFRPSYFPFTEPSAEVDIMDERGRWLEVLGCGMVHPNVLRAAGIDPDKYKGFAFGLGVERFAMLRYGINDLRMFYQNDVRFLRQFA
>YP_002326846 Acinetobacter_baumannii_AB307_0294_uid59271 COG0016
MSLEALTTEALAAIAAAQDLVALDQVRVQFTGKKSQLAEQSKALGKMDPEERKVQGAAIHAVRETINNALTERQTALQQAALAQKLASETIDITLPGRGQCVGTVHPVTQVQERICQFFTKAGFTVATGPEVEDDYHNFEALNIPGHHPARAMHDTFYFDANHLLRTHTSGVQIRTMETSQPPIRIVCPGRVYRCDSDQTHSPMFHQIEGLYVAENTSFAELKGLLINLLNEFFEKDLKVRFRPSYFPFTEPSAEVDIMDERGRWLEVLGCGMVHPNVLRAAGIDPDKYKGFAFGLGVERFAMLRYGINDLRMFYQNDVRFLRQFA
>YP_002329364 Escherichia_coli_O127_H6_E2348_69_uid59343 COG0016
MSHLAELVASAKAAISQASDVAALDNVRVEYLGKKGHLTLQMTTLRELPPEERPAAGAVINEAKEQVQQALNARKAELESAALNARLAAETIDVSLPGRRIENGGLHPVTRTIDRIESFFGELGFTVATGPEIEDDYHNFDALNIPGHHPARADHDTFWFDATRLLRTQTSGVQIRTMKAQQPPIRIIAPGRVYRNDYDQTHTPMFHQMEGLIVDTNISFTNLKGTLHDFLRNFFEEDLQIRFRPSYFPFTEPSAEVDVMGKNGKWLEVLGCGMVHPNVLRNVGIDPEVYSGFAFGMGMERLTMLRYGVTDLRSFFENDLRFLKQFK
>YP_002347392 Yersinia_pestis_CO92_uid57621 COG0016
MPHLAELVAKAKAAVEGAQDIAALDLVRVEYLGKKGHLTLQMTSLRELPAEERPAAGAVINQAKQEVQEALNARKEKLESAVLNARLAAETIDVSLPGRRMENGGLHPVTRTIERIETFFGELGFSVESGPEIEDDYHNFDALNIPAHHPARADHDTFWFDATRLLRTQTSGVQIRTMQEQQPPIRIIVPGRVYRNDYDQTHTPMFHQMEGLIVDRDISFTNLKGTLHDFLRNFFEEDLQIRFRPSYFPFTEPSAEVDVMGKNGKWLEVLGCGMVHPNVLRNVGIDPEIYSGFAFGMGMERLTMLRYGVTDLRAFFENDLRFLKQFK
>YP_002358337 Shewanella_baltica_OS223_uid58775 COG0016
MQQLTEIVEQALVIIDQASDLKALDDIRVDYLGKKGKITDMMKMMGSLSPEEKPAFGQAVNDAKQAIQQKLTERIDGLKSSELEAKLIAEKIDVTLPGRTQEIGGLHPVTRTIERIETFFGELGFSVKQGPEIEDDFHNFDALNISEHHPARADHDTFYFNPKLMLRTQTSGVQIRTMETEKPPLRIISPGRVYRNDYDQTHTPMFHQVEGLLVDEHVNFAELKGILHDFLRNFFEEDLQVRFRPSYFPFTEPSAEVDVMGKNGKWLEVLGCGMVHPNVLRSVGIDPEKYSGFAFGMGVERLTMLRYGVNDLRSFFENDLRFLKQFK
>YP_002382505 Escherichia_fergusonii_ATCC_35469_uid59375 COG0016
MSHLAELVASAKAAISQASDVAALDNVRVEYLGKKGHLTLQMTTLRELPPEERPAAGAVINEAKEQVQQALNARKAELESAALNARLAAETIDVSLPGRRIENGGLHPVTRTIDRIESFFGELGFTVATGPEIEDDYHNFDALNIPGHHPARADHDTFWFDATRLLRTQTSGVQIRTMKAQQPPIRIIAPGRVYRNDYDQTHTPMFHQMEGLIVDTNISFTNLKGTLHDFLRNFFEEDLQIRFRPSYFPFTEPSAEVDVMGKNGKWLEVLGCGMVHPNVLRNVGIDPEVYSGFAFGMGMERLTMLRYGVTDLRSFFENDLRFLKQFK
>YP_002387195 Escherichia_coli_IAI1_uid59377 COG0016
MSHLAELVASAKAAISQASDVAALDNVRVEYLGKKGHLTLQMTTLRELPPEERPAAGAVINEAKEQVQQALNARKAELESAALNARLAAETIDVSLPGRRIENGGLHPVTRTIDRIESFFGELGFTVATGPEIEDDYHNFDALNIPGHHPARADHDTFWFDTTRLLRTQTSGVQIRTMKAQQPPIRIIAPGRVYRNDYDQTHTPMFHQMEGLIVDTNISFTNLKGTLHDFLRNFFEEDLQIRFRPSYFPFTEPSAEVDVMGKNGKWLEVLGCGMVHPNVLRNVGIDPEVYSGFAFGMGMERLTMLRYGVTDLRSFFENDLRFLKQFK
>YP_002391497 Escherichia_coli_S88_uid62979 COG0016
MSHLAELVASAKAAISQASDVAALDNVRVEYLGKKGHLTLQMTTLRELPPEERPAAGAVINEAKEQVQQALNARKAELESAALNARLAAETIDVSLPGRRIENGGLHPVTRTIDRIESFFGELGFTVATGPEIEDDYHNFDALNIPGHHPARADHDTFWFDATRLLRTQTSGVQIRTMKAQQPPIRIIAPGRVYRNDYDQTHTPMFHQMEGLIVDTNISFTNLKGTLHDFLRNFFEEDLQIRFRPSYFPFTEPSAEVDVMGKNGKWLEVLGCGMVHPNVLRNVGIDPEVYSGFAFGMGMERLTMLRYGVTDLRSFFENDLRFLKQFK
>YP_002397871 Escherichia_coli_ED1a_uid59379 COG0016
MSHLAELVASAKAAISQASDVAALDNVRVEYLGKKGHLTLQMTTLRELPPEERPAAGAVINEAKEQVQQALNARKAELESAALNARLAAETIDVSLPGRRIENGGLHPVTRTIDRIESFFGELGFTVATGPEIEDDYHNFDALNIPGHHPARADHDTFWFDATRLLRTQTSGVQIRTMKAQQPPIRIIAPGRVYRNDYDQTHTPMFHQMEGLIVDTNISFTNLKGTLHDFLRNFFEEDLQIRFRPSYFPFTEPSAEVDVMGKNGKWLEVLGCGMVHPNVLRNVGIDPEVYSGFAFGMGMERLTMLRYGVTDLRSFFENDLRFLKQFK
>YP_002402943 Escherichia_coli_55989_uid59383 COG0016
MSHLAELVASAKAAISQASDVAALDNVRVEYLGKKGHLTLQMTTLRELPPEERPAAGAVINEAKEQVQQALNARKAELESAALNARLAAETIDVSLPGRRIENGGLHPVTRTIDRIESFFGELGFTVATGPEIEDDYHNFDALNIPGHHPARADHDTFWFDATRLLRTQTSGVQIRTMKAQQPPIRIIAPGRVYRNDYDQTHTPMFHQMEGLIVDTNISFTNLKGTLHDFLRNFFEEDLQIRFRPSYFPFTEPSAEVDVMGKNGKWLEVLGCGMVHPNVLRNVGIDPEVYSGFAFGMGMERLTMLRYGVTDLRSFFENDLRFLKQFK
>YP_002407347 Escherichia_coli_IAI39_uid59381 COG0016
MSHLAELVASAKAAISQASDVAALDNVRVEYLGKKGHLTLQMTTLRELPPEERPAAGAVINEAKEQVQQALNARKAELESAALNARLAAETIDVSLPGRRIENGGLHPVTRTIDRIESFFGELGFTVATGPEIEDDYHNFDALNIPGHHPARADHDTFWFDATRLLRTQTSGVQIRTMKAQQPPIRIIAPGRVYRNDYDQTHTPMFHQMEGLIVDTNISFTNLKGTLHDFLRNFFEEDLQIRFRPSYFPFTEPSAEVDVMGKNGKWLEVLGCGMVHPNVLRNVGIDPEVYSGFAFGMGMERLTMLRYGVTDLRSFFENDLRFLKQFK
>YP_002412733 Escherichia_coli_UMN026_uid62981 COG0016
MSHLAELVASAKAAISQASDVAALDNVRVEYLGKKGHLTLQMTTLRELPPEERPAAGAVINEAKEQVQQALNARKAELESAALNARLAAETIDVSLPGRRIENGGLHPVTRTIDRIESFFGELGFTVATGPEIEDDYHNFDALNIPGHHPARADHDTFWFDATRLLRTQTSGVQIRTMKAQQPPIRIIAPGRVYRNDYDQTHTPMFHQMEGLIVDTNISFTNLKGTLHDFLRNFFEEDLQIRFRPSYFPFTEPSAEVDVMGKNGKWLEVLGCGMVHPNVLRNVGIDPEVYSGFAFGMGMERLTMLRYGVTDLRSFFENDLRFLKQFK
>YP_002417375 Vibrio_splendidus_LGP32_uid59353 COG0016
MQHLEEIIANATTAIDTADSLVALDEVRVQYLGKKGELTLQLQSLGKLPPEERRTAGQEINKAKGAVQQAIAARKDALQRAELEAKLAEETIDVSLPGRRIENGGLHPVTRTVERIEQFFGELGFSTESGPEIEDAFHNFDALNIADDHPARTDHDTFFFNPDLMLRTHTSGVQIRTMENGKPPFRFIAPGRVYRNDYDQTHTPMFHQVEGMLVDENVNFAQLKGILNDFLCNFFEEEVEVRFRPSFFPFTEPSAEVDVKRKDGKWLEVLGCGMVHPNVLRSVGIDPEKYSGFAFGMGVERLTMLRYGVNDLRAFFENDLRFLKQFK
>YP_002439946 Pseudomonas_aeruginosa_LESB58_uid59275 COG0016
MENLDALVSQALEAVRHTEDVNALEQIRVHYLGKKGELTQVMKTLGDLPAEERPKVGALINVAKEKVQDALNARKTELEGAALAARLAAERIDVTLPGRGQLSGGLHPVTRTLERIERCFSRIGYEVAEGPEVEDDYHNFEALNIPGHHPARAMHDTFYFNANMLLRTHTSPVQVRTMESQQPPIRIVCPGRVYRCDSDLTHSPMFHQVEGLLVDEGVSFADLKGTIEEFLRAFFEKQLEVRFRPSFFPFTEPSAEVDIQCVICSGNGCRVCKQTGWLEVMGCGMVHPNVLRMSNIDPEKFQGFAFGMGAERLAMLRYGVNDLRLFFDNDLRFLGQFR
>YP_002475285 Haemophilus_parasuis_SH0165_uid59273 COG0016
MQNLENIVAEALQAVEKASDVASLEALRVEYFGKKGHFTLLMQGLRDVPADERPAVGAKINEAKQKAQDALNGKKEQLETEELNAKLASESIDVSLPGRKTELGGLHPVSITIERVVKFFSELGFSVEKGPEIETDYYNFDALNIPAHHPARADHDTFWFDAERLLRTQTSGVQIRTMEKMQPPIRIMAPGRVYRNDYDQTHTPMFHQIELLYVDKKANFTELKGLLHDFLRAFFEEDLQVRFRPSYFPFTEPSAEVDVMGKNGKWLEVLGCGMVHPNVLRNVGIDPDEYTGFAVGMGVERLTMLRYNVTDLRSFFENDLRFLKQFK
>YP_002637949 Salmonella_enterica_serovar_Paratyphi_C_RKS4594_uid59063 COG0016
MSHLAELVANAAAAINQASDVAALDNVRVEYLGKKGHLTLQMTTLRDLPPEERPAAGAVINAAKEQVQQALNARKAELESAALNARLAAETIDISLPGRRIENGGLHPVTRTIDRIESFFGELGFTVATGPEIEDDYHNFDALNIPGHHPARADHDTFWFDATRLLRTQTSGVQIRTMKAQQPPIRIIAPGRVYRNDYDQTHTPMFHQMEGLIVDTNISFTNLKGTLHDFLRNFFEEDLQIRFRPSYFPFTEPSAEVDVMGKNGKWLEVLGCGMVHPNVLRNVGIDPEIYSGFAFGMGMERLTMLRYGVTDLRSFFENDLRFLKQFK
>YP_002809942 Vibrio_cholerae_M66_2_uid59355 COG0016
MQHLQEIIANATSAINAAESLVALDEVRVQYLGKKGELTVQLQSLGKLPPEERRTAGQEINVAKEAVQKALAERKDALQSAELEAKLAAETIDVTLPGRRIENGGLHPVTRTIERIESFFGELGFTVESGPEIEDDFHNFDALNIAADHPARTDHDTFFFNPKLMLRTHTSGVQIRTLEERQPPLRFIAPGRVYRNDYDQTHTPMFHQVEGMLVDENVNFAQLKGILHDFLCNFFEEDLEVRFRPSYFPFTEPSAEVDVKGKNGKWLEVLGCGMVHPNVLRSVGIDPEKYSGFAFGMGVERLTMLRYGVNDLRAFFENDLRFLKQFK
>YP_002873694 Pseudomonas_fluorescens_SBW25_uid62971 COG0016
MENLDALVAQALEAVQSAEDVNALEQIRVHYLGKKGELTQVMKTLGNLPAEERPQVGALINVAKERVTEVLNARKASLEEADLAAKLAAESIDVTLPGRGQASGGLHPITRTLERIEQFFTHIGYGIAEGPEVEDDYHNFEALNIPGHHPARSMHDTFYFNANMLLRTHTSPVQVRTMEANKPPIRIVCPGRVYRSDSDITHSPMFHQVEGLLVDRDINFADLKGTIEEFLRVFFEKELAVRFRPSFFPFTEPSAEVDMECVMCSGKGCRVCKQTGWLEVMGCGMVHPNVLRMSGIDPEEFSGFAFGMGVERLAMLRYGVNDLRLFFDNDLRFLAQFR
>YP_002878856 Vibrio_cholerae_MJ_1236_uid59387 COG0016
MQHLQEIIANATSAINAAESLVALDEVRVQYLGKKGELTVQLQSLGKLPPEERRTAGQEINVAKEAVQKALAERKDALQSAELEAKLAAETIDVTLPGRRIENGGLHPVTRTIERIESFFGELGFTVESGPEIEDDFHNFDALNIAADHPARTDHDTFFFNPKLMLRTHTSGVQIRTLEERQPPLRFIAPGRVYRNDYDQTHTPMFHQVEGMLVDENVNFAQLKGILHDFLCNFFEEDLEVRFRPSYFPFTEPSAEVDVKGKNGKWLEVLGCGMVHPNVLRSVGIDPEKYSGFAFGMGVERLTMLRYGVNDLRAFFENDLRFLKQFK
>YP_002926725 Escherichia_coli_BW2952_uid59391 COG0016
MSHLAELVASAKAAISQASDVAALDNVRVEYLGKKGHLTLQMTTLRELPPEERPAAGAVINEAKEQVQQALNARKAELESAALNARLAAETIDVSLPGRRIENGGLHPVTRTIDRIESFFGELGFTVATGPEIEDDYHNFDALNIPGHHPARADHDTFWFDTTRLLRTQTSGVQIRTMKAQQPPIRIIAPGRVYRNDYDQTHTPMFHQMEGLIVDTNISFTNLKGTLHDFLRNFFEEDLQIRFRPSYFPFTEPSAEVDVMGKNGKWLEVLGCGMVHPNVLRNVGIDPEVYSGFAFGMGMERLTMLRYGVTDLRSFFENDLRFLKQFK
>YP_003036162 Escherichia_coli__BL21_Gold_DE3_pLysS_AG__uid59245 COG0016
MSHLAELVASAKAAISQASDVAALDNVRVEYLGKKGHLTLQMTTLRELPPEERPAAGAVINEAKEQVQQALNARKAELESAALNARLAAETIDVSLPGRRIENGGLHPVTRTIDRIESFFGELGFTVATGPEIEDDYHNFDALNIPGHHPARADHDTFWFDTTRLLRTQTSGVQIRTMKAQQPPIRIIAPGRVYRNDYDQTHTPMFHQMEGLIVDTNISFTNLKGTLHDFLRNFFEEDLQIRFRPSYFPFTEPSAEVDVMGKNGKWLEVLGCGMVHPNVLRNVGIDPEVYSGFAFGMGMERLTMLRYGVTDLRSFFENDLRFLKQFK
>YP_003044882 Escherichia_coli_B_REL606_uid58803 COG0016
MSHLAELVASAKAAISQASDVAALDNVRVEYLGKKGHLTLQMTTLRELPPEERPAAGAVINEAKEQVQQALNARKAELESAALNARLAAETIDVSLPGRRIENGGLHPVTRTIDRIESFFGELGFTVATGPEIEDDYHNFDALNIPGHHPARADHDTFWFDTTRLLRTQTSGVQIRTMKAQQPPIRIIAPGRVYRNDYDQTHTPMFHQMEGLIVDTNISFTNLKGTLHDFLRNFFEEDLQIRFRPSYFPFTEPSAEVDVMGKNGKWLEVLGCGMVHPNVLRNVGIDPEVYSGFAFGMGMERLTMLRYGVTDLRSFFENDLRFLKQFK
>YP_003078168 Escherichia_coli_O157_H7_TW14359_uid59235 COG0016
MSHLAELVASAKAAISQASDVAALDNVRVEYLGKKGHLTLQMTTLRELPPEERPAAGAVINEAKEQVQQALNARKAELESAALNARLAAETIDVSLPGRRIENGGLHPVTRTIDRIESFFGELGFTVATGPEIEDDYHNFDALNIPGHHPARADHDTFWFDATRLLRTQTSGVQIRTMKAQQPPIRIIAPGRVYRNDYDQTHTPMFHQMEGLIVDTNISFTNLKGTLHDFLRNFFEEDLQIRFRPSYFPFTEPSAEVDVMGKNGKWLEVLGCGMVHPNVLRNVGIDPEVYSGFAFGMGMERLTMLRYGVTDLRSFFENDLRFLKQFK
>YP_003221844 Escherichia_coli_O103_H2_12009_uid41013 COG0016
MSHLAELVASAKAAISQASDVAALDNVRVEYLGKKGHLTLQMTTLRELPPEERPAAGAVINEAKEQVQQALNARKAELESAALNARLAAETIDVSLPGRRIENGGLHPVTRTIDRIESFFGELGFTVATGPEIEDDYHNFDALNIPGHHPARADHDTFWFDTTRLLRTQTSGVQIRTMKAQQPPIRIIAPGRVYRNDYDQTHTPMFHQMEGLIVDTNISFTNLKGTLHDFLRNFFEEDLQIRFRPSYFPFTEPSAEVDVMGKNGKWLEVLGCGMVHPNVLRNVGIDPEVYSGFAFGMGMERLTMLRYGVTDLRSFFENDLRFLKQFK
>YP_003229471 Escherichia_coli_O26_H11_11368_uid41021 COG0016
MSHLAELVASAKAAISQASDVAALDNVRVEYLGKKGHLTLQMTTLRELPPEERPAAGAVINEAKEQVQQALNARKAELESAALNARLAAETIDVSLPGRRIENGGLHPVTRTIDRIESFFGELGFTVATGPEIEDDYHNFDALNIPGHHPARADHDTFWFDTTRLLRTQTSGVQIRTMKAQQPPIRIIAPGRVYRNDYDQTHTPMFHQMEGLIVDTNISFTNLKGTLHDFLRNFFEEDLQIRFRPSYFPFTEPSAEVDVMGKNGKWLEVLGCGMVHPNVLRNVGIDPEVYSGFAFGMGMERLTMLRYGVTDLRSFFENDLRFLKQFK
>YP_003234643 Escherichia_coli_O111_H__11128_uid41023 COG0016
MSHLAELVASAKAAISQASDVAALDNVRVEYLGKKGHLTLQMTTLRELPPEERPAAGAVINEAKEQVQQALNARKAELESAALNARLAAETIDVSLPGRRIENGGLHPVTRTIDRIESFFGELGFTVATGPEIEDDYHNFDALNIPGHHPARADHDTFWFDTTRLLRTQTSGVQIRSMKAQQPPIRIIAPGRVYRNDYDQTHTPMFHQMEGLIVDTNISFTNLKGTLHDFLRNFFEEDLQIRFRPSYFPFTEPSAEVDVMGKNGKWLEVLGCGMVHPNVLRNVGIDPEVYSGFAFGMGMERLTMLRYGVTDLRSFFENDLRFLKQFK
>YP_003286331 Vibrio_Ex25_uid41601 COG0016
MQHLEEIIASASTAIEAAESLVALDEVRVQYLGKKGELTAQLQSLGKLPPEERREAGQEINKAKGVVQQAIAARKDALQRAELEAKLAAETIDVTLPGRRIENGGLHPVTRTVERIEKFFGELGFNTEAGPEIEDAFHNFDALNIAADHPARTDHDTFFFNPDLMLRTHTSGVQIRTMENGKPPFRFIAPGRVYRNDYDQTHTPMFHQVEGMLVDENVNFAQLKGILHDFLCNFFEEEVEVRFRPSYFPFTEPSAEVDVKGKNGKWLEVLGCGMVHPNVLRSVGIDPEKYSGFAFGMGVERLTMLRYGVNDLRAFFENDLRFLKQFK
>YP_003375579 Xanthomonas_albilineans_GPE_PC73_uid43163 COG0016
MSEIDSLCGQALADIAAAQSPEALEQLRVALLGKSGSITAQLKQLGGLAPEQRKQAGEAINRVRDTVSAALAARRALLDTAALDARLAVERIDVTLPGRRGERGGLHPVTRTLERITEIFARLGYELADGPEIEDDWHNFEALNFPPHHPARAMHDTFYFGNGRLLRTHTSGVQVRYMGTHAPPLRMIAAGKVYRSDSDQTHSPMFHQVEGLLVDEHSTFADLKGTLSEFVRAFFERDFQMRLRPSYFPFVEPGAEVDIAWQQPDGSTRWLEVLGCGMVHPNVLRSVGIDPERYTGFAFGMGVERFAMLRYGVNDLRAFFENDVRFLRQFA
>YP_003453823 Legionella_longbeachae_NSW150_uid46099 COG0016
MQDIITIQEQAAEAIKNAQDVSGLEQIRVDFLGKKGKLTEILKSLAHLSAEEKPKVGQLVNQVKREISALIETKMLELKQKQLSEKLSAERIDVTLPGRKKESGSLHPVTQVKHRINEFFSRMGFDIVDGPEIETEFYNFEALNIPAHHPARAMHDTFYFGDGRLLRTHTSPVQIRTMEQRKPPFRLIAPGRVYRCDSDLTHTPMFHQVEGLLVDKHATLASLKGLLQDFFADFFGRQLALRFRPSYFPFTEPSAEVDIECTQCSGEGCRSCKFTGWLEVLGCGMVHPNVLKAVNISPDEFQGWAFGMGMDRLAMLYYGIDDLRMMFENDLSFLSQF
>YP_003499712 Escherichia_coli_O55_H7_CB9615_uid46655 COG0016
MSHLAELVASAKAAISQASDVAALDNVRVEYLGKKGHLTLQMTTLRELPPEERPAAGAVINEAKEQVQQALNARKAELESAALNARLAAETIDVSLPGRRIENGGLHPVTRTIDRIESFFGELGFTVATGPEIEDDYHNFDALNIPGHHPARADHDTFWFDATRLLRTQTSGVQIRTMKAQQPPIRIIAPGRVYRNDYDQTHTPMFHQMEGLIVDTNISFTNLKGTLHDFLRNFFEEDLQIRFRPSYFPFTEPSAEVDVMGKNGKWLEVLGCGMVHPNVLRNVGIDPEVYSGFAFGMGMERLTMLRYGVTDLRSFFENDLRFLKQFK
>YP_003557265 Shewanella_violacea_DSS12_uid47085 COG0016
MSELTEIVEQALLAVDGASDLKALDELRVEYLGKKGKITDMMKMMGKLSPAEKPAFGQAVNQAKQAVQQKLSERIEGLKASELEAKLAAESIDVTLPGRRIDNGGLHPVTRTIERIETFFGELGFSVKQGPEIEDDFHNFDALNISEHHPARADHDTFYFNPKVMLRTQTSGVQIRTMENEKPPIRIISPGRVYRNDYDQTHTPMFHQVEGLLVAENVNFAELKGILHDFLRNFFEEDLEVRFRPSYFPFTEPSAEVDVMGKNGKWLEVLGCGMVHPNVLRSVGVDPEIYSGFAFGMGVERLSMLRYGVNDLRSFFENDLRFLKQFK
>YP_003567631 Yersinia_pestis_Z176003_uid47317 COG0016
MPHLAELVAKAKAAVEGAQDIAALDLVRVEYLGKKGHLTLQMTSLRELPAEERPAAGAVINQAKQEVQEALNARKEKLESAVLNARLAAETIDVSLPGRRMENGGLHPVTRTIERIETFFGELGFSVESGPEIEDDYHNFDALNIPAHHPARADHDTFWFDATRLLRTQTSGVQIRTMQEQQPPIRIIVPGRVYRNDYDQTHTPMFHQMEGLIVDRDISFTNLKGTLHDFLRNFFEEDLQIRFRPSYFPFTEPSAEVDVMGKNGKWLEVLGCGMVHPNVLRNVGIDPEIYSGFAFGMGMERLTMLRYGVTDLRAFFENDLRFLKQFK
>YP_003612908 Enterobacter_cloacae_ATCC_13047_uid48363 COG0016
MSHLAELVASATAAINQASDVAALDNVRVEYLGKKGHLTLQMTTLRELPPEERPAAGAVINEAKEQVQQALNARKAALESAVLNARLAAETIDVSLPGRRIENGGLHPVTRTIDRIESFFGELGFTVATGPEIEDDYHNFDALNIPGHHPARADHDTFWFDATRLLRTQTSGVQIRTMKEQEPPIRIIAPGRVYRNDYDQTHTPMFHQMEGLIVDKNISFTNLKGTLHDFLNNFFEEDLQVRFRPSYFPFTEPSAEVDVMGKNGKWLEVLGCGMVHPNVLRNVGIDPEVYSGFAFGMGMERLTMLRYGVTDLRAFFENDLRFLKQFK
>YP_003620060 Legionella_pneumophila_2300_99_Alcoy_uid48801 COG0016
MLVLINTIQEQASEAIKQATDIVALEQIRVDFLGKKGKLTELLKGLANLSAEEKPKVGQLVNQAKQGISALIETKMIELKEKQLLAKLAAEQIDVTLPGRNHSTGSLHPVTQVKHRINDYFSRLGFDIVEGPEVETEFYNFEALNIPGHHPARAMHDTFYFGDGRLLRTHTSPVQIRTMEQRKPPFRLIAPGRVYRCDSDVTHTPMFHQVEGLLIDKQATLAGLKGLLQDFFAYFFGRELALRFRPSYFPFTEPSAEVDIECTQCNGKGCRSCKFTGWLEVLGCGMVHPNVLIAVNIDPNEYHGWAFGMGMDRLAMLYYGIDDLRMLFENDLTFLRQF
>YP_003733551 Acinetobacter_DR1_uid50119 COG0016
MSLEALTTEALAAIAAAQDLVALDQVRVQFTGKKSQLAEQSKALGKMDPEERKVQGAAIHAVRETINTALTERQAALQQAALEQKLASETIDITLPGRGQRVGTVHPVTQVQERICQFFTKAGFTVATGPEVEDDYHNFEALNIPGHHPARAMHDTFYFDATHLLRTHTSGVQIRTMETSEPPIRIVCPGRVYRCDSDQTHSPMFHQIEGLYVAENTSFAELKGLLINLLNEFFEKDLKVRFRPSYFPFTEPSAEVDIMDERGRWLEVLGCGMVHPNVLSAAGIDPDKYKGFAFGLGVERFAMLRYGINDLRMFYQNDVRFLRQFA
>YP_003941631 Enterobacter_cloacae_SCF1_uid59969 COG0016
MSHLAELVASATAAINEASDVAALDNVRVEYLGKKGHLTLQMTTLRELPAEERPAAGAVINEAKEQVQQALNARKAALEGAALNARLAAETIDVSLPGRRIETGGLHPVTRTIDRIESFFGELGFTVATGPEIEDDYHNFDALNIPGHHPARADHDTFWFDATRLLRTQTSGVQIRTMKEQQPPIRIIAPGRVYRNDYDQTHTPMFHQMEGLIVDTNISFTNLKGTLHDFLRNFFEEDLQIRFRPSYFPFTEPSAEVDVMGKNGKWLEVLGCGMVHPNVLRNVGIDPEVYSGFAFGMGMERLTMLRYGVTDLRAFFENDLRFLKQFK
>YP_004135311 Haemophilus_influenzae_F3031_uid62123 COG0016
MQHLNELVEKAKLAIESIQDKSLTALDEIRVEYFGKKGHFTQLMQELRNVSAEERPAMGAKINDAKQAALECLNTKKAEWEQAELNAKLEKERVDVSLPGRKVETGGLHPVTMTINRVTKFFSELGFSVENGPEIESDYYNFDALNIPKHHPARADHDTFWFNPELLLRTQTSGVQIRTMEKMQPPIRIMAPGRVYRNDYDQTHTPMFHQIELLYVDKKANFTELKGLLHDFLRAFFEEDLQVRFRPSYFPFTEPSAEVDVMGKNGKWLEVLGCGMVHPNVLRNVGIDPNEYSGFAVGMGVERLTMLRYNVTDLRSFFENDLRFLKQFK
>YP_004138742 Haemophilus_influenzae_F3047_uid62097 COG0016
MQHLNELVEKAKLAIESIQDKSLTALDEIRVEYFGKKGHFTQLMQELRNVSAEERPAMGAKINDVKQAALEFLNTKKAEWEQAELNAKLEKERVDVSLPGRKVETGGLHPVTMTINRVTKFFSELGFSVENGPEIESDYYNFDALNIPKHHPARADHDTFWFNPELLLRTQTSGVQIRTMEKMQPPIRIMAPGRVYRNDYDQTHTPMFHQIELLYVDKKANFTELKGLLHDFLRAFFEEDLQVRFRPSYFPFTEPSAEVDVMGKNGKWLEVLGCGMVHPNVLRNVGIDPNEYSGFAVGMGVERLTMLRYNVTDLRSFFENDLRFLKQFK
>YP_004188475 Vibrio_vulnificus_MO6_24_O_uid62243 COG0016
MQHLQEIIANANAAIDAAQSLVALDEVRVQYLGKKGELTAQLQSLGKLPPEERREAGQEINKAKEVVQHALAARKDALQRAELEAKLASETIDVTLPGRRIENGGLHPVTRTVERIEQFFGELGFNVESGPEIEDAFHNFDALNIAADHPARTDHDTFFFNPDLMLRTHTSGVQIRTMENGKPPFRFIAPGRVYRNDYDQTHTPMFHQVEGMLVDENVNFAQLKGILHDFLCNFFEEEVEVRFRPSYFPFTEPSAEVDVMGKNGKWLEVLGCGMVHPNVLRSVGIDPEKYSGFAFGMGVERLTMLRYGVNDLRAFFENDLRFLKQFK
>YP_004298192 Yersinia_enterocolitica_palearctica_105_5R_r__uid63663 COG0016
MPHLAELVAKAKAAVEDAQDVAALDLVRVEYLGKKGHLTLQMTSLRELPAEERPAAGAVINQAKQEVQEALNARKEKLESVVLNARLAAETIDVSLPGRRMENGGLHPVTRTIDRIETFFGELGFSVESGPEIEDDYHNFDALNIPAHHPARADHDTFWFDTTRLLRTQTSGVQIRTMKAQQPPIRIIVPGRVYRNDYDQTHTPMFHQMEGLIVDKDISFTNLKGTLHDFLRNFFEEDLQIRFRPSYFPFTEPSAEVDVMGKNGKWLEVLGCGMVHPNVLRNVGIDPEVYSGFAFGMGMERLTMLRYGVTDLRAFFENDLRFLKQFK
>YP_004355051 Pseudomonas_brassicacearum_NFM421_uid66303 COG0016
MENLDALVAQALEAVQSAEDINALEQIRVHYLGKKGELTQVMKTLGNLPAEERPQVGALINVAKERVTEVLNARKALFEEADLAAKLAAESIDVTLPGRGQTSGGLHPVTRTLERIEQFFTHIGYGIAEGPEVEDDYHNFEALNIPGHHPARSMHDTFYFNANMLLRTHTSPVQVRTMESQQPPIRIVCPGRVYRSDSDITHSPMFHQVEGLLVDRDINFADLKGTIEEFLRVFFEKELAVRFRPSYFPFTEPSAEVDMECVMCSGKGCRVCKQTGWLEVMGCGMVHPNVLRMSGIDPEEFSGFAFGMGVERLAMLRYGVNDLRLFFDNDLRFLAQFR
>YP_004380704 Pseudomonas_mendocina_NK_01_uid66299 COG0016
MENLDALVSQALEAVQQSEDVNALEQLRVQYLGKKGELTALMQTLGKLSAEERPQAGALINTAKNQVQDALNARKSVLEQALLAEKLASERIDVTLPGRGQASGGLHPVTRTLERVEQFFTHIGFSVAEGPEVEDDYHNFEALNIPGHHPARAMHDTFYFNANMLLRTHTSPVQVRTMESQQPPIRIVCPGRVYRCDSDITHSPMFHQVEGLLIDEDISFADLKGTIEEFLRVFFEKPLGVRFRPSFFPFTEPSAEVDMQCVMCSGKGCRVCKQTGWLEVMGCGMVHPNVLRMSGIDPEKYSGFAFGMGVERLAMLRYGVNDLRLFFDNDLRFLAQFR
>YP_004474810 Pseudomonas_fulva_12_X_uid67351 COG0016
MENLDVLVSQALEAVSHTDDVNALEQLRVHYLGKKGELTQVMKTLGNLSAEERPKAGALINSAKERVQDALNSRKEILESAALSAKLAAERIDVTLPGRGQASGGLHPVTRTLERVEQFFTRIGYGIAEGPEVENDYHNFEALNIPGHHPARAMHDTFYFNANMLLRTHTSPVQVRTMEAQQPPIRIVCPGRVYRCDSDITHSPMFHQVEGLFVDEGVSFADLKGTIEEFLRVFFEKPLGVRFRPSFFPFTEPSAEVDMQCVMCSGKGCRVCKQTGWLEVMGCGMVHPNVLRMSGIDPEKYSGFAFGMGVERLAMLRYGVNDLRLFFDNDLRFLAQFR
>YP_004565995 Vibrio_anguillarum_775_uid68057 COG0016
MQHLQEIIANATSAINAAESLVALDEVRVQYLGKKGELTVQLQSLGKLPPEERRTAGQEINVAKEAVQKALAERKDALQSAELEAKLAAETIDVTLPGRRIENGGLHPVTRTMNAIEQFFGELGFHVESGPEIEDAFHNFDALNIAADHPARTDHDTFFFNPDLMLRTHTSGVQIRTMENGQPPFRFIAPGRVYRNDYDQTHTPMFHQVEGMLVDEHVNFAQLKGILNDFLCNFFEEEVEVRFRPSYFPFTEPSAEVDVKGKNGKWLEVLGCGMVHPNVLRSVGIDPEKYSGFAFGMGVERLTMLRYGVNDLRAFFENDLRFLKQFK
>YP_004593589 Enterobacter_aerogenes_KCTC_2190_uid68103 COG0016
MSHLAELVASAKAAINEASDVAALDNVRVEYLGKKGHLTLQMTTLRELPPEERPAAGAVINEAKEQVQQALNARKAELEGAALNARLAAETIDVSLPGRRIENGGLHPVTRTIDRIENFFGELGFTVATGPEIEDDYHNFDALNIPGHHPARADHDTFWFDATRLLRTQTSGVQIRTMENQQPPIRIIAPGRVYRNDYDQTHTPMFHQMEGLIVDKNISFTNLKGTLHDFLNNFFEEDLQVRFRPSYFPFTEPSAEVDVMGKNGKWLEVLGCGMVHPNVLRNVGIDPEVYSGFAFGMGMERLTMLRYGVTDLRAFFENDLRFLKQFK
>YP_004647910 Francisella_TX077308_uid68321 COG0016
MQIVDQMRDQALEELNLVSDKKSLDDIRVKYLGKKGELTGMMKLIATLPNEEKPKLGQAVNIAKQALQNAINEKLAKFEEAELNEKLASEKIDVTLKGVGQNQGSLHPVTKTLNRIEAFFKQNGFAVEVGPEIESDYYNFETLNIPSHHPARAMHDTFYIDDTHVLRTHTSGVQIRTMEKQEPPIRIIAPGRVYRCDSDITHTPMFNQVEGLLVDTDVSFADLKGLLHAFLNSFFEKDLKVRFRPSYFPFTEPSAEADMECVMCDGKGCRVCKHTGWLEVLGCGMVHPKVLKAGNVDTDKYQGFAFGMGVERLAMLRYGIDDLRMFFENDLRFLKQF
>YP_004701481 Pseudomonas_putida_S16_uid68747 COG0016
MENLDALVSQALEAVERAEDINTLEQIRVNYLGKKGELTQVMKTLGNLPAEERPKVGALINDAKERVTVVLNARKAAFEEAELSARLAAECIDVTLPGRGQATGGLHPITRTLERIEQFFTHIGYGIAEGPEVEDDYHNFEALNIPGHHPARAMHDTFYFNANMLLRTHTSPVQVRTMESTQPPIRIVCPGRVYRCDSDITHSPMFHQVEGLLIDRDINFADLKGTIEEFLRVFFEKELAVRFRPSFFPFTEPSAEVDIQCVMCSGKGCRVCKQTGWLEVMGCGMVHPNVLRMSGIDPEEFQGFAFGMGAERLAMLRYGVNDLRLFFDNDLRFLAQFR
>YP_004714636 Pseudomonas_stutzeri_ATCC_17588___LMG_11199_uid68749 COG0016
MENLDALVSQALEAVQRSEDIGALEQIRVQYLGKKGELTQVMQALGKLSPEERPKAGALINAAKTQVQDVLNARKAELEQAALSAKLAAERIDVSLPGRGQASGGLHPITRTLERMEQIFGHIGYSVAEGPEVEDDYHNFEALNIPGHHPARAMHDTFYFNANMVLRTHTSSVQVRTMESQQPPIRIICPGRVYRCDSDQTHSPMFHQVEGLLIDEGVSFADLKGTIQAFLREFFEADLEIRFRPSFFPFTEPSAEVDIRRMITRNGESKSDWLEVLGCGMVHPNVLRMSGIDPEKYQGFAFGMGVERLAMLRYGVGDLRIFFDNDLRFLEQFR
>YP_004730060 Salmonella_bongori_NCTC_12419_uid70155 COG0016
MSHLAELVANAAAAINQASDVAALDNVRVEYLGKKGHLTLQMTTLRDLPPEERPAAGAVINEAKEQVQQALNARKAELERAALNARLAAETIDISLPGRRIENGGLHPVTRTIDRIESFFGELGFTVATGPEIEDDYHNFDALNIPGHHPARADHDTFWFDATRLLRTQTSGVQIRTMKAQQPPIRIIAPGRVYRNDYDQTHTPMFHQMEGLIVDTNISFTNLKGTLHDFLRNFFEEDLQIRFRPSYFPFTEPSAEVDVMGKNGKWLEVLGCGMVHPNVLRNVGIDPEIYSGFAFGMGMERLTMLRYGVTDLRAFFENDLRFLKQFK
>YP_004823390 Haemophilus_parainfluenzae_T3T1_uid72801 COG0016
MQHLKDLVEKAKSAIEQIENKSLATLDEIRVEYFGKKGHFTQLMQELRNVAAEERPAMGAKINEAKQAALDFLNAKKAEWEQAELNAKLEKERIDVSLPGRKTETGGLHPVTITINRVTKFFSELGFSVETGPEIESDYYNFDALNIPKHHPARADHDTFWFNPELLLRTQTSGVQIRTMEKMQPPIRIMAPGRVYRNDYDQTHTPMFHQIELLYVDKKANFTELKGLLHDFLRAFFEEDLQVRFRPSYFPFTEPSAEVDVMGKNGKWLEVLGCGMVHPNVLRNVGIDPNEYSGFAVGMGVERLTMLRYNVTDLRSFFENDLRFLKQFK
>YP_004828273 Enterobacter_asburiae_LF7a_uid72793 COG0016
MSHLAELVASATAAINQASDVAALDNVRVEYLGKKGHLTLQMTTLRELPAEERPAAGAVINEAKEQVQQALNARKSALENAALNARLAEETIDVSLPGRRIENGGLHPVTRTIDRIESFFGELGFTVATGPEIEDDYHNFDALNIPGHHPARADHDTFWFDATRLLRTQTSGVQIRTMKDQEPPIRIIAPGRVYRNDYDQTHTPMFHQMEGLIVDKNISFTNLKGTLHDFLNNFFEEDLQVRFRPSYFPFTEPSAEVDVMGKNGKWLEVLGCGMVHPNVLRNVGIDPEVYSGFAFGMGMERLTMLRYGVTDLRAFFENDLRFLKQFK
>YP_004852128 Xanthomonas_axonopodis_citrumelo_F1_uid73179 COG0016
MSEIQSLTERALADVAAAQTPDQLEALRVALLGKSGSITAQLKQLGTLPAEQRKAAGEAINLSRDALTAALAERKHTLETAALDARLAGERIDVTLPGRRSERGGLHPVTRTLERIVEIFARLGYELSDGPEIEDDWHNFEALNFPPHHPARAMHDTFYFGDGRLLRTHTSGVQVRYMDAHKPPLRMIAAGKVYRSDSDQTHSPMFHQVEGLLVDEHSNFADLKGTLSEFVRAFFERDFEMRFRPSYFPFVEPGAEVDIAWQQPDGSTRWLEVLGCGMVHPNVLRSVGIDPERYTGFAFGLGVERFAMLRYGVNDLRAFFENDVRFLRQFA
>YP_004936885 Vibrio_cholerae_O1_2010EL_1786_uid78933 COG0016
MQHLQEIIANATSAINAAESLVALDEVRVQYLGKKGELTVQLQSLGKLPPEERRTAGQEINVAKEAVQKALAERKDALQSAELEAKLAAETIDVTLPGRRIENGGLHPVTRTIERIESFFGELGFTVESGPEIEDDFHNFDALNIAADHPARTDHDTFFFNPKLMLRTHTSGVQIRTLEERQPPLRFIAPGRVYRNDYDQTHTPMFHQVEGMLVDENVNFAQLKGILHDFLCNFFEEDLEVRFRPSYFPFTEPSAEVDVKGKNGKWLEVLGCGMVHPNVLRSVGIDPEKYSGFAFGMGVERLTMLRYGVNDLRAFFENDLRFLKQFK
>YP_004951674 Enterobacter_cloacae_EcWSU1_uid80739 COG0016
MSHLAELVASATAAINQASDVAALDNVRVEYLGKKGHLTLQMTTLRELPPEERPAAGAVINEAKEQVQQALNARKAELESAVLNARLAAETIDVSLPGRRIENGGLHPVTRTIDRIESFFGELGFTVATGPEIEDDYHNFDALNIPGHHPARADHDTFWFDATRLLRTQTSGVQIRTMKEQEPPIRIIAPGRVYRNDYDQTHTPMFHQMEGLIVDKNISFTNLKGTLHDFLNNFFEEDLQVRFRPSYFPFTEPSAEVDVMGKNGKWLEVLGCGMVHPNVLRNVGIDPEVYSGFAFGMGMERLTMLRYGVTDLRAFFENDLRFLKQFK
>YP_047565 Acinetobacter_ADP1_uid61597 COG0016
MSLEALTTEALAAIAAAQDLAALDQVRVLFTGKKSQLAEQSKALGKMDPEQRKVQGAAIHAVREAINAALTERQTALQQAALQQKLASETIDITLPGRGQHMGSIHPVTQVQERICQFFTKAGFSVATGPEVEDDYHNFEALNIPGHHPARAMHDTFYFDVNHLLRTHTSGVQIRTMETTQPPIRIVCPGRVYRCDSDQTHSPMFHQIEGLYVAENTSFAELKGLLINLLNEFFEKDLKVRFRPSYFPFTEPSAEVDIMDERGRWLEVLGCGMVHPNVLRAAGIDPEKYKGFAFGLGVERFAMLRYGINDLRMFYQNDVRFLRQFA
>YP_070852 Yersinia_pseudotuberculosis_IP_32953_uid58157 COG0016
MPHLAELVAKAKAAVEDAQDIAALDLVRVEYLGKKGHLTLQMTSLRELPAEERPAAGAVINQAKQEVQEALNARKEKLESAVLNARLAAETIDVSLPGRRMENGGLHPVTRTIERIETFFGELGFSVESGPEIEDDYHNFDALNIPAHHPARADHDTFWFDATRLLRTQTSGVQIRTMQEQQPPIRIIVPGRVYRNDYDQTHTPMFHQMEGLIVDRDISFTNLKGTLHDFLRNFFEEDLQIRFRPSYFPFTEPSAEVDVMGKNGKWLEVLGCGMVHPNVLRNVGIDPEIYSGFAFGMGMERLTMLRYGVTDLRAFFENDLRFLKQFK
>YP_096716 Legionella_pneumophila_Philadelphia_1_uid57609 COG0016
MLVLINTIQEQASEAIKQATDIVALEQIRVDFLGKKGKLTELLKGLANLSAEEKPKVGQLVNQAKQGISALIETKMIELKEKQLLAKLAAEQIDVTLPGRNHSTGSLHPVTQVKHRINDYFSRLGFDIVEGPEIETEFYNFEALNIPGHHPARAMHDTFYFGDGRLLRTHTSPVQIRTMEQRKPPFRLIAPGRVYRCDSDVTHTPMFHQVEGLLIDKQATLAGLKGLLQDFFAYFFGRELALRFRPSYFPFTEPSAEVDIECTQCNGKGCRSCKFTGWLEVLGCGMVHPNVLIAVNIDPNEYHGWAFGMGMDRLAMLYYGIDDLRMLFENDLTFLRQF
>YP_125071 Legionella_pneumophila_Paris_uid58211 COG0016
MLVLINTIQEQASEAIKQATDIVALEQIRVDFLGKKGKLTELLKGLANLSAEEKPKVGQLVNQAKQGISALIETKMIELKEKQLLAKLAAEQIDVTLPGRNHSTGSLHPVTQVKHRINDYFSRLGFDIVEGPEIETEFYNFEALNIPGHHPARAMHDTFYFGDGRLLRTHTSPVQIRTMEQRKPPFRLIAPGRVYRCDSDVTHTPMFHQVEGLLIDKQATLAGLKGLLQDFFAYFFGRELALRFRPSYFPFTEPSAEVDIECTQCNGKGCRSCKFTGWLEVLGCGMVHPNVLIAVNIDPNEYHGWAFGMGMDRLAMLYYGIDDLRMLFENDLTFLRQF
>YP_127967 Legionella_pneumophila_Lens_uid58209 COG0016
MLVLINTIQEQASEAIKQATDIVALEQIRVDFLGKKGKLTELLKGLANLSAEEKPKVGQLVNQAKQGISALIETKMIELKEKQLLAKLAAEQIDVTLPGRNHSTGSLHPVTQVKHRINDYFSRLGFDIVEGPEIETEFYNFEALNIPGHHPARAMHDTFYFGDGRLLRTHTSPVQIRTMEQRKPPFRLIAPGRVYRCDSDVTHTPMFHQVEGLLIDKQATLAGLKGLLQDFFSYFFGRELALRFRPSYFPFTEPSAEVDIECTQCNGKGCRSCKFTGWLEVLGCGMVHPNVLIAVNIDPNEYHGWAFGMGMDRLAMLYYGIDDLRMLFENDLTFLRQF
>YP_150751 Salmonella_enterica_serovar_Paratyphi_A_ATCC_9150_uid58201 COG0016
MSHLAELVANAAAAINQASDVAALDNVRVEYLGKKGHLTLQMTTLRDLPPEERPAAGAVINAAKEQVQQALNARKAELESAALNARLAAETIDISLPGRRIENGGLHPVTRTIDRIESFFGELGFTVATGPEIEDDYHNFDALNIPGHHPARADHDTFWFDATRLLRTQTSGVQIRTMKAQQPPIRIIAPGRVYRNDYDQTHTPMFHQMEGLIVDTNISFTNLKGTLHDFLRNFFEEDLQIRFRPSYFPFTEPSAEVDVMGKNGKWLEVLGCGMVHPNVLRNVGIDPEIYSGFAFGMGMERLTMLRYGVTDLRSFFENDLRFLKQFK
>YP_169989 Francisella_tularensis_SCHU_S4_uid57589 COG0016
MQIVEQMKDKALAELNLVKDKKTLDDIRVKYLGKKGELTEMMKLIATLPNDEKPKLGQAVNIAKQALQEAINLKLANFEEQELNEKLAQEKIDITLSGVGQNQGSLHPVTKTLNRIEAFFKQNGFAIEFGPEIESDYYNFETLNIPSHHPARAMHDTFYIDETHVLRTHTSGVQIRTMEKQQPPIRIIAPGRVYRCDSDITHTPMFHQVEGLLVDKDVSFADLKGLLHAFLNSFFEKDLKVRFRPSYFPFTEPSAEADIECVMCDGKGCRVCKHTGWLEVLGCGMVHPKVLKAGNIDSEKYQGFAFGMGVERLSMLRYGIDDLRMFFENDLRFLKQF
>YP_201822 Xanthomonas_oryzae_KACC10331_uid58155 COG0016
MSEIQSLTERALADVAAAQTPDQLEALRVALLGKSGSITAQLKQLGTLPADQRKAAGEAINLLRDALTAALAERKNTLETAALDARLAGERIDVTLPGRRSERGGLHPVTRTLERIVEIFARLGYELSDGPEIEDDWHNFEALNFPPHHPARAMHDTFYFGDGRLLRTHTSGVQVRYMDAHKPPLHMIAAGKVYRSDSDQTHSPMFHQLEGLLVDEHSTFADLKGTLSEFVRAFFERDFEMRFRPSYFPFVEPGAEVDIAWQQPDGSTRWLEVLGCGMVHPNVLRNVGIDPERYTGFAFGLGVERFAMLRYGVNDLRAFFENDVRFLRQFA
>YP_204618 Vibrio_fischeri_ES114_uid58163 COG0016
MQHLDEIIANATAEIEQAGSLVALDEVRVQYLGKKGHLTLQLQGLGKLDPSERREAGQLINKGKQAVQAMLTERKDALQTAELEAKLAAETIDVSLPGRRIENGGLHPVTRTVERIEQFFGELGFSTESGPEIEDAFHNFDALNIAEDHPARTDHDTFFFNPDLMLRTHTSGVQIRTMENGKPPFRFIAPGRVYRNDYDQTHTPMFHQVEGMLVDENVNFAQLKGILHDFLCNFFEEEVEVRFRPSFFPFTEPSAEVDVKRKDGKWLEVLGCGMVHPNVLRSVGIDPEKYSGFAFGMGVERLTMLRYGVNDLRAFFENDLRFLKQFK
>YP_216343 Salmonella_enterica_serovar_Choleraesuis_SC_B67_uid58017 COG0016
MSHLAELVANAAAAINQASDVAALDNVRVEYLGKKGHLTLQMMTLRDLPPEERPAAGAVINAAKEQVQQALNARKAELESAALNARLAAETIDISLPGRRIENGGLHPVTRTIDRIESFFGELGFTVATGPEIEDDYHNFDALNIPGHHPARADHDTFWFDATRLLRTQTSGVQIRTMKAQQPPIRIIAPGRVYRNDYDQTHTPMFHQMEGLIVDTNISFTNLKGTLHDFLRNFFEEDLQIRFRPSYFPFTEPSAEVDVMGKNGKWLEVLGCGMVHPNVLRNVGIDPEIYSGFAFGMGMERLTMLRYGVTDLRSFFENDLRFLKQFK
>YP_235247 Pseudomonas_syringae_B728a_uid57931 COG0016
MENLDALVSQALEAVQSAEDINALEQIRVHYLGKKGELTQVMKTLGNLPAEERPQVGALINVAKERVTEVLNARKASFEQAELTARLAAECIDVTLPGRGQTSGGLHPITRTLERIEQFFTHIGYGIAEGPEVEDDYHNFEALNIPGHHPARSMHDTFYFNANMLLRTHTSPVQVRTMESQQPPIRIVCPGRVYRSDSDITHSPMFHQIEGLLVDRDINFADLKGTIEEFLRVFFEKELAVRFRPSYFPFTEPSAEVDMECVMCSGKGCRVCKQTGWLEVMGCGMVHPNVLRMSGIDPEEFQGFAFGMGVERLAMLRYGVNDLRLFFDNDLRFLAQFR
>YP_242740 Xanthomonas_campestris_8004_uid57595 COG0016
MSEIQSLTAQALADVAAAHTPDQLETLRVALLGKNGSITAQLKQLGTLPADQRKAAGEAINLARDALTTALSERKQVLETAALDARLEGERIDVTLPGRRGERGGLHPVTRTLERIVEIFARLGYELSDGPEIEDDWHNFEALNFPPHHPARAMHDTFYFGDGRLLRTHTSGVQVRYMDTAVATKSGPPLRMIAAGKVYRSDSDQTHSPMFHQVEGLLVDEHSNFADLKGTLSEFVRAFFERDFEMRFRPSYFPFVEPGAEVDIAWQQPDGSTRWLEVLGCGMVHPNVLRSVGIDPERYTGFAFGLGVERFAMLRYGVNDLRAFFENDVRFLRQFA
>YP_249083 Haemophilus_influenzae_86_028NP_uid58093 COG0016
MQHLNELVEKAKLAIESIQDKSLTALDEIRVEYFGKKGYFTQLMQELRNVSAEERPAMGAKINEAKQAALEFLNAKKTEWEQAELNAKLEKERVDVSLPGRKVETGGLHPVTMTINRVTKFFSELGFSVENGPEIESDYYNFDALNIPKHHPARADHDTFWFNPELLLRTQTSGVQIRTMEKMQPPIRIMAPGRVYRNDYDQTHTPMFHQIELLYVDKKANFTELKGLLHDFLRAFFEEDLQVRFRPSYFPFTEPSAEVDVMGKNGKWLEVLGCGMVHPNVLRNVGIDPNEYSGFAVGMGVERLTMLRYNVTDLRSFFENDLRFLKQFK
>YP_259223 Pseudomonas_fluorescens_Pf_5_uid57937 COG0016
MENLDALVSQALEAVQHAEDINALEQIRVHFLGKKGELTQVMKTLGNLPAEERPQVGALINVAKERVTEVLNARKAAFEEAELSAKLAAECIDVTLPGRGQTSGGLHPITRTLERIEQFFTHIGYGIAEGPEVEDDYHNFEALNIPGHHPARSMHDTFYFNANMLLRTHTSPVQVRTMESQQPPIRIVCPGRVYRSDSDITHSPMFHQVEGLLVDRDINFADLKGTIEEFLRVFFEKELAVRFRPSYFPFTEPSAEVDMECVMCSGKGCRVCKQTGWLEVMGCGMVHPNVLRMSGIDPEEFQGFAFGMGAERLAMLRYGVNDLRLFFDNDLRFLAQFR
>YP_274358 Pseudomonas_syringae_phaseolicola_1448A_uid58099 COG0016
MENLDALVSQALEAVQSAEDINALEQIRVHYLGKKGELTQVMKTLGNLPAEERPQVGALINVAKERVTEVLNARKASFEQAELTARLAAECIDVTLPGRGQTSGGLHPITRTLERIEQFFTHIGYGIAEGPEVEDDYHNFEALNIPGHHPARSMHDTFYFNANMLLRTHTSPVQVRTMESQQPPIRIVCPGRVYRSDSDITHSPMFHQIEGLLVDRDINFADLKGTIEEFLRVFFEKELAVRFRPSYFPFTEPSAEVDMECVMCSGKGCRVCKQTGWLEVMGCGMVHPNVLRMSGIDPEEFQGFAFGMGVERLAMLRYGVNDLRLFFDNDLRFLAQFR
>YP_310385 Shigella_sonnei_Ss046_uid58217 COG0016
MSHLAELVASAKAAISQASDVAALDNVRVEYLGKKGHLTLQMTTLRELPPEERPAAGAVINEAKEQVQQALNARKAELESAALNARLAAETIDVSLLGRRIENGGLHPVTRTIDRIESFFGELGFTVATGPEIEDDYHNFDALNIPGHHPARADHDTFWFDTTRLLRTQTSGVQIRTMKAQQPPIRIIAPGRVYRNDYDQTHTPMFHQMEGLIVDTNISFTNLKGTLHDFLRNFFEEDLQIRFRPSYFPFTEPSAEVDVMGKNGKWLEVLGCGMVHPNVLRNVGIDPEVYSGFAFGMGMERLTMLRYGVTDLRSFFENDLRFLKQFK
>YP_347667 Pseudomonas_fluorescens_Pf0_1_uid57591 COG0016
MENLDALVSQALEAVQSAEDINALEQIRVQYLGKKGELTQVMKTLGNLPAEERPQVGALINVAKERVTGVLNARMALFEEAELAAKLSAESIDVTLPGRGQTSGGLHPVTRTLERIEQFFTHIGYGIAEGPEVEDDYHNFEALNIPGHHPARSMHDTFYFNANMLLRTHTSPVQVRTMESKKPPIRIVCPGRVYRSDSDITHSPMFHQVEGLLVDRDINFADLKGTIEEFLRVFFEKELAVRFRPSYFPFTEPSAEVDMECVMCSGKGCRVCKQTGWLEVMGCGMVHPNVLRMSGIDPEEFSGFAFGMGVERLAMLRYGVNDLRLFFDNDLRFLAQFR
>YP_364522 Xanthomonas_campestris_vesicatoria_85_10_uid58321 COG0016
MSEIQSLTERALADVAAAQTPDQLEALRVALLGKSGSITAQLKQLGTLPAEQRKAAGEAINLSRDALTAALAERKHTLETAALDARLAGERIDVTLPGRRSERGGLHPVTRTLERIVEIFARLGYELSDGPEIEDDWHNFEALNFPPHHPARAMHDTFYFGDGRLLRTHTSGVQVRYMDAHKPPLRMIAAGKVYRSDSDQTHSPMFHQVEGLLVDEHSNFADLKGTLSEFVRAFFERDFEMRFRPSYFPFVEPGAEVDIAWQQPDGSTRWLEVLGCGMVHPNVLRSVGIDPERYTGFAFGLGVERFAMLRYGVNDLRAFFENDVRFLRQFA
>YP_403411 Shigella_dysenteriae_Sd197_uid58213 COG0016
MSHLAELVASAKAAISQASDVAALDNVRVEYLGKKGHLTLQMTTLRELPPEERPAAGAVINEAKEQVQQALNARKAELESAALNARLAADTIDVSLPGRRIENGGLHPVTRTIDRIESFFGELGFTVATGPEIEDDYHNFDALNIPGHHPARADHDTFWFDATRLLRTQTSGVQIRTMKAQQPPIRIIAPGRVYRNDYDQTHTPMFHQMEGLIVDTNISFTNLKGTLHDFLRNFFEEDLQIRFRPSYFPFTEPSAEVDVMGKNGKWLEVLGCGMVHPNVLRNVGIDPEVYSGFAFGMGMERLTMLRYGVTDLRSFFENDLRFLKQFK
>YP_407830 Shigella_boydii_Sb227_uid58215 COG0016
MSHLAELVASAKAAISQASDVAALDNVRVEYLGKKGHLTLQMTTLRELPPEERPAAGAVINEAKEQVQQALNARKAELESAALNARLAAETIDVSLPGRRIENGGLHPVTRTIDRIESFFGELGFTVATGPEIEDDYHNFDALNIPGHHPARADHDTFWFDTTRLLRTQTSGVQIRTMKAQQPPIRIIAPGRVYRNDYDQTHTPMFHQMEGLIVDTNISFTNLKGTLHDFLRNFFEEDLQIRFRPSYFPFTEPSAEVDVMGKNGKWLEVLGCGMVHPNVLRNVGIDPEVYSGFAFGMGMERLTMLRYGVTDLRSFFENDLRFLKQFK
>YP_452052 Xanthomonas_oryzae_MAFF_311018_uid58547 COG0016
MSEIQSLTERALADVAAAQTPDQLEALRVALLGKSGSITAQLKQLGTLPADQRKAAGEAINLLRDALTAALAERKNTLETAALDARLAGERIDVTLPGRRSERGGLHPVTRTLERIVEIFARLGYELSDGPEIEDDWHNFEALNFPPHHPARAMHDTFYFGDGRLLRTHTSGVQVRYMDAHKPPLHMIAAGKVYRSDSDQTHSPMFHQLEGLLVDEHSTFADLKGTLSEFVRAFFERDFEMRFRPSYFPFVEPGAEVDIAWQQPDGSTRWLEVLGCGMVHPNVLRNVGIDPERYTGFAFGLGVERFAMLRYGVNDLRAFFENDVRFLRQFA
>YP_513880 Francisella_tularensis_holarctica_LVS_uid58595 COG0016
MQIVEQMKDKALAELNLVKDKKTLDDIRVKYLGKKGELTEMMKLIATLPNDEKPKLGQAVNIAKQALQEAINLKLANFEEQELNEKLAQEKIDITLSGVGQNQGSLHPVTKTLNRIEAFFKQNGFAIEFGPEIESDYYNFETLNIPSHHPARAMHDTFYIDETHVLRTHTSGVQIRTMEKQQPPIRIIAPGRVYRCDSDITHTPMFHQVEGLLVDKDVSFADLKGLLHVFLNSFFEKDLKVRFRPSYFPFTEPSAEADIECVMCDGKGCRVCKHTGWLEVLGCGMVHPKVLKAGNIDSEKYQGFAFGMGVERLSMLRYGIDDLRMFFENDLRFLKQF
>YP_540914 Escherichia_coli_UTI89_uid58541 COG0016
MSHLAELVASAKAAISQASDVAALDNVRVEYLGKKGHLTLQMTTLRELPPEERPAAGAVINEAKEQVQQALNARKAELESAALNARLAAETIDVSLPGRRIENGGLHPVTRTIDRIESFFGELGFTVATGPEIEDDYHNFDALNIPGHHPARADHDTFWFDATRLLRTQTSGVQIRTMKAQQPPIRIIAPGRVYRNDYDQTHTPMFHQMEGLIVDTNISFTNLKGTLHDFLRNFFEEDLQIRFRPSYFPFTEPSAEVDVMGKNGKWLEVLGCGMVHPNVLRNVGIDPEVYSGFAFGMGMERLTMLRYGVTDLRSFFENDLRFLKQFK
>YP_562609 Shewanella_denitrificans_OS217_uid58263 COG0016
MQQLTEIVAQALAEVANASDLKALDDIRVDYLGKKGKITDMMKMMGSLSAEEKPAFGQAVNQAKQAVQQTLSERIDGLKASELEAKLIAEKIDVTLPGRTLELGGLHPVTRTIERIETFFGELGFVVKQGPEIEDDFHNFDALNISEHHPARADHDTFYFNPKVMLRTQTSGVQIRTMEHEKPPLRIISPGRVYRNDYDQTHTPMFHQVEGLMVAENVNFAELKGILHDFLRNFFEEDLQVRFRPSYFPFTEPSAEVDVMGKNGKWLEVLGCGMVHPNVLRSVGIDPEKYSGFAFGMGVERLTMLRYGVNDLRAFFENDLRFLKQFK
>YP_607608 Pseudomonas_entomophila_L48_uid58639 COG0016
MENLDALVAQALEAVQRAEDITTLEQIRVQFLGKKGELTQVMKTLGNLPAEERPKVGALINDAKERVTDVLNARKAGFEEAELNARLAAECIDVTLPGRGQTTGGLHPITRTLERIEQFFTHIGYGIAEGPEVEDDYHNFEALNIPGHHPARAMHDTFYFNANMLLRTHTSPVQVRTMESSQPPIRIVCPGRVYRCDSDITHSPMFHQVEGLLIDRGINFADLKGTIEEFLRVFFEKELAVRFRPSFFPFTEPSAEVDIQCVMCSGKGCRVCKQTGWLEVMGCGMVHPNVLRMSGIDPEEFQGFAFGMGAERLAMLRYGVNDLRLFFDNDLRFLAQFR
>YP_647812 Yersinia_pestis_Nepal516_uid58609 COG0016
MPHLAELVAKAKAAVEGAQDIAALDLVRVEYLGKKGHLTLQMTSLRELPAEERPAAGAVINQAKQEVQEALNARKEKLESAVLNARLAAETIDVSLPGRRMENGGLHPVTRTIERIETFFGELGFSVESGPEIEDDYHNFDALNIPAHHPARADHDTFWFDATRLLRTQTSGVQIRTMQEQQPPIRIIVPGRVYRNDYDQTHTPMFHQMEGLIVDRDISFTNLKGTLHDFLRNFFEEDLQIRFRPSYFPFTEPSAEVDVMGKNGKWLEVLGCGMVHPNVLRNVGIDPEIYSGFAFGMGMERLTMLRYGVTDLRAFFENDLRFLKQFK
>YP_651684 Yersinia_pestis_Antiqua_uid58607 COG0016
MPHLAELVAKAKAAVEGAQDIAALDLVRVEYLGKKGHLTLQMTSLRELPAEERPAAGAVINQAKQEIQEALNARKEKLESAVLNARLAAETIDVSLPGRRMENGGLHPVTRTIERIETFFGELGFSVESGPEIEDDYHNFDALNIPAHHPARADHDTFWFDATRLLRTQTSGVQIRTMQEQQPPIRIIVPGRVYRNDYDQTHTPMFHQMEGLIVDRDISFTNLKGTLHDFLRNFFEEDLQIRFRPSYFPFTEPSAEVDVMGKNGKWLEVLGCGMVHPNVLRNVGIDPEIYSGFAFGMGMERLTMLRYGVTDLRAFFENDLRFLKQFK
>YP_667121 Francisella_tularensis_FSC198_uid58693 COG0016
MQIVEQMKDKALAELNLVKDKKTLDDIRVKYLGKKGELTEMMKLIATLPNDEKPKLGQAVNIAKQALQEAINLKLANFEEQELNEKLAQEKIDITLSGVGQNQGSLHPVTKTLNRIEAFFKQNGFAIEFGPEIESDYYNFETLNIPSHHPARAMHDTFYIDETHVLRTHTSGVQIRTMEKQQPPIRIIAPGRVYRCDSDITHTPMFHQVEGLLVDKDVSFADLKGLLHAFLNSFFEKDLKVRFRPSYFPFTEPSAEADIECVMCDGKGCRVCKHTGWLEVLGCGMVHPKVLKAGNIDSEKYQGFAFGMGVERLSMLRYGIDDLRMFFENDLRFLKQF
>YP_669566 Escherichia_coli_536_uid58531 COG0016
MSHLAELVASAKAAISQASDVAALDNVRVEYLGKKGHLTLQMTTLRELPPEERPAAGAVINEAKEQVQQALNARKAELESAALNARLAAETIDVSLPGRRIENGGLHPVTRTIDRIESFFGELGFTVATGPEIEDDYHNFDALNIPGHHPARADHDTFWFDATRLLRTQTSGVQIRTMKAQQPPIRIIAPGRVYRNDYDQTHTPMFHQMEGLIVDTNISFTNLKGTLHDFLRNFFEEDLQIRFRPSYFPFTEPSAEVDVMGKNGKWLEVLGCGMVHPNVLRNVGIDPEVYSGFAFGMGMERLTMLRYGVTDLRSFFENDLRFLKQFK
>YP_688996 Shigella_flexneri_5_8401_uid58583 COG0016
MSHLAELVASAKAAISQASDVAALDNVRVEYLGKKGHLTLQMTTLRELPPEERPAAGAVINEAKEQVQQALNARKAELESAALNARLAAETIDVSLPGRRIENGGLHPVTRTIDRIESFFGELGFTVATGPEIEDDYHNFDALNIPGHHPARADHDTFWFDATRLLRTQTSGVQIRTMKAQQPPIRIIAPGRVYRNDYDQTHTPMFHQMEGLIVDTNISFTNLKGTLHDFLRNFFEEDLQIRFRPSYFPFTEPSAEVDVMGKNGKWLEVLGCGMVHPNVLRNVGIDPEVYSGFAFGMGMERLTMLRYGVTDLRSFFENDLRFLKQFK
>YP_719069 Haemophilus_somnus_129PT_uid57929 COG0016
MYNLQEITEKARKAIDALQDNSIESLEAIRVEYFGKKGHFTQLMQGLRDVSAEERPAVGAKINEAKQKVQAILNAKKVEWEEIALNERLAQERIDVSLPGRKMELGGLHPVSITINRVVQFFSKLGFTVEIGPEIETDYYNFDALNIPKHHPARADHDTFWFDAERLLRTQTSGVQIRTMEKMCPPIRIMAPGKVYRNDYDQTHTPMFHQIELLYVDKKANFTELKGLLHDFLRAFFEEDLQVRFRPSYFPFTEPSAEVDVMGKNGKWLEVLGCGMVHPNVLRNVGIDPNEYSGFAVGMGVERLTMLRYNVTDLRSFFENDLRFLKQFK
>YP_733939 Shewanella_MR_4_uid58345 COG0016
MQQLTEIVEQALVIIDQASDLKALDDIRVDYLGKKGKITDMMKMMGSLSPEEKPAFGQAVNDAKQAIQQKLTERIDGLKSAELEAKLIAEKIDVTLPGRTIDIGGLHPVTRTIERIETFFGELGFSVKQGPEIEDDFHNFDALNISEHHPARADHDTFYFNPKLMLRTQTSGVQIRTMETEKPPLRIISPGRVYRNDYDQTHTPMFHQVEGLLVDENVNFAELKGVLHDFLRNFFEEDLQVRFRPSYFPFTEPSAEVDVMGKNGKWLEVLGCGMVHPNVLRSVGIDPEKYSGFAFGMGVERLTMLRYGVNDLRAFFENDLRFLKQFK
>YP_738214 Shewanella_MR_7_uid58343 COG0016
MQQLTEIVEQALVIIDQASDLKALDDIRVDYLGKKGKITDMMKMMGSLSPEEKPAFGQAVNDAKQAIQQKLTERIDGLKSAELEAKLIAEKIDVTLPGRTIDIGGLHPVTRTIERIETFFGELGFSVKQGPEIEDDFHNFDALNISEHHPARADHDTFYFNPKLMLRTQTSGVQIRTMETEKPPLRIISPGRVYRNDYDQTHTPMFHQVEGLLVDENVNFAELKGVLHDFLRNFFEEDLQVRFRPSYFPFTEPSAEVDVMGKNGKWLEVLGCGMVHPNVLRSVGIDPEKYSGFAFGMGVERLTMLRYGVNDLRAFFENDLRFLKQFK
>YP_750396 Shewanella_frigidimarina_NCIMB_400_uid58265 COG0016
MQQLTEIVEQALEVIEKASDLKTLDDIRVDYLGKKGKITDMMKMMGSLSAEEKPAFGAAVNQAKQAVQQQLTERIDGLKASELEAKLIAENIDVTLPGRTLDIGGLHPVTRTIERIETFFGELGFVVKQGPEIEDDFHNFDALNISEHHPARADHDTFYFNPKVMLRTQTSGVQIRTMEHEKPPLRIISPGRVYRNDYDQTHTPMFHQVEGLMVAENVNFAELKGILHDFLRNFFEEDLEVRFRPSYFPFTEPSAEVDVMGKNGKWLEVLGCGMVHPNVLRSVGIDPEKYSGFAFGMGVERLTMLRYGVNDLRAFFENDLRFLKQFK
>YP_763673 Francisella_tularensis_holarctica_OSU18_uid58687 COG0016
MQIVEQMKDKALAELNLVKDKKTLDDIRVKYLGKKGELTEMMKLIATLPNDEKPKLGQAVNIAKQALQEAINLKLANFEEQELNEKLAQEKIDITLSGVGQNQGSLHPVTKTLNRIEAFFKQNGFAIEFGPEIESDYYNFETLNIPSHHPARAMHDTFYIDETHVLRTHTSGVQIRTMEKQQPPIRIIAPGRVYRCDSDITHTPMFHQVEGLLVDKDVSFADLKGLLHVFLNSFFEKDLKVRFRPSYFPFTEPSAEADIECVMCDGKGCRVCKHTGWLEVLGCGMVHPKVLKAGNIDSEKYQGFAFGMGVERLSMLRYGIDDLRMFFENDLRFLKQF
>YP_790449 Pseudomonas_aeruginosa_UCBPP_PA14_uid57977 COG0016
MENLDALVSQALEAVRHTEDVNALEQIRVHYLGKKGELTQVMKTLGDLPAEERPKVGALINVAKEKVQDALNARKTELEGAALAARLAAERIDVTLPGRGQLSGGLHPVTRTLERIEQCFSRIGYEVAEGPEVEDDYHNFEALNIPGHHPARAMHDTFYFNANMLLRTHTSPVQVRTMESQQPPIRIVCPGRVYRCDSDLTHSPMFHQVEGLLVDEGVSFADLKGTIEEFLRAFFEKQLEVRFRPSFFPFTEPSAEVDIQCVICSGNGCRVCKQTGWLEVMGCGMVHPNVLRMSNIDPEKFQGFAFGMGAERLAMLRYGVNDLRLFFDNDLRFLGQFR
>YP_852803 Escherichia_coli_APEC_O1_uid58623 COG0016
MSHLAELVASAKAAISQASDVAALDNVRVEYLGKKGHLTLQMTTLRELPPEERPAAGAVINEAKEQVQQALNARKAELESAALNARLAAETIDVSLPGRRIENGGLHPVTRTIDRIESFFGELGFTVATGPEIEDDYHNFDALNIPGHHPARADHDTFWFDATRLLRTQTSGVQIRTMKAQQPPIRIIAPGRVYRNDYDQTHTPMFHQMEGLIVDTNISFTNLKGTLHDFLRNFFEEDLQIRFRPSYFPFTEPSAEVDVMGKNGKWLEVLGCGMVHPNVLRNVGIDPEVYSGFAFGMGMERLTMLRYGVTDLRSFFENDLRFLKQFK
>YP_869500 Shewanella_ANA_3_uid58347 COG0016
MQQLTEIVEQALVIIDQASDLKALDDIRVDYLGKKGKITDMMKMMGSLSPEEKPAFGQAVNDAKQAIQQKLTERIDGLKSAELEAKLIAEKIDVTLPGRTIDIGGLHPVTRTIERIETFFGELGFTVKQGPEIEDDFHNFDALNISEHHPARADHDTFYFNPKLMLRTQTSGVQIRTMETEKPPLRIISPGRVYRNDYDQTHTPMFHQVEGLLVDENVNFAELKGVLHDFLRNFFEEDLQVRFRPSYFPFTEPSAEVDVMGKNGKWLEVLGCGMVHPNVLRSVGIDPEKYSGFAFGMGVERLTMLRYGVNDLRAFFENDLRFLKQFK
>YP_898525 Francisella_novicida_U112_uid58499 COG0016
MQIVEQMKDKALAELNLVKDKKTLDDIRVKYLGKKGELTEMMKLIATLPNDEKPKLGQAVNIAKQALQEAINLKLANFEEQELNEKLAQEKIDITLSGVGQNQGSLHPVTKTLNRIEAFFKQNGFAIEFGPEIESDYYNFETLNIPSHHPARAMHDTFYIDETHVLRTHTSGVQIRTMEKQQPPIRIIAPGRVYRCDSDITHTPMFHQVEGLLVDKDVSFADLKGLLHAFLNSFFEKDLKVRFRPSYFPFTEPSAEADIECVMCDGKGCRVCKHTGWLEVLGCGMVHPKVLKAGNVDPEKYQGFAFGMGVERLSMLRYGIDDLRMFFENDLRFLKQF
>YP_927828 Shewanella_amazonensis_SB2B_uid58257 COG0016
MQQLTEIVEQALAAIEQATDLKVLDDIRVDYLGKKGQITDLMKLMGTLSAEEKPKFGQAVNDAKQSVQAKLGEQMELFKARELEAKLAAEQIDVTLPGRTLDNGGLHPVTRTIERIESFFGELGFTVKQGPEIEDDFHNFDALNISEHHPARADHDTFYFNPKVMLRTQTSGVQIRTMETEKPPLRIISPGRVYRNDYDMTHTPMFHQVEGLLVDENVNFAELKGILHDFLRNFFEEDLQVRFRPSYFPFTEPSAEVDVMGKNGKWLEVLGCGMVHPNVLRSVGIDPEKYSGFAFGMGVERLTMLRYGVNDLRAFFENDLRFLKQFK
>YP_963563 Shewanella_W3_18_1_uid58341 COG0016
MQQLTEIVEQALVIIDQASDLKALDDIRVDYLGKKGKITDMMKMMGSLSPEEKPAFGQAVNDAKQAIQQKLTERIDGLKSSELEAKLIAEKIDVTLPGRTQENGGLHPVTRTIERIETFFGELGFSVKQGPEIEDDFHNFDALNISEHHPARADHDTFYFNPKLMLRTQTSGVQIRTMETEKPPLRIISPGRVYRNDYDQTHTPMFHQVEGLLVDEHVNFAELKGILHDFLRNFFEEDLQVRFRPSYFPFTEPSAEVDVMGKNGKWLEVLGCGMVHPNVLRSVGIDPEKYSGFAFGMGVERLTMLRYGVNDLRAFFENDLRFLKQFK
>NP_230013 Vibrio_cholerae_O1_biovar_El_Tor_N16961_uid57623 COG0048
MATINQLVRKPRAKQVVKSNVPALAACPQKRGVCTRVYTTTPKKPNSALRKVCRVRLTNGFEVTSYIGGEGHNLQEHSVVLIRGGRVKDLPGVRYHTVRGALDCAGVNDRKQARSKYGVKRPKS
>NP_252958 Pseudomonas_aeruginosa_PAO1_uid57945 COG0048
MATINQLVRKPRKRMVDKSDVPALQNCPQRRGVCTRVYTTTPKKPNSALRKVCRVRLTNGFEVSSYIGGEGHNLQEHSVVLIRGGRVKDLPGVRYHTVRGSLDTSGVKDRKQGRSKYGAKRPK
>NP_289889 Escherichia_coli_O157_H7_EDL933_uid57831 COG0048
MATVNQLVRKPRARKVAKSNVPALEACPQKRGVCTRVYTTTPKKPNSALRKVCRVRLTNGFEVTSYIGGEGHNLQEHSVILIRGGRVKDLPGVRYHTVRGALDCSGVKDRKQARSKYGVKRPKA
>NP_312220 Escherichia_coli_O157_H7_Sakai_uid57781 COG0048
MATVNQLVRKPRARKVAKSNVPALEACPQKRGVCTRVYTTTPKKPNSALRKVCRVRLTNGFEVTSYIGGEGHNLQEHSVILIRGGRVKDLPGVRYHTVRGALDCSGVKDRKQARSKYGVKRPKA
>NP_417801 Escherichia_coli_K_12_substr__MG1655_uid57779 COG0048
MATVNQLVRKPRARKVAKSNVPALEACPQKRGVCTRVYTTTPKKPNSALRKVCRVRLTNGFEVTSYIGGEGHNLQEHSVILIRGGRVKDLPGVRYHTVRGALDCSGVKDRKQARSKYGVKRPKA
>NP_438739 Haemophilus_influenzae_Rd_KW20_uid57771 COG0048
MATINQLVRKPRVKKVVKSNVPALEACPQKRGVCTRVYTTTPKKPNSALRKVCRIRLTNGFEVTSYIGGEGHNLQEHSVVLIRGGRVKDLPGVRYHTVRGALDCAGVKDRKQGRSKYGVKRPKA
>NP_458452 Salmonella_enterica_serovar_Typhi_CT18_uid57793 COG0048
MATVNQLVRKPRARKVAKSNVPALEACPQKRGVCTRVYTTTPKKPNSALRKVCRVRLTNGFEVTSYIGGEGHNLQEHSVILIRGGRVKDLPGVRYHTVRGALDCSGVKDRKQARSKYGVKRPKA
>NP_462352 Salmonella_enterica_serovar_Typhimurium_LT2_uid57799 COG0048
MATVNQLVRKPRARKVAKSNVPALEACPQKRGVCTRVYTTTPKKPNSALRKVCRVRLTNGFEVTSYIGGEGHNLQEHSVILIRGGRVKDLPGVRYHTVRGALDCSGVKDRKQARSKYGVKRPKA
>NP_636276 Xanthomonas_campestris_ATCC_33913_uid57887 COG0048
MATINQLVRKPRQATTYKSASPALDKCPQRRGVCTRVYTTTPKKPNSALRKVAKVRLTNQEEVISYIGGEGHNLQEHSVVLIRGGRVKDLPGVRYHTVRGSLDAAGVAKRRQGRSKYGAKRPKS
>NP_641314 Xanthomonas_axonopodis_citri_306_uid57889 COG0048
MTTINQLVRKPRQATTYKSASPALDKCPQRRGVCTRVYTTTPKKPNSALRKVAKVRLTNQEEVISYIGGEGHNLQEHSVVLIRGGRVKDLPGVRYHTVRGSLDAAGVAKRRQGRSKYGAKRPKS
>NP_671276 Yersinia_pestis_KIM_10_uid57875 COG0048
MATINQLVRKPRSMKVAKSNVPALEACPQKRGVCTRVYTTTPKKPNSALRKVCRVRLTNGFEVTSYIGGEGHNLQEHSVILIRGGRVKDLPGVRYHTVRGALDCSGVKDRKQSRSKYGVKKPKA
>NP_709116 Shigella_flexneri_2a_301_uid62907 COG0048
MATVNQLVRKPRARKVAKSNVPALEACPQKRGVCTRVYTTTPKKPNSALRKVCRVRLTNGFEVTSYIGGEGHNLQEHSVILIRGGRVKDLPGVRYHTVRGALDCSGVKDRKQARSKYGVKRPKA
>NP_715866 Shewanella_oneidensis_MR_1_uid57949 COG0048
MATVNQLVRKPRAPKVDKTNVPALNACPQKRGVCTRVYTTTPKKPNSALRKVARVRLTNGFEVTSYIGGEGHNLQEHSVILIRGGRVKDLPGVRYHTVRGALDCAGVTSRRQSRSKYGAKRPKS
>NP_742615 Pseudomonas_putida_KT2440_uid57843 COG0048
MATINQLVRQPRKRSVEKSDVPALQNCPQRRGVCTRVYTTTPKKPNSALRKVCRVRLTNGFEVSSYIGGEGHNLQEHSVVLIRGGRVKDLPGVRYHTVRGSLDTSGVKGRNQGRSKYGTKRPK
>NP_755980 Escherichia_coli_CFT073_uid57915 COG0048
MATVNQLVRKPRARKVAKSNVPALEACPQKRGVCTRVYTTTPKKPNSALRKVCRVRLTNGFEVTSYIGGEGHNLQEHSVILIRGGRVKDLPGVRYHTVRGALDCSGVKDRKQARSKYGVKRPKA
>NP_760263 Vibrio_vulnificus_CMCP6_uid62909 COG0048
MATINQLVRKPRAKQVVKSNVPALEACPQKRGVCTRVYTTTPKKPNSALRKVCRVRLTNGFEVTSYIGGEGHNLQEHSVVLIRGGRVKDLPGVRYHTVRGALDCAGVNNRKQGRSKYGVKRPKS
>NP_790468 Pseudomonas_syringae_tomato_DC3000_uid57967 COG0048
MATINQLVRQPRKRIVEKSDVPALQNCPQRRGVCTRVYTTTPKKPNSALRKVCRVRLTNGFEVSSYIGGEGHNLQEHSVVLIRGGRVKDLPGVRYHTVRGSLDTSGVKGRNQGRSKYGTKKPK
>NP_799152 Vibrio_parahaemolyticus_RIMD_2210633_uid57969 COG0048
MATINQLVRKPRAKQVVKSNVPALEACPQKRGVCTRVYTTTPKKPNSALRKVCRVRLTNGFEVTSYIGGEGHNLQEHSVVLIRGGRVKDLPGVRYHTVRGALDCAGVNDRKQGRSKYGVKRPKS
>NP_807664 Salmonella_enterica_serovar_Typhi_Ty2_uid57973 COG0048
MATVNQLVRKPRARKVAKSNVPALEACPQKRGVCTRVYTTTPKKPNSALRKVCRVRLTNGFEVTSYIGGEGHNLQEHSVILIRGGRVKDLPGVRYHTVRGALDCSGVKDRKQARSKYGVKRPKA
>NP_839543 Shigella_flexneri_2a_2457T_uid57991 COG0048
MATVNQLVRKPRARKVAKSNVPALEACPQKRGVCTRVYTTTPKKPNSALRKVCRVRLTNGFEVTSYIGGEGHNLQEHSVILIRGGRVKDLPGVRYHTVRGALDCSGVKDRKQARSKYGVKRPKA
>NP_873191 Haemophilus_ducreyi_35000HP_uid57625 COG0048
MATINQLVRKPRVKKVVKSNVPALEACPQKRGVCTRVYTTTPKKPNSALRKVCRIRLTNGFEVISYIGGEGHNLQEHSVVLIRGGRVKDLPGVRYHTVRGALDCAGVKDRKQGRSKYGVKRPKA
>NP_935825 Vibrio_vulnificus_YJ016_uid58007 COG0048
MATINQLVRKPRAKQVVKSNVPALEACPQKRGVCTRVYTTTPKKPNSALRKVCRVRLTNGFEVTSYIGGEGHNLQEHSVVLIRGGRVKDLPGVRYHTVRGALDCAGVNNRKQGRSKYGVKRPKS
>NP_991598 Yersinia_pestis_biovar_Microtus_91001_uid58037 COG0048
MATINQLVRKPRSMKVAKSNVPALEACPQKRGVCTRVYTTTPKKPNSALRKVCRVRLTNGFEVTSYIGGEGHNLQEHSVILIRGGRVKDLPGVRYHTVRGALDCSGVKDRKQSRSKYGVKKPKA
>YP_001008075 Yersinia_enterocolitica_8081_uid57741 COG0048
MATINQLVRKPRSMKVAKSNVPALEACPQKRGVCTRVYTTTPKKPNSALRKVCRVRLTNGFEVTSYIGGEGHNLQEHSVILIRGGRVKDLPGVRYHTVRGALDCSGVKDRKQSRSKYGVKKPKA
>YP_001041765 Shewanella_baltica_OS155_uid58259 COG0048
MATVNQLVRKPRAPKVDKTNVPALNACPQKRGVCTRVYTTTPKKPNSALRKVARVRLTNGFEVTSYIGGEGHNLQEHSVILIRGGRVKDLPGVRYHTIRGALDCAGVTSRRQSRSKYGAKRPKS
>YP_001083900 Acinetobacter_baumannii_ATCC_17978_uid58731 COG0048
MATTNQLIRKGRTTLVEKSKVPALKACPQRRGVCTRVYTTTPKKPNSAMRKVCRVRLTSGFEVSSYIGGEGHNLQEHSVVLIRGGRVKDLPGVRYHTVRGSLDCAGVKDRNQSRSKYGAKRPKK
>YP_001092284 Shewanella_loihica_PV_4_uid58349 COG0048
MATVNQLVRKPRSPKVIKTNVPALNACPQKRGVCTRVYTTTPKKPNSALRKVARVRLTNGFEVTSYIGGEGHNLQEHSVILIRGGRVKDLPGVRYHTVRGALDCAGVSERRQGRSKYGAKRPKS
>YP_001122560 Francisella_tularensis_WY96_3418_uid58811 COG0048
MATINQLVNNPRKRSVVKSKVPALKACPQRRGVCTRVYTTTPKKPNSALRKVARVRLTSRFEVTSYIGGEGHNLQEHSVVLIRGGRVKDLPGVRYHIVRGALDTSGVNNRKHGRSKYGTKRPKS
>YP_001161519 Yersinia_pestis_Pestoides_F_uid58619 COG0048
MATINQLVRKPRSMKVAKSNVPALEACPQKRGVCTRVYTTTPKKPNSALRKVCRVRLTNGFEVTSYIGGEGHNLQEHSVILIRGGRVKDLPGVRYHTVRGALDCSGVKDRKQSRSKYGVKKQKA
>YP_001171318 Pseudomonas_stutzeri_A1501_uid58641 COG0048
MATINQLVRQPRKRVVEKSDVPALQNCPQRRGVCTRVYTTTPKKPNSALRKVCRVRLTNGYEVASYIGGEGHNLQEHSVVLIRGGRVRDLPGVRYHTVRGSLDTSGVKDRKQGRSKYGAKRPK
>YP_001178466 Enterobacter_638_uid58727 COG0048
MATVNQLVRKPRARKVAKSNVPALEACPQKRGVCTRVYTTTPKKPNSALRKVCRVRLTNGFEVTSYIGGEGHNLQEHSVILIRGGRVKDLPGVRYHTVRGALDCSGVKDRKQARSKYGVKRPKA
>YP_001185270 Shewanella_putrefaciens_CN_32_uid58267 COG0048
MATVNQLVRKPRAPKVDKTNVPALNACPQKRGVCTRVYTTTPKKPNSALRKVARVRLTNGFEVTSYIGGEGHNLQEHSVILIRGGRVKDLPGVRYHTVRGALDCAGVSSRRQGRSKYGAKRPKS
>YP_001189393 Pseudomonas_mendocina_ymp_uid58723 COG0048
MATINQLVRQPRKRIVEKSDVPALQNCPQRRGVCTRVYTTTPKKPNSALRKVCRVRLTNGYEVSSYIGGEGHNLQEHSVVLIRGGRVKDLPGVRYHTVRGSLDTSGVKDRKQGRSKYGTKRPK
>YP_001218629 Vibrio_cholerae_O395_uid58425 COG0048
MATINQLVRKPRAKQVVKSNVPALAACPQKRGVCTRVYTTTPRKPNSALRKVCRVRLTNGFEVTSYIGGEGHNLQEHSVVLIRGGRVKDLPGVRYHTVRGALDCAGVNDRKQARSKYGVKRPKS
>YP_001252265 Legionella_pneumophila_Corby_uid58733 COG0048
MATINQLVRKPRVDVKKKSNVPALESCPQRRGVCTRVYTTTPKKPNSAMRKVARVRLTNGFEVTSYIGGEGHNLQEHSVVLIRGGRVKDLPGVRYHTVRGSLDTSGVNDRKQGRSKYGTKKPKDKK
>YP_001265836 Pseudomonas_putida_F1_uid58355 COG0048
MATINQLVRQPRKRSVEKSDVPALQNCPQRRGVCTRVYTTTPKKPNSALRKVCRVRLTNGFEVSSYIGGEGHNLQEHSVVLIRGGRVKDLPGVRYHTVRGSLDTSGVKGRNQGRSKYGTKRPK
>YP_001289892 Haemophilus_influenzae_PittEE_uid58591 COG0048
MATINQLVRKPRVKKVVKSNVPALEACPQKRGVCTRVYTTTPKKPNSALRKVCRIRLTNGFEVTSYIGGEGHNLQEHSVVLIRGGRVKDLPGVRYHTVRGALDCAGVKDRKQGRSKYGVKRPKA
>YP_001292558 Haemophilus_influenzae_PittGG_uid58593 COG0048
MATINQLVRKPRVKKVVKSNVPALEACPQKRGVCTRVYTTTPKKPNSALRKVCRIRLTNGFEVTSYIGGEGHNLQEHSVVLIRGGRVKDLPGVRYHTVRGALDCAGVKDRKQGRSKYGVKRPKA
>YP_001346218 Pseudomonas_aeruginosa_PA7_uid58627 COG0048
MATINQLVRKPRKRMVDKSDVPALQNCPQRRGVCTRVYTTTPKKPNSALRKVCRVRLTNGFEVSSYIGGEGHNLQEHSVVLIRGGRVKDLPGVRYHTVRGSLDTSGVKDRKQGRSKYGAKRPK
>YP_001364425 Shewanella_baltica_OS185_uid58743 COG0048
MATVNQLVRKPRAPKVDKTNVPALNACPQKRGVCTRVYTTTPKKPNSALRKVARVRLTNGFEVTSYIGGEGHNLQEHSVILIRGGRVKDLPGVRYHTIRGALDCAGVTSRRQSRSKYGAKRPKS
>YP_001402869 Yersinia_pseudotuberculosis_IP_31758_uid58487 COG0048
MATINQLVRKPRSMKVAKSNVPALEACPQKRGVCTRVYTTTPKKPNSALRKVCRVRLTNGFEVTSYIGGEGHNLQEHSVILIRGGRVKDLPGVRYHTVRGALDCSGVKDRKQSRSKYGVKKPKA
>YP_001427681 Francisella_tularensis_holarctica_FTNF002_00_uid58999 COG0048
MATINQLVNNPRKRSVVKSKVPALKACPQRRGVCTRVYTTTPKKPNSALRKVARVRLTSRFEVTSYIGGEGHNLQEHSVVLIRGGRVKDLPGVRYHIVRGALDTSGVNNRKHGRSKYGTKRPKS
>YP_001443344 Vibrio_harveyi_ATCC_BAA_1116_uid58957 COG0048
MATINQLVRKPRAKQVVKSNVPALEACPQKRGVCTRVYTTTPKKPNSALRKVCRVRLTNGFEVTSYIGGEGHNLQEHSVVLIRGGRVKDLPGVRYHTVRGALDCAGVNDRKQGRSKYGVKRPKS
>YP_001460136 Escherichia_coli_HS_uid58393 COG0048
MATVNQLVRKPRARKVAKSNVPALEACPQKRGVCTRVYTTTPKKPNSALRKVCRVRLTNGFEVTSYIGGEGHNLQEHSVILIRGGRVKDLPGVRYHTVRGALDCSGVKDRKQARSKYGVKRPKA
>YP_001464796 Escherichia_coli_E24377A_uid58395 COG0048
MATVNQLVRKPRARKVAKSNVPALEACPQKRGVCTRVYTTTPKKPNSALRKVCRVRLTNGFEVTSYIGGEGHNLQEHSVILIRGGRVKDLPGVRYHTVRGALDCSGVKDRKQARSKYGVKRPKA
>YP_001476054 Shewanella_sediminis_HAW_EB3_uid58835 COG0048
MATVNQLVRKPRAPKVDKTNVPALDACPQKRGVCTRVYTTTPKKPNSALRKVARVRLTNGFEVTSYIGGEGHNLQEHSVILIRGGRVKDLPGVRYHTVRGALDCAGVSERRQGRSKYGAKRPKS
>YP_001500043 Shewanella_pealeana_ATCC_700345_uid58705 COG0048
MATVNQLVRKPRAPKVDKTNVPALAACPQKRGVCTRVYTTTPKKPNSALRKVARVRLTNGFEVTSYIGGEGHNLQEHSVILIRGGRVKDLPGVRYHTVRGALDCAGVSERRQGRSKYGAKRPKS
>YP_001552637 Shewanella_baltica_OS195_uid58261 COG0048
MATVNQLVRKPRAPKVDKTNVPALNACPQKRGVCTRVYTTTPKKPNSALRKVARVRLTNGFEVTSYIGGEGHNLQEHSVILIRGGRVKDLPGVRYHTIRGALDCAGVTSRRQSRSKYGAKRPKS
>YP_001607997 Yersinia_pestis_Angola_uid58485 COG0048
MATINQLVRKPRSMKVAKSNVPALEACPQKRGVCTRVYTTTPKKPNSALRKVCRVRLTNGFEVTSYIGGEGHNLQEHSVILIRGGRVKDLPGVRYHTVRGALDCSGVKDRKQSRSKYGVKKPKA
>YP_001666726 Pseudomonas_putida_GB_1_uid58735 COG0048
MATINQLVRQPRKRSVEKSDVPALQNCPQRRGVCTRVYTTTPRKPNSALRKVCRVRLTNGFEVSSYIGGEGHNLQEHSVVLIRGGRVKDLPGVRYHTVRGSLDTSGVKGRNQGRSKYGTKRPK
>YP_001676338 Shewanella_halifaxensis_HAW_EB4_uid59007 COG0048
MATVNQLVRKPRAPKVDKTNVPALAACPQKRGVCTRVYTTTPKKPNSALRKVARVRLTNGFEVTSYIGGEGHNLQEHSVILIRGGRVKDLPGVRYHTVRGALDCAGVSERRQGRSKYGAKRPKS
>YP_001677310 Francisella_philomiragia_ATCC_25017_uid59105 COG0048
MATINQLVNSPRKRSVVKSKVPALKACPQRRGVCTRVYTTTPKKPNSALRKVARVRLTSGFEVTSYIGGEGHNLQEHSVVLIRGGRVKDLPGVRYHIVRGALDTSGVNNRKHGRSKYGTKRPKS
>YP_001707795 Acinetobacter_baumannii_SDF_uid61601 COG0048
MATTNQLIRKGRTTLVEKSKVPALKACPQRRGVCTRVYTTTPKKPNSAMRKVCRVRLTSGFEVSSYIGGEGHNLQEHSVVLIRGGRVKDLPGVRYHTVRGSLDCAGVKDRNQSRSKYGAKRPKK
>YP_001714746 Acinetobacter_baumannii_AYE_uid61637 COG0048
MATTNQLIRKGRTTLVEKSKVPALKACPQRRGVCTRVYTTTPKKPNSAMRKVCRVRLTSGFEVSSYIGGEGHNLQEHSVVLIRGGRVKDLPGVRYHTVRGSLDCAGVKDRNQSRSKYGAKRPKK
>YP_001719041 Yersinia_pseudotuberculosis_YPIII_uid59151 COG0048
MATINQLVRKPRSMKVAKSNVPALEACPQKRGVCTRVYTTTPKKPNSALRKVCRVRLTNGFEVTSYIGGEGHNLQEHSVILIRGGRVKDLPGVRYHTVRGALDCSGVKDRKQSRSKYGVKKPKA
>YP_001723376 Escherichia_coli_ATCC_8739_uid58783 COG0048
MATVNQLVRKPRARKVAKSNVPALEACPQKRGVCTRVYTTTPKKPNSALRKVCRVRLTNGFEVTSYIGGEGHNLQEHSVILIRGGRVKDLPGVRYHTVRGALDCSGVKDRKQARSKYGVKRPKA
>YP_001745590 Escherichia_coli_SMS_3_5_uid58919 COG0048
MATVNQLVRKPRARKVAKSNVPALEACPQKRGVCTRVYTTTPKKPNSALRKVCRVRLTNGFEVTSYIGGEGHNLQEHSVILIRGGRVKDLPGVRYHTVRGALDCSGVKDRKQARSKYGVKRPKA
>YP_001751599 Pseudomonas_putida_W619_uid58651 COG0048
MATINQLVRQPRKRSVEKSDVPALQNCPQRRGVCTRVYTTTPKKPNSALRKVCRVRLTNGFEVSSYIGGEGHNLQEHSVVLIRGGRVKDLPGVRYHTVRGSLDTSGVKGRNQGRSKYGTKRPK
>YP_001763040 Shewanella_woodyi_ATCC_51908_uid58721 COG0048
MATVNQLVRKPRAPKVDKTNVPALNACPQKRGVCTRVYTTTPKKPNSALRKVARVRLTNGFEVTSYIGGEGHNLQEHSVILIRGGRVKDLPGVRYHTVRGALDCAGVSERRQGRSKYGAKRPKS
>YP_001785129 Haemophilus_somnus_2336_uid57979 COG0048
MATINQLVRKPRVKKVVKSNVPALESCPQKRGVCTRVYTTTPKKPNSALRKVCRIRLTNGFEVTSYIGGEGHNLQEHSVVLIRGGRVKDLPGVRYHTVRGALDCAGVKDRKQSRSKYGVKRPKA
>YP_001845474 Acinetobacter_baumannii_ACICU_uid58765 COG0048
MATTNQLIRKGRTTLVEKSKVPALKACPQRRGVCTRVYTTTPKKPNSAMRKVCRVRLTSGFEVSSYIGGEGHNLQEHSVVLIRGGRVKDLPGVRYHTVRGSLDCAGVKDRNQSRSKYGAKRPKK
>YP_001874303 Yersinia_pseudotuberculosis_PB1__uid59153 COG0048
MATINQLVRKPRSMKVAKSNVPALEACPQKRGVCTRVYTTTPKKPNSALRKVCRVRLTNGFEVTSYIGGEGHNLQEHSVILIRGGRVKDLPGVRYHTVRGALDCSGVKDRKQSRSKYGVKKPKA
>YP_001882015 Shigella_boydii_CDC_3083_94_uid58415 COG0048
MATVNQLVRKPRARKVAKSNVPALEACPQKRGVCTRVYTTTPKKPNSALRKVCRVRLTNGFEVTSYIGGEGHNLQEHSVILIRGGRVKDLPGVRYHTVRGALDCSGVKDRKQARSKYGVKRPKA
>YP_001892132 Francisella_tularensis_mediasiatica_FSC147_uid58939 COG0048
MATINQLVNNPRKRSVVKSKVPALKACPQRRGVCTRVYTTTPKKPNSALRKVARVRLTSRFEVTSYIGGEGHNLQEHSVVLIRGGRVKDLPGVRYHIVRGALDTSGVNNRKHGRSKYGTKRPKS
>YP_001904869 Xanthomonas_campestris_B100_uid61643 COG0048
MATINQLVRKPRQATTYKSASPALDKCPQRRGVCTRVYTTTPRKPNSALRKVAKVRLTNQEEVISYIGGEGHNLQEHSVVLIRGGRVKDLPGVRYHTVRGSLDAAGVAKRRQGRSKYGAKRPKS
>YP_001912412 Xanthomonas_oryzae_PXO99A_uid59131 COG0048
MTTINQLVRKPRQATTYKSASPALDKCPQRRGVCTRVYTTTPKKPNSALRKVAKVRLTNQEEVISYIGGEGHNLQEHSVVLIRGGRVKDLPGVRYHTVRGSLDAAGVAKRRQGRSKYGAKRPKS
>YP_002042698 Salmonella_enterica_serovar_Newport_SL254_uid58831 COG0048
MATVNQLVRKPRARKVAKSNVPALEACPQKRGVCTRVYTTTPKKPNSALRKVCRVRLTNGFEVTSYIGGEGHNLQEHSVILIRGGRVKDLPGVRYHTVRGALDCSGVKDRKQARSKYGVKRPKA
>YP_002047471 Salmonella_enterica_serovar_Heidelberg_SL476_uid58973 COG0048
MATVNQLVRKPRARKVAKSNVPALEACPQKRGVCTRVYTTTPKKPNSALRKVCRVRLTNGFEVTSYIGGEGHNLQEHSVILIRGGRVKDLPGVRYHTVRGALDCSGVKDRKQARSKYGVKRPKA
>YP_002116390 Salmonella_enterica_serovar_Schwarzengrund_CVM19633_uid58915 COG0048
MATVNQLVRKPRARKVAKSNVPALEACPQKRGVCTRVYTTTPKKPNSALRKVCRVRLTNGFEVTSYIGGEGHNLQEHSVILIRGGRVKDLPGVRYHTVRGALDCSGVKDRKQARSKYGVKRPKA
>YP_002143934 Salmonella_enterica_serovar_Paratyphi_A_AKU_12601_uid59269 COG0048
MATVNQLVRKPRARKVAKSNVPALEACPQKRGVCTRVYTTTPKKPNSALRKVCRVRLTNGFEVTSYIGGEGHNLQEHSVILIRGGRVKDLPGVRYHTVRGALDCSGVKDRKQARSKYGVKRPKA
>YP_002148367 Salmonella_enterica_serovar_Agona_SL483_uid59431 COG0048
MATVNQLVRKPRARKVAKSNVPALEACPQKRGVCTRVYTTTPKKPNSALRKVCRVRLTNGFEVTSYIGGEGHNLQEHSVILIRGGRVKDLPGVRYHTVRGALDCSGVKDRKQARSKYGVKRPKA
>YP_002154991 Vibrio_fischeri_MJ11_uid58907 COG0048
MATINQLVRKPRAKQVVKSNVPALEACPQKRGVCTRVYTTTPKKPNSALRKVCRVRLTNGFEVTSYIGGEGHNLQEHSVVLIRGGRVKDLPGVRYHTVRGALDCAGVNDRKKGRSKYGVKRPKS
>YP_002217410 Salmonella_enterica_serovar_Dublin_CT_02021853_uid58917 COG0048
MATVNQLVRKPRARKVAKSNVPALEACPQKRGVCTRVYTTTPKKPNSALRKVCRVRLTNGFEVTSYIGGEGHNLQEHSVILIRGGRVKDLPGVRYHTVRGALDCSGVKDRKQARSKYGVKRPKA
>YP_002228725 Salmonella_enterica_serovar_Gallinarum_287_91_uid59249 COG0048
MATVNQLVRKPRARKVAKSNVPALEACPQKRGVCTRVYTTTPKKPNSALRKVCRVRLTNGFEVTSYIGGEGHNLQEHSVILIRGGRVKDLPGVRYHTVRGALDCSGVKDRKQARSKYGVKRPKA
>YP_002245341 Salmonella_enterica_serovar_Enteritidis_P125109_uid59247 COG0048
MATVNQLVRKPRARKVAKSNVPALEACPQKRGVCTRVYTTTPKKPNSALRKVCRVRLTNGFEVTSYIGGEGHNLQEHSVILIRGGRVKDLPGVRYHTVRGALDCSGVKDRKQARSKYGVKRPKA
>YP_002272784 Escherichia_coli_O157_H7_EC4115_uid59091 COG0048
MATVNQLVRKPRARKVAKSNVPALEACPQKRGVCTRVYTTTPKKPNSALRKVCRVRLTNGFEVTSYIGGEGHNLQEHSVILIRGGRVKDLPGVRYHTVRGALDCSGVKDRKQARSKYGVKRPKA
>YP_002294878 Escherichia_coli_SE11_uid59425 COG0048
MATVNQLVRKPRARKVAKSNVPALEACPQKRGVCTRVYTTTPKKPNSALRKVCRVRLTNGFEVTSYIGGEGHNLQEHSVILIRGGRVKDLPGVRYHTVRGALDCSGVKDRKQARSKYGVKRPKA
>YP_002311348 Shewanella_piezotolerans_WP3_uid58745 COG0048
MATVNQLVRKPRAPKVDKTNVPALNACPQKRGVCTRVYTTTPKKPNSALRKVARVRLTNGFEVTSYIGGEGHNLQEHSVILIRGGRVKDLPGVRYHTVRGALDCAGVSERRQGRSKYGAKRPKS
>YP_002318302 Acinetobacter_baumannii_AB0057_uid59083 COG0048
MATTNQLIRKGRTTLVEKSKVPALKACPQRRGVCTRVYTTTPKKPNSAMRKVCRVRLTSGFEVSSYIGGEGHNLQEHSVVLIRGGRVKDLPGVRYHTVRGSLDCAGVKDRNQSRSKYGAKRPKK
>YP_002326647 Acinetobacter_baumannii_AB307_0294_uid59271 COG0048
MATTNQLIRKGRTTLVEKSKVPALKACPQRRGVCTRVYTTTPKKPNSAMRKVCRVRLTSGFEVSSYIGGEGHNLQEHSVVLIRGGRVKDLPGVRYHTVRGSLDCAGVKDRNQSRSKYGAKRPKK
>YP_002331059 Escherichia_coli_O127_H6_E2348_69_uid59343 COG0048
MATVNQLVRKPRARKVAKSNVPALEACPQKRGVCTRVYTTTPKKPNSALRKVCRVRLTNGFEVTSYIGGEGHNLQEHSVILIRGGRVKDLPGVRYHTVRGALDCSGVKDRKQARSKYGVKRPKA
>YP_002345282 Yersinia_pestis_CO92_uid57621 COG0048
MATINQLVRKPRSMKVAKSNVPALEACPQKRGVCTRVYTTTPKKPNSALRKVCRVRLTNGFEVTSYIGGEGHNLQEHSVILIRGGRVKDLPGVRYHTVRGALDCSGVKDRKQSRSKYGVKKPKA
>YP_002359957 Shewanella_baltica_OS223_uid58775 COG0048
MATVNQLVRKPRAPKVDKTNVPALNACPQKRGVCTRVYTTTPKKPNSALRKVARVRLTNGFEVTSYIGGEGHNLQEHSVILIRGGRVKDLPGVRYHTIRGALDCAGVTSRRQSRSKYGAKRPKS
>YP_002384394 Escherichia_fergusonii_ATCC_35469_uid59375 COG0048
MATVNQLVRKPRARKVAKSNVPALEACPQKRGVCTRVYTTTPKKPNSALRKVCRVRLTNGFEVTSYIGGEGHNLQEHSVILIRGGRVKDLPGVRYHTVRGALDCSGVKDRKQARSKYGVKRPKA
>YP_002388799 Escherichia_coli_IAI1_uid59377 COG0048
MATVNQLVRKPRARKVAKSNVPALEACPQKRGVCTRVYTTTPKKPNSALRKVCRVRLTNGFEVTSYIGGEGHNLQEHSVILIRGGRVKDLPGVRYHTVRGALDCSGVKDRKQARSKYGVKRPKA
>YP_002393316 Escherichia_coli_S88_uid62979 COG0048
MATVNQLVRKPRARKVAKSNVPALEACPQKRGVCTRVYTTTPKKPNSALRKVCRVRLTNGFEVTSYIGGEGHNLQEHSVILIRGGRVKDLPGVRYHTVRGALDCSGVKDRKQARSKYGVKRPKA
>YP_002399834 Escherichia_coli_ED1a_uid59379 COG0048
MATVNQLVRKPRARKVAKSNVPALEACPQKRGVCTRVYTTTPKKPNSALRKVCRVRLTNGFEVTSYIGGEGHNLQEHSVILIRGGRVKDLPGVRYHTVRGALDCSGVKDRKQARSKYGVKRPKA
>YP_002404688 Escherichia_coli_55989_uid59383 COG0048
MATVNQLVRKPRARKVAKSNVPALEACPQKRGVCTRVYTTTPKKPNSALRKVCRVRLTNGFEVTSYIGGEGHNLQEHSVILIRGGRVKDLPGVRYHTVRGALDCSGVKDRKQARSKYGVKRPKA
>YP_002409719 Escherichia_coli_IAI39_uid59381 COG0048
MATVNQLVRKPRARKVAKSNVPALEACPQKRGVCTRVYTTTPKKPNSALRKVCRVRLTNGFEVTSYIGGEGHNLQEHSVILIRGGRVKDLPGVRYHTVRGALDCSGVKDRKQARSKYGVKRPKA
>YP_002414455 Escherichia_coli_UMN026_uid62981 COG0048
MATVNQLVRKPRARKVAKSNVPALEACPQKRGVCTRVYTTTPKKPNSALRKVCRVRLTNGFEVTSYIGGEGHNLQEHSVILIRGGRVKDLPGVRYHTVRGALDCSGVKDRKQARSKYGVKRPKA
>YP_002418375 Vibrio_splendidus_LGP32_uid59353 COG0048
MATINQLVRTPRVKQVVKSNVPALEACPQKRGVCTRVYTTTPKKPNSALRKVCRVRLTNGFEVTSYIGGEGHNLQEHSVVLIRGGRVKDLPGVRYHTVRGALDCAGVNDRKKGRSKYGVKRPKS
>YP_002438268 Pseudomonas_aeruginosa_LESB58_uid59275 COG0048
MATINQLVRKPRKRMVDKSDVPALQNCPQRRGVCTRVYTTTPKKPNSALRKVCRVRLTNGFEVSSYIGGEGHNLQEHSVVLIRGGRVKDLPGVRYHTVRGSLDTSGVKDRKQGRSKYGAKRPK
>YP_002476392 Haemophilus_parasuis_SH0165_uid59273 COG0048
MATINQLVRKPRVKKVVKSNVPALEACPQKRGVCTRVYTTTPKKPNSALRKVCRIRLTNGFEVTSYIGGEGHNLQEHSVVLIRGGRVKDLPGVRYHTVRGALDCAGVKDRKQGRSKYGVKRPKS
>YP_002639042 Salmonella_enterica_serovar_Paratyphi_C_RKS4594_uid59063 COG0048
MATVNQLVRKPRARKVAKSNVPALEACPQKRGVCTRVYTTTPKKPNSALRKVCRVRLTNGFEVTSYIGGEGHNLQEHSVILIRGGRVKDLPGVRYHTVRGALDCSGVKDRKQARSKYGVKRPKA
>YP_002809122 Vibrio_cholerae_M66_2_uid59355 COG0048
MATINQLVRKPRAKQVVKSNVPALAACPQKRGVCTRVYTTTPKKPNSALRKVCRVRLTNGFEVTSYIGGEGHNLQEHSVVLIRGGRVKDLPGVRYHTVRGALDCAGVNDRKQARSKYGVKRPKS
>YP_002875027 Pseudomonas_fluorescens_SBW25_uid62971 COG0048
MATINQLVRQPRKRIVEKSDVPALQNCPQRRGVCTRVYTTTPKKPNSALRKVCRVRLTNGFEVSSYIGGEGHNLQEHSVVLIRGGRVKDLPGVRYHTVRGSLDTSGVKGRNQGRSKYGTKKPK
>YP_002877007 Vibrio_cholerae_MJ_1236_uid59387 COG0048
MATINQLVRKPRAKQVVKSNVPALAACPQKRGVCTRVYTTTPKKPNSALRKVCRVRLTNGFEVTSYIGGEGHNLQEHSVVLIRGGRVKDLPGVRYHTVRGALDCAGVNDRKQARSKYGVKRPKS
>YP_002928229 Escherichia_coli_BW2952_uid59391 COG0048
MATVNQLVRKPRARKVAKSNVPALEACPQKRGVCTRVYTTTPRKPNSALRKVCRVRLTNGFEVTSYIGGEGHNLQEHSVILIRGGRVKDLPGVRYHTVRGALDCSGVKDRKQARSKYGVKRPKA
>YP_003034663 Escherichia_coli__BL21_Gold_DE3_pLysS_AG__uid59245 COG0048
MATVNQLVRKPRARKVAKSNVPALEACPQKRGVCTRVYTTTPKKPNSALRKVCRVRLTNGFEVTSYIGGEGHNLQEHSVILIRGGRVKDLPGVRYHTVRGALDCSGVKDRKQARSKYGVKRPKA
>YP_003046378 Escherichia_coli_B_REL606_uid58803 COG0048
MATVNQLVRKPRARKVAKSNVPALEACPQKRGVCTRVYTTTPTKPNSALRKVCRVRLTNGFEVTSYIGGEGHNLQEHSVILIRGGRVKDLPGVRYHTVRGALDCSGVKDRKQARSKYGVKRPKA
>YP_003080102 Escherichia_coli_O157_H7_TW14359_uid59235 COG0048
MATVNQLVRKPRARKVAKSNVPALEACPQKRGVCTRVYTTTPKKPNSALRKVCRVRLTNGFEVTSYIGGEGHNLQEHSVILIRGGRVKDLPGVRYHTVRGALDCSGVKDRKQARSKYGVKRPKA
>YP_003223904 Escherichia_coli_O103_H2_12009_uid41013 COG0048
MATVNQLVRKPRARKVAKSNVPALEACPQKRGVCTRVYTTTPKKPNSALRKVCRVRLTNGFEVTSYIGGEGHNLQEHSVILIRGGRVKDLPGVRYHTVRGALDCSGVKDRKQARSKYGVKRPKA
>YP_003231340 Escherichia_coli_O26_H11_11368_uid41021 COG0048
MATVNQLVRKPRARKVAKSNVPALEACPQKRGVCTRVYTTTPKKPNSALRKVCRVRLTNGFEVTSYIGGEGHNLQEHSVILIRGGRVKDLPGVRYHTVRGALDCSGVKDRKQARSKYGVKRPKA
>YP_003236472 Escherichia_coli_O111_H__11128_uid41023 COG0048
MATVNQLVRKPRARKVAKSNVPALEACPQKRGVCTRVYTTTPKKPNSALRKVCRVRLTNGFEVTSYIGGEGHNLQEHSVILIRGGRVKDLPGVRYHTVRGALDCSGVKDRKQARSKYGVKRPKA
>YP_003284924 Vibrio_Ex25_uid41601 COG0048
MATINQLVRKPRAKQVVKSNVPALEACPQKRGVCTRVYTTTPKKPNSALRKVCRVRLTNGFEVTSYIGGEGHNLQEHSVVLIRGGRVKDLPGVRYHTVRGALDCAGVNDRKQGRSKYGVKRPKS
>YP_003375026 Xanthomonas_albilineans_GPE_PC73_uid43163 COG0048
MATINQLVRKPRQATTYKSSSPALDKCPQRRGVCTRVYTTTPKKPNSALRKVAKVRLTNQEEVISYIGGEGHNLQEHSVVLIRGGRVPDLPGVRYHTVRGSLDAAGVAKRRQGRSKYGAKRPKS
>YP_003453963 Legionella_longbeachae_NSW150_uid46099 COG0048
MATINQLVRKPRVDVKKKSNVPALESCPQRRGVCTRVYTTTPKKPNSAMRKVARVRLTNGFEVTSYIGGEGHNLQEHSVVLIRGGRVKDLPGVRYHTVRGSLDTSGVNDRKQGRSKYGTKKPKDKK
>YP_003501505 Escherichia_coli_O55_H7_CB9615_uid46655 COG0048
MATVNQLVRKPRARKVAKSNVPALEACPQKRGVCTRVYTTTPKKPNSALRKVCRVRLTNGFEVTSYIGGEGHNLQEHSVILIRGGRVKDLPGVRYHTVRGALDCSGVKDRKQARSKYGVKRPKA
>YP_003558916 Shewanella_violacea_DSS12_uid47085 COG0048
MATVNQLVRKPRSPKVVKTNVPALNACPQKRGVCTRVYTTTPKKPNSALRKVARVRLTNGFEVTSYIGGEGHNLQEHSVILIRGGRVKDLPGVRYHTIRGALDCAGVSDRRQGRSKYGAKRPKS
>YP_003566344 Yersinia_pestis_Z176003_uid47317 COG0048
MATINQLVRKPRSMKVAKSNVPALEACPQKRGVCTRVYTTTPKKPNSALRKVCRVRLTNGFEVTSYIGGEGHNLQEHSVILIRGGRVKDLPGVRYHTVRGALDCSGVKDRKQSRSKYGVKKPKA
>YP_003615183 Enterobacter_cloacae_ATCC_13047_uid48363 COG0048
MATVNQLVRKPRARKVAKSNVPALEACPQKRGVCTRVYTTTPRKPNSALRKVCRVRLTNGFEVTSYIGGEGHNLQEHSVILIRGGRVKDLPGVRYHTVRGALDCSGVKDRKQARSKYGVKRPKA
>YP_003617573 Legionella_pneumophila_2300_99_Alcoy_uid48801 COG0048
MATINQLVRKPRVDVKKKSNVPALESCPQRRGVCTRVYTTTPKKPNSAMRKVARMRLTNGFEVTSYIGGEGHNLQEHSVVLIRGGRVKDLPGVRYHTVRGSLDTSGVNDRKQGRSKYGTKKPKDKK
>YP_003733337 Acinetobacter_DR1_uid50119 COG0048
MATTNQLIRKGRTTLVEKSKVPALKACPQRRGVCTRVYTTTPKKPNSAMRKVCRVRLTSGFEVSSYIGGEGHNLQEHSVVLIRGGRVKDLPGVRYHTVRGSLDCAGVKDRNQSRSKYGTKRPKK
>YP_003939948 Enterobacter_cloacae_SCF1_uid59969 COG0048
MATVNQLVRKPRARKVAKSNVPALEACPQKRGVCTRVYTTTPKKPNSALRKVCRVRLTNGFEVTSYIGGEGHNLQEHSVILIRGGRVKDLPGVRYHTVRGALDCSGVKDRKQARSKYGVKRPKA
>YP_004136099 Haemophilus_influenzae_F3031_uid62123 COG0048
MATINQLVRKPRVKKVVKSNVPALEACPQKRGVCTRVYTTTPKKPNSALRKVCRIRLTNGFEVTSYIGGEGHNLQEHSVVLIRGGRVKDLPGVRYHTVRGALDCAGVKDRKQGRSKYGVKRPKA
>YP_004137985 Haemophilus_influenzae_F3047_uid62097 COG0048
MATINQLVRKPRVKKVVKSNVPALEACPQKRGVCTRVYTTTPKKPNSALRKVCRIRLTNGFEVTSYIGGEGHNLQEHSVVLIRGGRVKDLPGVRYHTVRGALDCAGVKDRKQGRSKYGVKRPKA
>YP_004187506 Vibrio_vulnificus_MO6_24_O_uid62243 COG0048
MATINQLVRKPRAKQVVKSNVPALEACPQKRGVCTRVYTTTPKKPNSALRKVCRVRLTNGFEVTSYIGGEGHNLQEHSVVLIRGGRVKDLPGVRYHTVRGALDCAGVNNRKQGRSKYGVKRPKS
>YP_004299843 Yersinia_enterocolitica_palearctica_105_5R_r__uid63663 COG0048
MATINQLVRKPRSMKVAKSNVPALEACPQKRGVCTRVYTTTPKKPNSALRKVCRVRLTNGFEVTSYIGGEGHNLQEHSVILIRGGRVKDLPGVRYHTVRGALDCSGVKDRKQSRSKYGVKKPKA
>YP_004356542 Pseudomonas_brassicacearum_NFM421_uid66303 COG0048
MATINQLVRQPRKRIVEKSDVPALQNCPQRRGVCTRVYTTTPKKPNSALRKVCRVRLTNGFEVSSYIGGEGHNLQEHSVVLIRGGRVKDLPGVRYHTVRGSLDTSGVKGRNQGRSKYGTKRPK
>YP_004382081 Pseudomonas_mendocina_NK_01_uid66299 COG0048
MATINQLVRQPRKRIVEKSDVPALQNCPQRRGVCTRVYTTTPKKPNSALRKVCRVRLTNGYEVSSYIGGEGHNLQEHSVVLIRGGRVKDLPGVRYHTVRGSLDTSGVKDRKQGRSKYGTKRPK
>YP_004472707 Pseudomonas_fulva_12_X_uid67351 COG0048
MATINQLVRQPRKRIVEKSDVPALQNCPQRRGVCTRVYTTTPKKPNSALRKVCRVRLTNGFEVSSYIGGEGHNLQEHSVVLIRGGRVKDLPGVRYHTVRGSLDTSGVKGRNQGRSKYGTKRPK
>YP_004567398 Vibrio_anguillarum_775_uid68057 COG0048
MATINQLVRNPRVKQVVKSNVPALEACPQKRGVCTRVYTTTPKKPNSALRKVCRVRLTNGFEVTSYIGGEGHNLQEHSVVLIRGGRVKDLPGVRYHTIRGALDCAGVNDRKQARSKYGVKRPKS
>YP_004591205 Enterobacter_aerogenes_KCTC_2190_uid68103 COG0048
MATVNQLVRKPRARKVAKSNVPALEACPQKRGVCTRVYTTTPKKPNSALRKVCRVRLTNGFEVTSYIGGEGHNLQEHSVILIRGGRVKDLPGVRYHTVRGALDCSGVKDRKQARSKYGVKRPKA
>YP_004646756 Francisella_TX077308_uid68321 COG0048
MATINQLVNNPRKRSVVKSKVPALKACPQRRGVCTRVYTTTPKKPNSALRKVARVRLTSGFEVTSYIGGEGHNLQEHSVVLIRGGRVKDLPGVRYHIVRGALDTSGVNNRKHGRSKYGTKRPKS
>YP_004699910 Pseudomonas_putida_S16_uid68747 COG0048
MATINQLVRQPRKRTVEKSDVPALQNCPQRRGVCTRVYTTTPKKPNSALRKVCRVRLTNGFEVSSYIGGEGHNLQEHSVVLIRGGRVKDLPGVRYHTVRGSLDTSGVKGRNQGRSKYGTKRPK
>YP_004713035 Pseudomonas_stutzeri_ATCC_17588___LMG_11199_uid68749 COG0048
MATINQLVRQPRKRVVEKSDVPALQNCPQRRGVCTRVYTTTPKKPNSALRKVCRVRLTNGYEVASYIGGEGHNLQEHSVVLIRGGRVKDLPGVRYHTVRGSLDTSGVKDRKQGRSKYGAKRPK
>YP_004731870 Salmonella_bongori_NCTC_12419_uid70155 COG0048
MATVNQLVRKPRARKVAKSNVPALEACPQKRGVCTRVYTTTPKKPNSALRKVCRVRLTNGFEVTSYIGGEGHNLQEHSVILIRGGRVKDLPGVRYHTVRGALDCSGVKDRKQARSKYGVKRPKA
>YP_004767286 Salmonella_enterica_arizonae_serovar_62_z4_z23__RSK2980_uid58191 COG0048
MATVNQLVRKPRARKVAKSNVPALEACPQKRGVCTRVYTTTPKKPNSALRKVCRVRLTNGFEVTSYIGGEGHNLQEHSVILIRGGRVKDLPGVRYHTVRGALDCSGVKDRKQARSKYGVKRPKA
>YP_004770505 Escherichia_coli_K_12_substr__DH10B_uid58979 COG0048
MATVNQLVRKPRARKVAKSNVPALEACPQKRGVCTRVYTTTPRKPNSALRKVCRVRLTNGFEVTSYIGGEGHNLQEHSVILIRGGRVKDLPGVRYHTVRGALDCSGVKDRKQARSKYGVKRPKA
>YP_004822160 Haemophilus_parainfluenzae_T3T1_uid72801 COG0048
MATINQLVRKPRVKKVVKSNVPALEACPQKRGVCTRVYTTTPKKPNSALRKVCRIRLTNGFEVTSYIGGEGHNLQEHSVVLIRGGRVKDLPGVRYHTVRGALDCAGVKDRKQGRSKYGVKRPKA
>YP_004830535 Enterobacter_asburiae_LF7a_uid72793 COG0048
MATVNQLVRKPRARKVAKSNVPALEACPQKRGVCTRVYTTTPKKPNSALRKVCRVRLTNGFEVTSYIGGEGHNLQEHSVILIRGGRVKDLPGVRYHTVRGALDCSGVKDRKQARSKYGVKRPKA
>YP_004850542 Xanthomonas_axonopodis_citrumelo_F1_uid73179 COG0048
MTTINQLVRKPRQATTYKSASPALDKCPQRRGVCTRVYTTTPKKPNSALRKVAKVRLTNQEEVISYIGGEGHNLQEHSVVLIRGGRVKDLPGVRYHTVRGSLDAAGVAKRRQGRSKYGAKRPKS
>YP_004938761 Vibrio_cholerae_O1_2010EL_1786_uid78933 COG0048
MATINQLVRKPRAKQVVKSNVPALAACPQKRGVCTRVYTTTPKKPNSALRKVCRVRLTNGFEVTSYIGGEGHNLQEHSVVLIRGGRVKDLPGVRYHTVRGALDCAGVNDRKQARSKYGVKRPKS
>YP_004953980 Enterobacter_cloacae_EcWSU1_uid80739 COG0048
MATVNQLVRKPRARKVAKSNVPALEACPQKRGVCTRVYTTTPKKPNSALRKVCRVRLTNGFEVTSYIGGEGHNLQEHSVILIRGGRVKDLPGVRYHTVRGALDCSGVKDRKQARSKYGVKRPKA
>YP_045602 Acinetobacter_ADP1_uid61597 COG0048
MATTNQLIRKGRTTLVEKSKVPALKACPQRRGVCTRVYTTTPKKPNSAMRKVCRVRLTSGFEVSSYIGGEGHNLQEHSVVLIRGGRVKDLPGVRYHTVRGSLDCAGVKDRNQSRSKYGTKRPKK
>YP_072186 Yersinia_pseudotuberculosis_IP_32953_uid58157 COG0048
MATINQLVRKPRSMKVAKSNVPALEACPQKRGVCTRVYTTTPKKPNSALRKVCRVRLTNGFEVTSYIGGEGHNLQEHSVILIRGGRVKDLPGVRYHTVRGALDCSGVKDRKQSRSKYGVKKPKA
>YP_094368 Legionella_pneumophila_Philadelphia_1_uid57609 COG0048
MATINQLVRKPRVDVKKKSNVPALESCPQRRGVCTRVYTTTPKKPNSAMRKVARVRLTNGFEVTSYIGGEGHNLQEHSVVLIRGGRVKDLPGVRYHTVRGSLDTSGVNDRKQGRSKYGTKKPKDKK
>YP_122729 Legionella_pneumophila_Paris_uid58211 COG0048
MATINQLVRKPRVDVKKKSNVPALESCPQRRGVCTRVYTTTPKKPNSAMRKVARVRLTNGFEVTSYIGGEGHNLQEHSVVLIRGGRVKDLPGVRYHTVRGSLDTSGVNDRKQGRSKYGTKKPKDKK
>YP_125731 Legionella_pneumophila_Lens_uid58209 COG0048
MATINQLVRKPRVDVKKKSNVPALESCPQRRGVCTRVYTTTPKKPNSAMRKVARVRLTNGFEVTSYIGGEGHNLQEHSVVLIRGGRVKDLPGVRYHTVRGSLDTSGVNDRKQGRSKYGTKKPKDKK
>YP_152442 Salmonella_enterica_serovar_Paratyphi_A_ATCC_9150_uid58201 COG0048
MATVNQLVRKPRARKVAKSNVPALEACPQKRGVCTRVYTTTPKKPNSALRKVCRVRLTNGFEVTSYIGGEGHNLQEHSVILIRGGRVKDLPGVRYHTVRGALDCSGVKDRKQARSKYGVKRPKA
>YP_169370 Francisella_tularensis_SCHU_S4_uid57589 COG0048
MATINQLVNNPRKRSVVKSKVPALKACPQRRGVCTRVYTTTPKKPNSALRKVARVRLTSRFEVTSYIGGEGHNLQEHSVVLIRGGRVKDLPGVRYHIVRGALDTSGVNNRKHGRSKYGTKRPKS
>YP_202228 Xanthomonas_oryzae_KACC10331_uid58155 COG0048
MTTINQLVRKPRQATTYKSASPALDKCPQRRGVCTRVYTTTPKKPNSALRKVAKVRLTNQEEVISYIGGEGHNLQEHSVVLIRGGRVKDLPGVRYHTVRGSLDAAGVAKRRQGRSKYGAKRPKS
>YP_203613 Vibrio_fischeri_ES114_uid58163 COG0048
MATINQLVRKPRAKQVVKSNVPALEACPQKRGVCTRVYTTTPKKPNSALRKVCRVRLTNGFEVTSYIGGEGHNLQEHSVVLIRGGRVKDLPGVRYHTVRGALDCAGVNDRKKGRSKYGVKRPKS
>YP_218369 Salmonella_enterica_serovar_Choleraesuis_SC_B67_uid58017 COG0048
MATVNQLVRKPRARKVAKSNVPALEACPQKRGVCTRVYTTTPKKPNSALRKVCRVRLTNGFEVTSYIGGEGHNLQEHSVILIRGGRVKDLPGVRYHTVRGALDCSGVKDRKQARSKYGVKRPKA
>YP_237621 Pseudomonas_syringae_B728a_uid57931 COG0048
MATINQLVRQPRKRIVEKSDVPALQNCPQRRGVCTRVYTTTPKKPNSALRKVCRVRLTNGFEVSSYIGGEGHNLQEHSVVLIRGGRVKDLPGVRYHTVRGSLDTSGVKGRNQGRSKYGTKKPK
>YP_244409 Xanthomonas_campestris_8004_uid57595 COG0048
MATINQLVRKPRQATTYKSASPALDKCPQRRGVCTRVYTTTPKKPNSALRKVAKVRLTNQEEVISYIGGEGHNLQEHSVVLIRGGRVKDLPGVRYHTVRGSLDAAGVAKRRQGRSKYGAKRPKS
>YP_248319 Haemophilus_influenzae_86_028NP_uid58093 COG0048
MATINQLVRKPRVKKVVKSNVPALEACPQKRGVCTRVYTTTPKKPNSALRKVCRIRLTNGFEVTSYIGGEGHNLQEHSVVLIRGGRVKDLPGVRYHTVRGALDCAGVKDRKQGRSKYGVKRPKA
>YP_262655 Pseudomonas_fluorescens_Pf_5_uid57937 COG0048
MATINQLVRQPRKRIVEKSDVPALQNCPQRRGVCTRVYTTTPKKPNSALRKVCRVRLTNGFEVSSYIGGEGHNLQEHSVVLIRGGRVKDLPGVRYHTVRGSLDTSGVKGRNQGRSKYGTKRPK
>YP_276711 Pseudomonas_syringae_phaseolicola_1448A_uid58099 COG0048
MATINQLVRQPRKRIVEKSDVPALQNCPQRRGVCTRVYTTTPKKPNSALRKVCRVRLTNGFEVSSYIGGEGHNLQEHSVVLIRGGRVKDLPGVRYHTVRGSLDTSGVKGRNQGRSKYGTKKPK
>YP_312267 Shigella_sonnei_Ss046_uid58217 COG0048
MATVNQLVRKPRARKVAKSNVPALEACPQKRGVCTRVYTTTPKKPNSALRKVCRVRLTNGFEVTSYIGGEGHNLQEHSVILIRGGRVKDLPGVRYHTVRGALDCSGVKDRKQARSKYGVKRPKA
>YP_350812 Pseudomonas_fluorescens_Pf0_1_uid57591 COG0048
MATINQLVRQPRKRIVEKSDVPALQNCPQRRGVCTRVYTTTPKKPNSALRKVCRVRLTNGFEVSSYIGGEGHNLQEHSVVLIRGGRVKDLPGVRYHTVRGSLDTSGVKGRNQGRSKYGTKRPK
>YP_362724 Xanthomonas_campestris_vesicatoria_85_10_uid58321 COG0048
MTTINQLVRKPRQATTYKSASPALDKCPQRRGVCTRVYTTTPKKPNSALRKVAKVRLTNQEEVISYIGGEGHNLQEHSVVLIRGGRVKDLPGVRYHTVRGSLDAAGVAKRRQGRSKYGAKRPKS
>YP_404972 Shigella_dysenteriae_Sd197_uid58213 COG0048
MATVNQLVRKPRARKVAKSNVPALEACPQKRGVCTRVYTTTPKKPNSALRKVCRVRLTNGFEVTSYIGGEGHNLQEHSVILIRGGRVKDLPGVRYHTVRGALDCSGVKDRKQARSKYGVKRPKA
>YP_409639 Shigella_boydii_Sb227_uid58215 COG0048
MATVNQLVRKPRARKVAKSNVPALEACPQKRGVCTRVYTTTPKKPNSALRKVCRVRLTNGFEVTSYIGGEGHNLQEHSVILIRGGRVKDLPGVRYHTVRGALDCSGVKDRKQARSKYGVKRPKA
>YP_452421 Xanthomonas_oryzae_MAFF_311018_uid58547 COG0048
MTTINQLVRKPRQATTYKSASPALDKCPQRRGVCTRVYTTTPKKPNSALRKVAKVRLTNQEEVISYIGGEGHNLQEHSVVLIRGGRVKDLPGVRYHTVRGSLDAAGVAKRRQGRSKYGAKRPKS
>YP_513027 Francisella_tularensis_holarctica_LVS_uid58595 COG0048
MATINQLVNNPRKRSVVKSKVPALKACPQRRGVCTRVYTTTPKKPNSALRKVARVRLTSRFEVTSYIGGEGHNLQEHSVVLIRGGRVKDLPGVRYHIVRGALDTSGVNNRKHGRSKYGTKRPKS
>YP_542804 Escherichia_coli_UTI89_uid58541 COG0048
MATVNQLVRKPRARKVAKSNVPALEACPQKRGVCTRVYTTTPKKPNSALRKVCRVRLTNGFEVTSYIGGEGHNLQEHSVILIRGGRVKDLPGVRYHTVRGALDCSGVKDRKQARSKYGVKRPKA
>YP_561185 Shewanella_denitrificans_OS217_uid58263 COG0048
MATVNQLVRKPRAPKVEKTNVPALNACPQKRGVCTRVYTTTPKKPNSALRKVARVRLTNGFEVTSYIGGEGHNLQEHSVILIRGGRVKDLPGVRYHTVRGALDCAGVNTRRQGRSKYGAKRPKS
>YP_606248 Pseudomonas_entomophila_L48_uid58639 COG0048
MATINQLVRQPRKRSVEKSDVPALQNCPQRRGVCTRVYTTTPKKPNSALRKVCRVRLTNGFEVSSYIGGEGHNLQEHSVVLIRGGRVKDLPGVRYHTVRGSLDTSGVKGRNQGRSKYGTKRPK
>YP_649794 Yersinia_pestis_Nepal516_uid58609 COG0048
MATINQLVRKPRSMKVAKSNVPALEACPQKRGVCTRVYTTTPKKPNSALRKVCRVRLTNGFEVTSYIGGEGHNLQEHSVILIRGGRVKDLPGVRYHTVRGALDCSGVKDRKQSRSKYGVKKPKA
>YP_653179 Yersinia_pestis_Antiqua_uid58607 COG0048
MATINQLVRKPRSMKVAKSNVPALEACPQKRGVCTRVYTTTPKKPNSALRKVCRVRLTNGFEVTSYIGGEGHNLQEHSVILIRGGRVKDLPGVRYHTVRGALDCSGVKDRKQSRSKYGVKKPKA
>YP_666502 Francisella_tularensis_FSC198_uid58693 COG0048
MATINQLVNNPRKRSVVKSKVPALKACPQRRGVCTRVYTTTPKKPNSALRKVARVRLTSRFEVTSYIGGEGHNLQEHSVVLIRGGRVKDLPGVRYHIVRGALDTSGVNNRKHGRSKYGTKRPKS
>YP_671313 Escherichia_coli_536_uid58531 COG0048
MATVNQLVRKPRARKVAKSNVPALEACPQKRGVCTRVYTTTPKKPNSALRKVCRVRLTNGFEVTSYIGGEGHNLQEHSVILIRGGRVRDLPGVRYHTVRGALDCSGVKDRKQARSKYGVKRPKA
>YP_690695 Shigella_flexneri_5_8401_uid58583 COG0048
MATVNQLVRKPRARKVAKSNVPALEACPQKRGVCTRVYTTTPKKPNSALRKVCRVRLTNGFEVTSYIGGEGHNLQEHSVILIRGGRVKDLPGVRYHTVRGALDCSGVKDRKQARSKYGVKRPKA
>YP_719852 Haemophilus_somnus_129PT_uid57929 COG0048
MATINQLVRKPRVKKVVKSNVPALESCPQKRGVCTRVYTTTPKKPNSALRKVCRIRLTNGFEVTSYIGGEGHNLQEHSVVLIRGGRVKDLPGVRYHTVRGALDCAGVKDRKQSRSKYGVKRPKA
>YP_732332 Shewanella_MR_4_uid58345 COG0048
MATVNQLVRKPRAPKVDKTNVPALNACPQKRGVCTRVYTTTPKKPNSALRKVARVRLTNGFEVTSYIGGEGHNLQEHSVILIRGGRVKDLPGVRYHTVRGALDCAGVTSRRQSRSKYGAKRPKS
>YP_736252 Shewanella_MR_7_uid58343 COG0048
MATVNQLVRKPRAPKVDKTNVPALNACPQKRGVCTRVYTTTPKKPNSALRKVARVRLTNGFEVTSYIGGEGHNLQEHSVILIRGGRVKDLPGVRYHTVRGALDCAGVTSRRQSRSKYGAKRPKS
>YP_748844 Shewanella_frigidimarina_NCIMB_400_uid58265 COG0048
MATVNQLVRKPRTPKVEKTNVPALNACPQKRGVCTRVYTTTPKKPNSALRKVARVRLTNGFEVTSYIGGEGHNLQEHSVILIRGGRVKDLPGVRYHTVRGALDCAGVTSRRQGRSKYGAKRPKS
>YP_762890 Francisella_tularensis_holarctica_OSU18_uid58687 COG0048
MATINQLVNNPRKRSVVKSKVPALKACPQRRGVCTRVYTTTPKKPNSALRKVARVRLTSRFEVTSYIGGEGHNLQEHSVVLIRGGRVKDLPGVRYHIVRGALDTSGVNNRKHGRSKYGTKRPKS
>YP_788851 Pseudomonas_aeruginosa_UCBPP_PA14_uid57977 COG0048
MATINQLVRKPRKRMVDKSDVPALQNCPQRRGVCTRVYTTTPKKPNSALRKVCRVRLTNGFEVSSYIGGEGHNLQEHSVVLIRGGRVKDLPGVRYHTVRGSLDTSGVKDRKQGRSKYGAKRPK
>YP_858943 Escherichia_coli_APEC_O1_uid58623 COG0048
MATVNQLVRKPRARKVAKSNVPALEACPQKRGVCTRVYTTTPKKPNSALRKVCRVRLTNGFEVTSYIGGEGHNLQEHSVILIRGGRVKDLPGVRYHTVRGALDCSGVKDRKQARSKYGVKRPKA
>YP_867844 Shewanella_ANA_3_uid58347 COG0048
MATVNQLVRKPRAPKVDKTNVPALNACPQKRGVCTRVYTTTPKKPNSALRKVARVRLTNGFEVTSYIGGEGHNLQEHSVILIRGGRVKDLPGVRYHTVRGALDCAGVNTRRQGRSKYGAKRPKS
>YP_897898 Francisella_novicida_U112_uid58499 COG0048
MATINQLVNNPRKRSVVKSKVPALKACPQRRGVCTRVYTTTPKKPNSALRKVARVRLTSGFEVTSYIGGEGHNLQEHSVVLIRGGRVKDLPGVRYHIVRGALDTSGVNNRKHGRSKYGTKRPKS
>YP_926089 Shewanella_amazonensis_SB2B_uid58257 COG0048
MATVNQLVRKPRAPKVDKTNVPALEACPQKRGVCTRVYTTAPKKPNSALRKVARVRLTNGFEVTSYIGGEGHNLQEHSVILIRGGRVKDLPGVRYHTIRGALDCAGVNARRQARSKYGAKRPKS
>YP_961558 Shewanella_W3_18_1_uid58341 COG0048
MATVNQLVRKPRAPKVDKTNVPALNACPQKRGVCTRVYTTTPKKPNSALRKVARVRLTNGFEVTSYIGGEGHNLQEHSVILIRGGRVKDLPGVRYHTVRGALDCAGVSSRRQGRSKYGAKRPKS
>NP_230014 Vibrio_cholerae_O1_biovar_El_Tor_N16961_uid57623 COG0049
MPRRRVIGQRKILPDPKFKSELLAKFVNILMVDGKKSTAEKIVYTALDTMAEKSGKDHLAVFEEALENVRPAVEVKSRRVGGSTYQVPVEVRPVRRNALAMRWLVEAARKRGEKSMAARLAAEMLDAAENKGSAVKKREDVHRMAEANKAFAHYRW
>NP_252957 Pseudomonas_aeruginosa_PAO1_uid57945 COG0049
MPRRRVAAKREVLADPKYGSQILAKFMNHVMESGKKAVAERIVYGALDKVKERGKADPLETFEKALDAIAPLVEVKSRRVGGATYQVPVEVRPSRRNALAMRWLVDFARKRGEKSMALRLAGELLDAAEGKGAAVKKREDVHRMAEANKAFSHYRF
>NP_289888 Escherichia_coli_O157_H7_EDL933_uid57831 COG0049
MPRRRVIGQRKILPDPKFGSELLAKFVNILMVDGKKSTAESIVYSALETLAQRSGKSELEAFEVALENVRPTVEVKSRRVGGSTYQVPVEVRPVRRNALAMRWIVEAARKRGDKSMALRLANELSDAAENKGTAVKKREDVHRMAEANKAFAHYRW
>NP_312219 Escherichia_coli_O157_H7_Sakai_uid57781 COG0049
MPRRRVIGQRKILPDPKFGSELLAKFVNILMVDGKKSTAESIVYSALETLAQRSGKSELEAFEVALENVRPTVEVKSRRVGGSTYQVPVEVRPVRRNALAMRWIVEAARKRGDKSMALRLANELSDAAENKGTAVKKREDVHRMAEANKAFAHYRW
>NP_417800 Escherichia_coli_K_12_substr__MG1655_uid57779 COG0049
MPRRRVIGQRKILPDPKFGSELLAKFVNILMVDGKKSTAESIVYSALETLAQRSGKSELEAFEVALENVRPTVEVKSRRVGGSTYQVPVEVRPVRRNALAMRWIVEAARKRGDKSMALRLANELSDAAENKGTAVKKREDVHRMAEANKAFAHYRW
>NP_438738 Haemophilus_influenzae_Rd_KW20_uid57771 COG0049
MPRRRSVEARKILPDPKFGSELLAKFINVIMVDGKKSVAESIVYGALETLAQRTGKEPLEAFEVALENVRPTVEVKSRRVGGSTYQVPVEVRPVRRNALGMRWIVEAARKRGDKSMALRLANELSDASDNKGAAVKKREDVHRMAEANKAFAHYRW
>NP_458453 Salmonella_enterica_serovar_Typhi_CT18_uid57793 COG0049
MPRRRVIGQRKILPDPKFGSELLAKFVNILMVDGKKSTAESIVYSALETLAQRSGKSELEAFEVALENVRPTVEVKSRRVGGSTYQVPVEVRPVRRNALAMRWIVEAARKRGDKSMALRLANELSDAADNKGTAVKKREDVHRMAEANKAFAHYRW
>NP_462351 Salmonella_enterica_serovar_Typhimurium_LT2_uid57799 COG0049
MPRRRVIGQRKILPDPKFGSELLAKFVNILMVDGKKSTAESIVYSALETLAQRSGKSELEAFEVALENVRPTVEVKSRRVGGSTYQVPVEVRPVRRNALAMRWIVEAARKRGDKSMALRLANELSDAADNKGTAVKKREDVHRMAEANKAFAHYRW
>NP_636277 Xanthomonas_campestris_ATCC_33913_uid57887 COG0049
MSRKGSTPQRTVLPDPKHGSETIARFINMVMQSGKKSVAEKIVYGAMDVIGEKNPNAVELVQKALDNVAPAVEVKSRRVGGATYQVPVEVRSSRRMALAMRWLIDSARKRGENTMPRKLAAELLDASESRGGAIKKREETHRMAEANKAFAHYRW
>NP_641315 Xanthomonas_axonopodis_citri_306_uid57889 COG0049
MSRKGSTPQRTVLPDPKHGSETIARFINMVMQSGKKSVAEKIVYGAMDVIGEKNPNAIELVQKALDNVAPAVEVKSRRVGGATYQVPVEVRSSRRMALAMRWLIDSARKRGENTMPRKLAAELLDASESRGGAIKKREETHRMAEANKAFAHYRW
>NP_671277 Yersinia_pestis_KIM_10_uid57875 COG0049
MPRRRVIGQRKILPDPKFGSELLAKFVNILMVDGKKSTAEAIVYTALETLAQRSGKDFLEAFEVALDNVRPTVEVKSRRVGGSTYQVPVEVRPVRRNALAMRWIVDAARKRGDKSMALRLANELSDAAENKGSAVKKREDVHRMAEANKAFAHYRW
>NP_709115 Shigella_flexneri_2a_301_uid62907 COG0049
MPRRRVIGQRKILPDPKFGSELLAKFVNILMVDGKKSTAESIVYSALETLAQRSGKSELEAFEVALENVRPTVEVKSRRVGGSTYQVPVEVRPVRRNALAMRWIVEAARKRGDKSMALRLANELSDAAENKGTAVKKREDVHRMAEANKAFAHYRW
>NP_715867 Shewanella_oneidensis_MR_1_uid57949 COG0049
MPRRRVVGQRKILPDPKFHSELLAKFINVIMQDGKKSTAEKIIYKALDVIAEKKGANHLDILEAALDNVRPSVEVKSRRVGGSTYQVPCEVRPVRRNALAMRWLVEAARKRGEKSMALRLAGEMLDASENKGTAVKKREDVHRMAEANKAFAHYRW
>NP_742616 Pseudomonas_putida_KT2440_uid57843 COG0049
MPRRRVAAKREILDDPKYGSQILAKFMNHVMESGKKAVAERIVYGALDTVKARKNSDPLEIFEKALDAIAPLVEVKSRRVGGATYQVPVEVRPSRRNALAMRWLVDYARKRGEKSMALRLAGELLDAAEGKGAAVKKREDVHRMAEANKAFSHYRF
>NP_755978 Escherichia_coli_CFT073_uid57915 COG0049
MPRRRVIGQRKILPDPKFGSELLAKFVNILMVDGKKSTAESIVYSALETLAQRSGKSELEAFEVALENVRPTVEVKSRRVGGSTYQVPVEVRPVRRNALAMRWIVEAARKRGDKSMALRLANELSDAAENKGTAVKKREDVHRMAEANKAFAHYRW
>NP_760264 Vibrio_vulnificus_CMCP6_uid62909 COG0049
MPRRRVIGQRKILPDPKFKSELLAKFVNILMVDGKKSVAEKIVYTALDTMAEKSGKDHLAVFEEALENVRPAVEVKSRRVGGSTYQVPVEVRPVRRNALAMRWLVEAARKRGEKSMAARLAAEMLDASDNKGTAVKKREDVHRMAEANKAFAHYRW
>NP_790469 Pseudomonas_syringae_tomato_DC3000_uid57967 COG0049
MPRRRVAAKREVLDDPKYGSQILAKFMNHVMESGKKAVAERIVYGALEKVKERKNSDPLEIFEKALDAIAPLVEVKSRRVGGATYQVPVEVRPSRRNALAMRWLVDFARKRGEKSMALRLAGELMDAAEGKGAAVKKREDVHRMAEANKAFSHYRF
>NP_799151 Vibrio_parahaemolyticus_RIMD_2210633_uid57969 COG0049
MPRRRVIGQRKILPDPKFKSELLAKFVNILMVDGKKSTAEKIVYTALDSMAEKSGKDHLAIFEEALENVRPAVEVKSRRVGGSTYQVPVEVRPVRRNALAMRWLVEAARKRGEKSMAQRLAAEMLDASENKGTAVKKREDVHRMAEANKAFAHYRW
>NP_807665 Salmonella_enterica_serovar_Typhi_Ty2_uid57973 COG0049
MPRRRVIGQRKILPDPKFGSELLAKFVNILMVDGKKSTAESIVYSALETLAQRSGKSELEAFEVALENVRPTVEVKSRRVGGSTYQVPVEVRPVRRNALAMRWIVEAARKRGDKSMALRLANELSDAADNKGTAVKKREDVHRMAEANKAFAHYRW
>NP_839544 Shigella_flexneri_2a_2457T_uid57991 COG0049
MPRRRVIGQRKILPDPKFGSELLAKFVNILMVDGKKSTAESIVYSALETLAQRSGKSELEAFEVALENVRPTVEVKSRRVGGSTYQVPVEVRPVRRNALAMRWIVEAARKRGDKSMALRLANELSDAAENKGTAVKKREDVHRMAEANKAFAHYRW
>NP_873192 Haemophilus_ducreyi_35000HP_uid57625 COG0049
MPRRRSVEPRKILPDPKFGSELLAKFINVLMVDGKKSTAESIIYGALETLSQRTGKEALEAFEAALENVRPTVEVKSRRVGGSTYQVPVEVRPARRNALAMRWIVEAARKRGDKSMALRLANELSDAADNKGTAVKKREDVHRMAEANKAFAHYRW
>NP_935824 Vibrio_vulnificus_YJ016_uid58007 COG0049
MPRRRVIGQRKILPDPKFKSELLAKFVNILMVDGKKSVAEKIVYTALDTMAEKSGKDHLAVFEEALENVRPAVEVKSRRVGGSTYQVPVEVRPVRRNALAMRWLVEAARKRGEKSMAARLAAEMLDASDNKGTAVKKREDVHRMAEANKAFAHYRW
>NP_991599 Yersinia_pestis_biovar_Microtus_91001_uid58037 COG0049
MPRRRVIGQRKILPDPKFGSELLAKFVNILMVDGKKSTAEAIVYTALETLAQRSGKDFLEAFEVALDNVRPTVEVKSRRVGGSTYQVPVEVRPVRRNALAMRWIVDAARKRGDKSMALRLANELSDAAENKGSAVKKREDVHRMAEANKAFAHYRW
>YP_001001489 Xanthomonas_oryzae_KACC10331_uid58155 COG0049
MSRKGSTPQRTVLPDPKHGSETIARFINMVMQSGKKSVAEKIVYGAMDVIGEKNPNAIELVQKALDNVAPAVEVKSRRVGGATYQVPVEVRSSRRMALAMRWLIDSARKRGENTMPRKLAAELLDAAESRGGAIKKREETHRMAEANKAFAHYRW
>YP_001008074 Yersinia_enterocolitica_8081_uid57741 COG0049
MPRRRVIGQRKILPDPKFGSELLAKFVNILMVDGKKSTAEAIVYTALETLAQRSGKDFLEAFEVALDNVRPTVEVKSRRVGGSTYQVPVEVRPVRRNALAMRWIVDAARKRGDKSMALRLANELSDAAENKGSAVKKREDVHRMAEANKAFAHYRW
>YP_001041766 Shewanella_baltica_OS155_uid58259 COG0049
MPRRRVVGQRKILPDPKFHSELLAKFINVIMQDGKKSTAEKIIYKALDVVAEKKSESHLTILEAALDNVRPSVEVKSRRVGGSTYQVPCEVRPVRRNALAMRWLVEAARKRGEKSMALRLAGEMLDASENKGTAVKKREDVHRMAEANKAFAHYRW
>YP_001083901 Acinetobacter_baumannii_ATCC_17978_uid58731 COG0049
MPRRRVVAAREILPDPKFSSQTIAKFMNHVMQDGKKSIAESIVYGALERVQEKNKVDPVEFFETTLEKVRPMVEVKARRVGGATYQVPMEVRPSRRTALAMRWLVDAAAKRSEKTMALRLAGELLDAAEGKGAAIKKREDVHRMAEANKAFSHYRF
>YP_001092285 Shewanella_loihica_PV_4_uid58349 COG0049
MPRRRVVGQRKILPDPKFNSELLAKFINVIMQDGKKSTAEKIIYKALDVVAEKKGEEHLVILEAALDNVRPTVEVKSRRVGGSTYQVPCEVRPVRRNALAMRWLVEAARKRGEKSMALRLAGEMLDAAENKGTAVKKREDVHRMAEANKAFAHYRW
>YP_001122559 Francisella_tularensis_WY96_3418_uid58811 COG0049
MSRRNRAPKRDILPDPKYKSQVVAKFVNHIMLSGKKSIAEKIVYGAFDKIKAKDASANEVEVFEKALESVSPMVEVKSRRVGGATYQVPVEVRPERRQTLGMRWIIDAARKRKENTMGDRVAAEILEAVEGRGAAVKKREDTHKMAEANKAFAHFRW
>YP_001161520 Yersinia_pestis_Pestoides_F_uid58619 COG0049
MPRRRVIGQRKILPDPKFGSELLAKFVNILMVDGKKSTAEAIVYTALETLAQRSGKDFLEAFEVALDNVRPTVEVKSRRVGGSTYQVPVEVRPVRRNALAMRWIVDAARKRGDKSMALRLANELSDAAENKGSAVKKREDVHRMAEANKAFAHYRW
>YP_001171319 Pseudomonas_stutzeri_A1501_uid58641 COG0049
MPRRRVAAKREILDDPKYGSLILAKFMNHVMESGKKAVAERIVYGALDKVKERKNGDPLEVFEKALDAIAPLVEVKSRRVGGATYQVPVEVRPSRRNALAMRWLVDAARKRGEKSMALRLAGELLDAFEGKGAAVKKREDVHRMAEANKAFSHYRF
>YP_001178465 Enterobacter_638_uid58727 COG0049
MPRRRVIGQRKILPDPKFGSELLAKFVNILMVDGKKSTAEAIVYSALETLAQRSDKNALEAFEVALDNVRPTVEVKSRRVGGSTYQVPVEVRPVRRNALAMRWIVEAARKRGDKSMALRLANELSDAADNKGTAVKKREDVHRMAEANKAFAHYRW
>YP_001185269 Shewanella_putrefaciens_CN_32_uid58267 COG0049
MPRRRVVGQRKILPDPKFHSELLAKFINVIMQDGKKSTAEKIIYKALDVVAEKKSENHLVILEAALDNVRPSVEVKSRRVGGSTYQVPCEVRPVRRNALAMRWLVEAARKRGEKSMALRLAGEMLDASENKGTAVKKREDVHRMAEANKAFAHYRW
>YP_001189392 Pseudomonas_mendocina_ymp_uid58723 COG0049
MPRRRVAAKREILDDPKYGSQILAKFMNHVMESGKKAVAERIVYGALDTVKARKNSDPLEIFEKALDAIAPLVEVKSRRVGGATYQVPVEVRPSRRNALAMRWLVDYARKRGEKSMALRLAGELLDAAEGKGAAVKKREDVHRMAEANKAFSHYRF
>YP_001218630 Vibrio_cholerae_O395_uid58425 COG0049
MPRRRVIGQRKILPDPKFKSELLAKFVNILMVDGKKSTAEKIVYTALDTMAEKSGKDHLAVFEEALENVRPAVEVKSRRVGGSTYQVPVEVRPVRRNALAMRWLVEAARKRGEKSMAARLAAEMLDAAENKGSAVKKREDVHRMAEANKAFAHYRW
>YP_001265837 Pseudomonas_putida_F1_uid58355 COG0049
MPRRRVAAKREILDDPKYGSQILAKFMNHVMESGKKAVAERIVYGALDTVKARKNSDPLEIFEKALDAIAPLVEVKSRRVGGATYQVPVEVRPSRRNALAMRWLVDYARKRGEKSMALRLAGELLDAAEGKGAAVKKREDVHRMAEANKAFSHYRF
>YP_001289893 Haemophilus_influenzae_PittEE_uid58591 COG0049
MPRRRSVEARKILPDPKFGSELLAKFINVIMVDGKKSVAESIVYGALETLAQRTGKEPLEAFEVALENVRPTVEVKSRRVGGSTYQVPVEVRPVRRNALGMRWIVEAARKRGDKSMALRLANELSDASDNKGAAVKKREDVHRMAEANKAFAHYRW
>YP_001292559 Haemophilus_influenzae_PittGG_uid58593 COG0049
MPRRRSVEARKILPDPKFGSELLAKFINVIMVDGKKSVAESIVYGALETLAQRTGKEPLEAFEVALENVRPTVEVKSRRVGGSTYQVPVEVRPVRRNALGMRWIVEAARKRGDKSMALRLANELSDASDNKGAAVKKREDVHRMAEANKAFAHYRW
>YP_001346219 Pseudomonas_aeruginosa_PA7_uid58627 COG0049
MPRRRVAAKREVLADPKYGSQILAKFMNHVMESGKKAVAERIVYGALDKVKERGKADPLETFEKALDAIAPLVEVKSRRVGGATYQVPVEVRPSRRNALAMRWLVDFARKRGEKSMALRLAGELLDAAEGKGAAVKKREDVHRMAEANKAFSHYRF
>YP_001364426 Shewanella_baltica_OS185_uid58743 COG0049
MPRRRVVGQRKILPDPKFHSELLAKFINVIMQDGKKSTAEKIIYKALDVVAEKKSESHLTILEAALDNVRPSVEVKSRRVGGSTYQVPCEVRPVRRNALAMRWLVEAARKRGEKSMALRLAGEMLDASENKGTAVKKREDVHRMAEANKAFAHYRW
>YP_001402868 Yersinia_pseudotuberculosis_IP_31758_uid58487 COG0049
MPRRRVIGQRKILPDPKFGSELLAKFVNILMVDGKKSTAEAIVYTALETLAQRSGKDFLEAFEVALDNVRPTVEVKSRRVGGSTYQVPVEVRPVRRNALAMRWIVDAARKRGDKSMALRLANELSDAAENKGSAVKKREDVHRMAEANKAFAHYRW
>YP_001427682 Francisella_tularensis_holarctica_FTNF002_00_uid58999 COG0049
MSRRNRAPKRDILPDPKYKSQVVAKFVNHIMLSGKKSIAEKIVYGAFDKIKAKDASANEVEVFEKALESVSPMVEVKSRRVGGATYQVPVEVRPERRQTLGMRWIIDAARKRKENTMGDRVAAEILEAVEGRGAAVKKREDTHKMAEANKAFAHFRW
>YP_001443343 Vibrio_harveyi_ATCC_BAA_1116_uid58957 COG0049
MPRRRVIGQRKILPDPKFKSELLAKFVNILMVDGKKSTAEKIVYTALDSMAEKSGKDHLAIFEEALENVRPAVEVKSRRVGGSTYQVPVEVRPVRRNALAMRWLVEAARKRGEKSMAQRLAAEMLDASENKGTAVKKREDVHRMADANKAFAHYRW
>YP_001460135 Escherichia_coli_HS_uid58393 COG0049
MPRRRVIGQRKILPDPKFGSELLAKFVNILMVDGKKSTAESIVYSALETLAQRSGKSELEAFEVALENVRPTVEVKSRRVGGSTYQVPVEVRPVRRNALAMRWIVEAARKRGDKSMALRLANELSDAAENKGTAVKKREDVHRMAEANKAFAHYRW
>YP_001464795 Escherichia_coli_E24377A_uid58395 COG0049
MPRRRVIGQRKILPDPKFGSELLAKFVNILMVDGKKSTAESIVYSALETLAQRSGKSELEAFEVALENVRPTVEVKSRRVGGSTYQVPVEVRPVRRNALAMRWIVEAARKRGDKSMALRLANELSDAAENKGTAVKKREDVHRMAEANKAFAHYRW
>YP_001476053 Shewanella_sediminis_HAW_EB3_uid58835 COG0049
MPRRRVVGQRKILPDPKFNSELLAKFINVIMQDGKKSTAEKIIYKALDTASEKKSEDHLVILEAALENVRPSVEVKSRRVGGSTYQVPCEVRPVRRNALGMRWLVEAARKRGEKSMALRLAGELLDASDNKGTAVKKREDVHRMAEANKAFAHYRW
>YP_001500044 Shewanella_pealeana_ATCC_700345_uid58705 COG0049
MPRRRVVGQRKILPDPKFKSELLAKFINVIMQDGKKSTAEKIIYKALDTASEKKGEDHLVILEAALDNVRPSVEVKSRRVGGSTYQVPCEVRPVRRNALAMRWLVEAARKRGEKSMALRLAGEMLDASENKGTAVKKREDVHRMAEANKAFAHYRW
>YP_001552638 Shewanella_baltica_OS195_uid58261 COG0049
MPRRRVVGQRKILPDPKFHSELLAKFINVIMQDGKKSTAEKIIYKALDVVAEKKSESHLTILEAALDNVRPSVEVKSRRVGGSTYQVPCEVRPVRRNALAMRWLVEAARKRGEKSMALRLAGEMLDASENKGTAVKKREDVHRMAEANKAFAHYRW
>YP_001573110 Salmonella_enterica_arizonae_serovar_62_z4_z23__RSK2980_uid58191 COG0049
MPRRRVIGQRKILPDPKFGSELLAKFVNILMVDGKKSTAESIVYSALETLAQRSGKSELEAFEVALENVRPTVEVKSRRVGGSTYQVPVEVRPVRRNALAMRWIVEAARKRGDKSMALRLANELSDAADNKGTAVKKREDVHRMAEANKAFAHYRW
>YP_001590440 Salmonella_enterica_serovar_Paratyphi_B_SPB7_uid59097 COG0049
MPRRRVIGQRKILPDPKFGSELLAKFVNILMVDGKKSTAESIVYSALETLAQRSGKSELEAFEVALENVRPTVEVKSRRVGGSTYQVPVEVRPVRRNALAMRWIVEAARKRGDKSMALRLANELSDAADNKGTAVKKREDVHRMAEANKAFAHYRW
>YP_001607996 Yersinia_pestis_Angola_uid58485 COG0049
MPRRRVIGQRKILPDPKFGSELLAKFVNILMVDGKKSTAEAIVYTALETLAQRSGKDFLEAFEVALDNVRPTVEVKSRRVGGSTYQVPVEVRPVRRNALAMRWIVDAARKRGDKSMALRLANELSDAAENKGSAVKKREDVHRMAEANKAFAHYRW
>YP_001666727 Pseudomonas_putida_GB_1_uid58735 COG0049
MPRRRVAAKREILDDPKYGSQILAKFMNHVMESGKKAVAERIVYGALDTVKARKNSDPLEIFEKALDAIAPLVEVKSRRVGGATYQVPVEVRPSRRNALAMRWLVDYARKRGEKSMALRLAGELLDAAEGKGAAVKKREDVHRMAEANKAFSHYRF
>YP_001676337 Shewanella_halifaxensis_HAW_EB4_uid59007 COG0049
MPRRRVVGQRKILPDPKFKSELLAKFINVIMQDGKKSTAEKIIYKALDTASEKKGEDHLVILEAALDNVRPSVEVKSRRVGGSTYQVPCEVRPVRRNALAMRWLVEAARKRGEKSMALRLAGEMLDASENKGTAVKKREDVHRMAEANKAFAHYRW
>YP_001677309 Francisella_philomiragia_ATCC_25017_uid59105 COG0049
MSRRNRAPKRDILPDPKFKSQVVAKFVNHIMLDGKKSIAEKIVYGAFDKIKAKDASANEVEVFEKALDSVSPMVEVKSRRVGGATYQVPVEVRPERRQTLGMRWIIDAARKRKESTMGDRVAAEILEAIEGRGAAVKKREDTHKMAEANKAFAHFRW
>YP_001707794 Acinetobacter_baumannii_SDF_uid61601 COG0049
MPRRRVVAAREILPDPKFSSQTIAKFMNHVMQDGKKSIAESIVYGALERVQEKNKVDPVEFFETTLEKVRPMVEVKARRVGGATYQVPMEVRPSRRTALAMRWLVDAAAKRSEKTMALRLAGELLDAAEGKGAAIKKREDVHRMAEANKAFSHYRF
>YP_001714745 Acinetobacter_baumannii_AYE_uid61637 COG0049
MPRRRVVAAREILPDPKFSSQTIAKFMNHVMQDGKKSIAESIVYGALERVQEKNKVDPVEFFETTLEKVRPMVEVKARRVGGATYQVPMEVRPSRRTALAMRWLVDAAAKRSEKTMALRLAGELLDAAEGKGAAIKKREDVHRMAEANKAFSHYRF
>YP_001719042 Yersinia_pseudotuberculosis_YPIII_uid59151 COG0049
MPRRRVIGQRKILPDPKFGSELLAKFVNILMVDGKKSTAEAIVYTALETLAQRSGKDFLEAFEVALDNVRPTVEVKSRRVGGSTYQVPVEVRPVRRNALAMRWIVDAARKRGDKSMALRLANELSDAAENKGSAVKKREDVHRMAEANKAFAHYRW
>YP_001723377 Escherichia_coli_ATCC_8739_uid58783 COG0049
MPRRRVIGQRKILPDPKFGSELLAKFVNILMVDGKKSTAESIVYSALETLAQRSGKSELEAFEVALENVRPTVEVKSRRVGGSTYQVPVEVRPVRRNALAMRWIVEAARKRGDKSMALRLANELSDAAENKGTAVKKREDVHRMAEANKAFAHYRW
>YP_001732179 Escherichia_coli_K_12_substr__DH10B_uid58979 COG0049
MPRRRVIGQRKILPDPKFGSELLAKFVNILMVDGKKSTAESIVYSALETLAQRSGKSELEAFEVALENVRPTVEVKSRRVGGSTYQVPVEVRPVRRNALAMRWIVEAARKRGDKSMALRLANELSDAAENKGTAVKKREDVHRMAEANKAFAHYRW
>YP_001745589 Escherichia_coli_SMS_3_5_uid58919 COG0049
MPRRRVIGQRKILPDPKFGSELLAKFVNILMVDGKKSTAESIVYSALETLAQRSGKSELEAFEVALENVRPTVEVKSRRVGGSTYQVPVEVRPVRRNALAMRWIVEAARKRGDKSMALRLANELSDAAENKGTAVKKREDVHRMAEANKAFAHYRW
>YP_001751598 Pseudomonas_putida_W619_uid58651 COG0049
MPRRRVAAKREILDDPKYGSQILAKFMNHVMESGKKAVAERIVYGALDTVKARKNSDPLEIFEKALDAIAPLVEVKSRRVGGATYQVPVEVRPSRRNALAMRWLVDYARKRGEKSMALRLAGELLDAAEGKGAAVKKREDVHRMAEANKAFSHYRF
>YP_001763039 Shewanella_woodyi_ATCC_51908_uid58721 COG0049
MPRRRVVGQRKILPDPKFNSELLAKFINVIMQDGKKSTAEKIIYKALDTVAEKKSEDHLVILEAALENVRPSVEVKSRRVGGSTYQVPCEVRPVRRNALGMRWLVEAARKRGEKSMALRLAGELLDASENKGTAVKKREDVHRMAEANKAFAHYRW
>YP_001785128 Haemophilus_somnus_2336_uid57979 COG0049
MPRRRRIEPRKILPDPKFGSELLAKFINVLMVDGKKSIAESIVYGALETLSQRTGKEALEAFEIALENVRPTVEVKSRRVGGSTYQVPVEVRPTRRNALGMRWIVEAARKRGDKSMALRLANELSDASENKGAAVKKREDVHRMAEANKAFAHYRW
>YP_001845475 Acinetobacter_baumannii_ACICU_uid58765 COG0049
MPRRRVVAAREILPDPKFSSQTIAKFMNHVMQDGKKSIAESIVYGALERVQEKNKVDPVEFFETTLEKVRPMVEVKARRVGGATYQVPMEVRPSRRTALAMRWLVDAAAKRSEKTMALRLAGELLDAAEGKGAAIKKREDVHRMAEANKAFSHYRF
>YP_001874302 Yersinia_pseudotuberculosis_PB1__uid59153 COG0049
MPRRRVIGQRKILPDPKFGSELLAKFVNILMVDGKKSTAEAIVYTALETLAQRSGKDFLEAFEVALDNVRPTVEVKSRRVGGSTYQVPVEVRPVRRNALAMRWIVDAARKRGDKSMALRLANELSDAAENKGSAVKKREDVHRMAEANKAFAHYRW
>YP_001882014 Shigella_boydii_CDC_3083_94_uid58415 COG0049
MPRRRVIGQRKILPDPKFGSELLAKFVNILMVDGKKSTAESIVYSALETLAQRSGKSELEAFEVALENVRPTVEVKSRRVGGSTYQVPVEVRPVRRNALAMRWIVEAARKRGDKSMALRLANELSDAAENKGTAVKKREDVHRMAEANKAFAHYRW
>YP_001892131 Francisella_tularensis_mediasiatica_FSC147_uid58939 COG0049
MSRRNRAPKRDILPDPKYKSQVVAKFVNHIMLSGKKSIAEKIVYGAFDKIKAKDASANEVEVFEKALESVSPMVEVKSRRVGGATYQVPVEVRPERRQTLGMRWIIDAARKRKENTMGDRVAAEILEAVEGRGAAVKKREDTHKMAEANKAFAHFRW
>YP_001904868 Xanthomonas_campestris_B100_uid61643 COG0049
MSRKGSTPQRTVLPDPKHGSETIARFINMVMQSGKKSVAEKIVYGAMDVIGEKNPNAVELVQKALDNVAPAVEVKSRRVGGATYQVPVEVRSSRRMALAMRWLIDSARKRGENTMPRKLAAELLDASESRGGAIKKREETHRMAEANKAFAHYRW
>YP_001912413 Xanthomonas_oryzae_PXO99A_uid59131 COG0049
MSRKGSTPQRTVLPDPKHGSETIARFINMVMQSGKKSVAEKIVYGAMDVIGEKNPNAIELVQKALDNVAPAVEVKSRRVGGATYQVPVEVRSSRRMALAMRWLIDSARKRGENTMPRKLAAELLDAAESRGGAIKKREETHRMAEANKAFAHYRW
>YP_002042697 Salmonella_enterica_serovar_Newport_SL254_uid58831 COG0049
MPRRRVIGQRKILPDPKFGSELLAKFVNILMVDGKKSTAESIVYSALETLAQRSGKSELEAFEVALENVRPTVEVKSRRVGGSTYQVPVEVRPVRRNALAMRWIVEAARKRGDKSMALRLANELSDAADNKGTAVKKREDVHRMAEANKAFAHYRW
>YP_002047470 Salmonella_enterica_serovar_Heidelberg_SL476_uid58973 COG0049
MPRRRVIGQRKILPDPKFGSELLAKFVNILMVDGKKSTAESIVYSALETLAQRSGKSELEAFEVALENVRPTVEVKSRRVGGSTYQVPVEVRPVRRNALAMRWIVEAARKRGDKSMALRLANELSDAADNKGTAVKKREDVHRMAEANKAFAHYRW
>YP_002116389 Salmonella_enterica_serovar_Schwarzengrund_CVM19633_uid58915 COG0049
MPRRRVIGQRKILPDPKFGSELLAKFVNILMVDGKKSTAESIVYSALETLAQRSGKSELEAFEVALENVRPTVEVKSRRVGGSTYQVPVEVRPVRRNALAMRWIVEAARKRGDKSMALRLANELSDAAENKGTAVKKREDVHRMAEANKAFAHYRW
>YP_002143933 Salmonella_enterica_serovar_Paratyphi_A_AKU_12601_uid59269 COG0049
MPRRRVIGQRKILPDPKFGSELLAKFVNILMVDGKKSTAESIVYSALETLAQRSGKSELEAFEVALENVRPTVEVKSRRVGGSTYQVPVEVRPVRRNALAMRWIVEAARKRGDKSMALRLANELSDAADNKGTAVKKREDVHRMAEANKAFAHYRW
>YP_002148366 Salmonella_enterica_serovar_Agona_SL483_uid59431 COG0049
MPRRRVIGQRKILPDPKFGSELLAKFVNILMVDGKKSTAESIVYSALETLAQRSGKSELEAFEVALENVRPTVEVKSRRVGGSTYQVPVEVRPVRRNALAMRWIVEAARKRGDKSMALRLANELSDAAENKGTAVKKREDVHRMAEANKAFAHYRW
>YP_002154992 Vibrio_fischeri_MJ11_uid58907 COG0049
MPRRRVIGQRKILPDPKFKSELLAKFVNIVMVDGKKSTAEKIVYGALDLMAEKSGKDHLAVFEEALENVRPAVEVKSRRVGGSTYQVPVEVRPVRRNALAMRWMVEAARKRGEKSMAQRLANEMLDASENKGTAVKKREDVHRMADANKAFAHYRW
>YP_002217409 Salmonella_enterica_serovar_Dublin_CT_02021853_uid58917 COG0049
MPRRRVIGQRKILPDPKFGSELLAKFVNILMVDGKKSTAESIVYSALETLAQRSGKSELEAFEVALENVRPTVEVKSRRVGGSTYQVPVEVRPVRRNALAMRWIVEAARKRGDKSMALRLANELSDAAENKGTAVKKREDVHRMAEANKAFAHYRW
>YP_002228726 Salmonella_enterica_serovar_Gallinarum_287_91_uid59249 COG0049
MPRRRVIGQRKILPDPKFGSELLAKFVNILMVDGKKSTAESIVYSALETLAQRSGKSELEAFEVALENVRPTVEVKSRRVGGSTYQVPVEVRPVRRNALAMRWIVEAARKRGDKSMALRLANELSDAAENKGTAVKKREDVHRMAEANKAFAHYRW
>YP_002245340 Salmonella_enterica_serovar_Enteritidis_P125109_uid59247 COG0049
MPRRRVIGQRKILPDPKFGSELLAKFVNILMVDGKKSTAESIVYSALETLAQRSGKSELEAFEVALENVRPTVEVKSRRVGGSTYQVPVEVRPVRRNALAMRWIVEAARKRGDKSMALRLANELSDAAENKGTAVKKREDVHRMAEANKAFAHYRW
>YP_002272783 Escherichia_coli_O157_H7_EC4115_uid59091 COG0049
MPRRRVIGQRKILPDPKFGSELLAKFVNILMVDGKKSTAESIVYSALETLAQRSGKSELEAFEVALENVRPTVEVKSRRVGGSTYQVPVEVRPVRRNALAMRWIVEAARKRGDKSMALRLANELSDAAENKGTAVKKREDVHRMAEANKAFAHYRW
>YP_002294877 Escherichia_coli_SE11_uid59425 COG0049
MPRRRVIGQRKILPDPKFGSELLAKFVNILMVDGKKSTAESIVYSALETLAQRSGKSELEAFEVALENVRPTVEVKSRRVGGSTYQVPVEVRPVRRNALAMRWIVEAARKRGDKSMALRLANELSDAAENKGTAVKKREDVHRMAEANKAFAHYRW
>YP_002311349 Shewanella_piezotolerans_WP3_uid58745 COG0049
MPRRRVVGQRKILPDPKFNSELLAKFINVIMQDGKKSTAEKIIYKALDTASEKKGEDHLVILEAALDNVRPSVEVKSRRVGGSTYQVPCEVRPVRRNALAMRWLVEAARKRGEKSMALRLAGEMLDASENKGTAVKKREDVHRMAEANKAFAHYRW
>YP_002318303 Acinetobacter_baumannii_AB0057_uid59083 COG0049
MPRRRVVAAREILPDPKFSSQTIAKFMNHVMQDGKKSIAESIVYGALERVQEKNKVDPVEFFETTLEKVRPMVEVKARRVGGATYQVPMEVRPSRRTALAMRWLVDAAAKRSEKTMALRLAGELLDAAEGKGAAIKKREDVHRMAEANKAFSHYRF
>YP_002326646 Acinetobacter_baumannii_AB307_0294_uid59271 COG0049
MPRRRVVAAREILPDPKFSSQTIAKFMNHVMQDGKKSIAESIVYGALERVQEKNKVDPVEFFETTLEKVRPMVEVKARRVGGATYQVPMEVRPSRRTALAMRWLVDAAAKRSEKTMALRLAGELLDAAEGKGAAIKKREDVHRMAEANKAFSHYRF
>YP_002331058 Escherichia_coli_O127_H6_E2348_69_uid59343 COG0049
MPRRRVIGQRKILPDPKFGSELLAKFVNILMVDGKKSTAESIVYSALETLAQRSGKSELEAFEVALENVRPTVEVKSRRVGGSTYQVPVEVRPVRRNALAMRWIVEAARKRGDKSMALRLANELSDAAENKGTAVKKREDVHRMAEANKAFAHYRW
>YP_002345283 Yersinia_pestis_CO92_uid57621 COG0049
MPRRRVIGQRKILPDPKFGSELLAKFVNILMVDGKKSTAEAIVYTALETLAQRSGKDFLEAFEVALDNVRPTVEVKSRRVGGSTYQVPVEVRPVRRNALAMRWIVDAARKRGDKSMALRLANELSDAAENKGSAVKKREDVHRMAEANKAFAHYRW
>YP_002359956 Shewanella_baltica_OS223_uid58775 COG0049
MPRRRVVGQRKILPDPKFHSELLAKFINVIMQDGKKSTAEKIIYKALDVVAEKKSESHLTILEAALDNVRPSVEVKSRRVGGSTYQVPCEVRPVRRNALAMRWLVEAARKRGEKSMALRLAGEMLDASENKGTAVKKREDVHRMAEANKAFAHYRW
>YP_002384393 Escherichia_fergusonii_ATCC_35469_uid59375 COG0049
MPRRRVIGQRKILPDPKFGSELLAKFVNILMVDGKKSTAESIVYSALETLAQRSGKSELEAFEVALENVRPTVEVKSRRVGGSTYQVPVEVRPVRRNALAMRWIVEAARKRGDKSMALRLANELSDAAENKGTAVKKREDVHRMAEANKAFAHYRW
>YP_002388798 Escherichia_coli_IAI1_uid59377 COG0049
MPRRRVIGQRKILPDPKFGSELLAKFVNILMVDGKKSTAESIVYSALETLAQRSGKSELEAFEVALENVRPTVEVKSRRVGGSTYQVPVEVRPVRRNALAMRWIVEAARKRGDKSMALRLANELSDAAENKGTAVKKREDVHRMAEANKAFAHYRW
>YP_002393315 Escherichia_coli_S88_uid62979 COG0049
MPRRRVIGQRKILPDPKFGSELLAKFVNILMVDGKKSTAESIVYSALETLAQRSGKSELEAFEVALENVRPTVEVKSRRVGGSTYQVPVEVRPVRRNALAMRWIVEAARKRGDKSMALRLANELSDAAENKGTAVKKREDVHRMAEANKAFAHYRW
>YP_002399833 Escherichia_coli_ED1a_uid59379 COG0049
MPRRRVIGQRKILPDPKFGSELLAKFVNILMVDGKKSTAESIVYSALETLAQRSGKSELEAFEVALENVRPTVEVKSRRVGGSTYQVPVEVRPVRRNALAMRWIVEAARKRGDKSMALRLANELSDAAENKGTAVKKREDVHRMAEANKAFAHYRW
>YP_002404687 Escherichia_coli_55989_uid59383 COG0049
MPRRRVIGQRKILPDPKFGSELLAKFVNILMVDGKKSTAESIVYSALETLAQRSGKSELEAFEVALENVRPTVEVKSRRVGGSTYQVPVEVRPVRRNALAMRWIVEAARKRGDKSMALRLANELSDAAENKGTAVKKREDVHRMAEANKAFAHYRW
>YP_002409718 Escherichia_coli_IAI39_uid59381 COG0049
MPRRRVIGQRKILPDPKFGSELLAKFVNILMVDGKKSTAESIVYSALETLAQRSGKSELEAFEVALENVRPTVEVKSRRVGGSTYQVPVEVRPVRRNALAMRWIVEAARKRGDKSMALRLANELSDAAENKGTAVKKREDVHRMAEANKAFAHYRW
>YP_002414454 Escherichia_coli_UMN026_uid62981 COG0049
MPRRRVIGQRKILPDPKFGSELLAKFVNILMVDGKKSTAESIVYSALETLAQRSGKSELEAFEVALENVRPTVEVKSRRVGGSTYQVPVEVRPVRRNALAMRWIVEAARKRGDKSMALRLANELSDAAENKGTAVKKREDVHRMAEANKAFAHYRW
>YP_002418374 Vibrio_splendidus_LGP32_uid59353 COG0049
MPRRRVIGQRKILPDPKFKSELLAKFVNILMVDGKKSTAEKIVYTALEVMAEKSGKDHLAVFEEALENVRPAVEVKSRRVGGSTYQVPVEVRPVRRNALAMRWVVEAARKRGEKSMAQRLAAEMLDASENKGTSVKKREDVHRMADANKAFAHYRW
>YP_002438269 Pseudomonas_aeruginosa_LESB58_uid59275 COG0049
MPRRRVAAKREVLADPKYGSQILAKFMNHVMESGKKAVAERIVYGALDKVKERGKADPLETFEKALDAIAPLVEVKSRRVGGATYQVPVEVRPSRRNALAMRWLVDFARKRGEKSMALRLAGELLDAAEGKGAAVKKREDVHRMAEANKAFSHYRF
>YP_002476393 Haemophilus_parasuis_SH0165_uid59273 COG0049
MPRRRSIEPRKILPDPKFGSELLAKFINVLMVDGKKSIAESIVYNALETLAQRSGKDALEAFEIALENVRPTVEVKSRRVGGSTYQVPVEVRPTRRNALAMRWIVEAARKRGDKSMAMRLANELSDAADNKGSAVKKREDVHRMAEANKAFAHYRW
>YP_002639041 Salmonella_enterica_serovar_Paratyphi_C_RKS4594_uid59063 COG0049
MPRRRVIGQRKILPDPKFGSELLAKFVNILMVDGKKSTAESIVYSALETLAQRSGKSELEAFEVALENVRPTVEVKSRRVGGSTYQVPVEVRPVRRNALAMRWIVEAARKRGDKSMALRLANELSDAADNKGTAVKKREDVHRMAEANKAFAHYRW
>YP_002809123 Vibrio_cholerae_M66_2_uid59355 COG0049
MPRRRVIGQRKILPDPKFKSELLAKFVNILMVDGKKSTAEKIVYTALDTMAEKSGKDHLAVFEEALENVRPAVEVKSRRVGGSTYQVPVEVRPVRRNALAMRWLVEAARKRGEKSMAARLAAEMLDAAENKGSAVKKREDVHRMAEANKAFAHYRW
>YP_002875026 Pseudomonas_fluorescens_SBW25_uid62971 COG0049
MPRRRVAAKREVLDDPKYGSQILAKFMNHVMESGKKAVAERIVYGALEKVKERKNSDPLEIFEKALDAIAPLVEVKSRRVGGATYQVPVEVRPSRRNALAMRWLVDFARKRGEKSMALRLAGELLDAAEGKGAAVKKREDVHRMAEANKAFSHYRF
>YP_002877006 Vibrio_cholerae_MJ_1236_uid59387 COG0049
MPRRRVIGQRKILPDPKFKSELLAKFVNILMVDGKKSTAEKIVYTALDTMAEKSGKDHLAVFEEALENVRPAVEVKSRRVGGSTYQVPVEVRPVRRNALAMRWLVEAARKRGEKSMAARLAAEMLDAAENKGSAVKKREDVHRMAEANKAFAHYRW
>YP_002928228 Escherichia_coli_BW2952_uid59391 COG0049
MPRRRVIGQRKILPDPKFGSELLAKFVNILMVDGKKSTAESIVYSALETLAQRSGKSELEAFEVALENVRPTVEVKSRRVGGSTYQVPVEVRPVRRNALAMRWIVEAARKRGDKSMALRLANELSDAAENKGTAVKKREDVHRMAEANKAFAHYRW
>YP_003034664 Escherichia_coli__BL21_Gold_DE3_pLysS_AG__uid59245 COG0049
MPRRRVIGQRKILPDPKFGSELLAKFVNILMVDGKKSTAESIVYSALETLAQRSGKSELEAFEVALENVRPTVEVKSRRVGGSTYQVPVEVRPVRRNALAMRWIVEAARKRGDKSMALRLANELSDAAENKGTAVKKREDVHRMAEANKAFAHYRW
>YP_003046377 Escherichia_coli_B_REL606_uid58803 COG0049
MPRRRVIGQRKILPDPKFGSELLAKFVNILMVDGKKSTAESIVYSALETLAQRSGKSELEAFEVALENVRPTVEVKSRRVGGSTYQVPVEVRPVRRNALAMRWIVEAARKRGDKSMALRLANELSDAAENKGTAVKKREDVHRMAEANKAFAHYRW
>YP_003080101 Escherichia_coli_O157_H7_TW14359_uid59235 COG0049
MPRRRVIGQRKILPDPKFGSELLAKFVNILMVDGKKSTAESIVYSALETLAQRSGKSELEAFEVALENVRPTVEVKSRRVGGSTYQVPVEVRPVRRNALAMRWIVEAARKRGDKSMALRLANELSDAAENKGTAVKKREDVHRMAEANKAFAHYRW
>YP_003223903 Escherichia_coli_O103_H2_12009_uid41013 COG0049
MPRRRVIGQRKILPDPKFGSELLAKFVNILMVDGKKSTAESIVYSALETLAQRSGKSELEAFEVALENVRPTVEVKSRRVGGSTYQVPVEVRPVRRNALAMRWIVEAARKRGDKSMALRLANELSDAAENKGTAVKKREDVHRMAEANKAFAHYRW
>YP_003231339 Escherichia_coli_O26_H11_11368_uid41021 COG0049
MPRRRVIGQRKILPDPKFGSELLAKFVNILMVDGKKSTAESIVYSALETLAQRSGKSELEAFEVALENVRPTVEVKSRRVGGSTYQVPVEVRPVRRNALAMRWIVEAARKRGDKSMALRLANELSDAAENKGTAVKKREDVHRMAEANKAFAHYRW
>YP_003236471 Escherichia_coli_O111_H__11128_uid41023 COG0049
MPRRRVIGQRKILPDPKFGSELLAKFVNILMVDGKKSTAESIVYSALETLAQRSGKSELEAFEVALENVRPTVEVKSRRVGGSTYQVPVEVRPVRRNALAMRWIVEAARKRGDKSMALRLANELSDAAENKGTAVKKREDVHRMAEANKAFAHYRW
>YP_003284925 Vibrio_Ex25_uid41601 COG0049
MPRRRVIGQRKILPDPKFKSELLAKFVNILMVDGKKSTAEKIVYTALDAMAEKSGKDHLAIFEEALENVRPAVEVKSRRVGGSTYQVPVEVRPVRRNALAMRWLVEAARKRGEKSMAQRLAAEMLDASENKGTAVKKREDVHRMADANKAFAHYRW
>YP_003375027 Xanthomonas_albilineans_GPE_PC73_uid43163 COG0049
MSRKGNTPQRTVLPDPKHGSETIARFINMVMLSGKKSVAEKIVYGAMDVIGEKNPNAIELVQKALDNVAPAVEVKSRRVGGATYQVPVEVRSSRRMALAMRWLIDSARKRGENSMPRKLAAELLDASENRGGAIKKREETHRMAEANKAFAHYRW
>YP_003501504 Escherichia_coli_O55_H7_CB9615_uid46655 COG0049
MPRRRVIGQRKILPDPKFGSELLAKFVNILMVDGKKSTAESIVYSALETLAQRSGKSELEAFEVALENVRPTVEVKSRRVGGSTYQVPVEVRPVRRNALAMRWIVEAARKRGDKSMALRLANELSDAAENKGTAVKKREDVHRMAEANKAFAHYRW
>YP_003558915 Shewanella_violacea_DSS12_uid47085 COG0049
MPRRRVVGQRKILPDPKFNSELLAKFINVIMQDGKKSTAEKIIYKALDTAFEKKGEDHLVILEAALDNVRPSVEVKSRRVGGSTYQVPCEVRPVRRNALGMRWLVEAARKRGEKSMALRLAGELLDASDNKGTAVKKREDVHRMAEANKAFAHYRW
>YP_003566345 Yersinia_pestis_Z176003_uid47317 COG0049
MPRRRVIGQRKILPDPKFGSELLAKFVNILMVDGKKSTAEAIVYTALETLAQRSGKDFLEAFEVALDNVRPTVEVKSRRVGGSTYQVPVEVRPVRRNALAMRWIVDAARKRGDKSMALRLANELSDAAENKGSAVKKREDVHRMAEANKAFAHYRW
>YP_003615182 Enterobacter_cloacae_ATCC_13047_uid48363 COG0049
MPRRRVIGQRKILPDPKFGSELLAKFVNILMVDGKKSTAEAIVYSALETLAQRSGKNELEAFEVALDNVRPTVEVKSRRVGGSTYQVPVEVRPVRRNALAMRWIVEAARKRGDKSMALRLANELSDAAENKGTAVKKREDVHRMAEANKAFAHYRW
>YP_003733336 Acinetobacter_DR1_uid50119 COG0049
MPRRRVVAAREILPDPKFSSQTIAKFMNHVMQDGKKSVAEGIVYGALERVQEKNKVDPVEFFETTLEKVRPMVEVKARRVGGATYQVPMEVRPSRRTALAMRWLVDAAAKRSEKTMALRLAGELLDAAEGKGAAIKKREDVHRMAEANKAFSHYRF
>YP_003939949 Enterobacter_cloacae_SCF1_uid59969 COG0049
MPRRRVIGQRKILPDPKFGSELLAKFVNILMVDGKKSTAESIVYSALETLAQRSGKNELEAFEVALENVRPTVEVKSRRVGGSTYQVPVEVRPVRRNALAMRWIVEAARKRGDKSMALRLANELTDAADNKGTAVKKREDVHRMAEANKAFAHYRW
>YP_004136100 Haemophilus_influenzae_F3031_uid62123 COG0049
MPRRRSVEARNILPDPKFGSELLAKFINVIMVDGKKSVAESIVYGALETLAQRTGKEPLEAFEVALENVRPTVEVKSRRVGGSTYQVPVEVRPVRRNALGMRWIVEAARKRGDKSMALRLANELSDASDNKGAAVKKREDVHRMAEANKAFAHYRW
>YP_004137986 Haemophilus_influenzae_F3047_uid62097 COG0049
MPRRRSVEARKILPDPKFGSELLAKFINVIMVDGKKSVAESIVYGALETLAQRTGKEPLEAFEVALENVRPTVEVKSRRVGGSTYQVPVEVRPVRRNALGMRWIVEAARKRGDKSMALRLANELSDASDNKGAAVKKREDVHRMAEANKAFAHYRW
>YP_004187507 Vibrio_vulnificus_MO6_24_O_uid62243 COG0049
MPRRRVIGQRKILPDPKFKSELLAKFVNILMVDGKKSVAEKIVYTALDTMAEKSGKDHLAVFEEALENVRPAVEVKSRRVGGSTYQVPVEVRPVRRNALAMRWLVEAARKRGEKSMAARLAAEMLDASDNKGTAVKKREDVHRMAEANKAFAHYRW
>YP_004299842 Yersinia_enterocolitica_palearctica_105_5R_r__uid63663 COG0049
MPRRRVIGQRKILPDPKFGSELLAKFVNILMVDGKKSTAEAIVYTALETLAQRSGKDFLEAFEVALDNVRPTVEVKSRRVGGSTYQVPVEVRPVRRNALAMRWIVDAARKRGDKSMALRLANELSDAAENKGSAVKKREDVHRMAEANKAFAHYRW
>YP_004356541 Pseudomonas_brassicacearum_NFM421_uid66303 COG0049
MPRRRVAAKREILDDPKYGSQILAKFMNHVMESGKKAVAERIVYGALDKVKERKNSDPLEIFEKALDAIAPLVEVKSRRVGGATYQVPVEVRPSRRNALAMRWLVDFARKRGEKSMALRLAGELLDAAEGKGAAVKKREDVHRMAEANKAFSHYRF
>YP_004382080 Pseudomonas_mendocina_NK_01_uid66299 COG0049
MPRRRVAAKREILDDPKYGSQILAKFMNHVMESGKKAVAERIVYGALDTVKARKNSDPLEIFEKALDAIAPLVEVKSRRVGGATYQVPVEVRPSRRNALAMRWLVDYARKRGEKSMALRLAGELLDAAEGKGAAVKKREDVHRMAEANKAFSHYRF
>YP_004472708 Pseudomonas_fulva_12_X_uid67351 COG0049
MPRRRVAAKREVLDDPKYGSQILAKFMNHVMESGKKAVAERIVYGALEKVKERKNSDPLEIFEKALDAIAPLVEVKSRRVGGATYQVPVEVRPSRRNALAMRWLVDFARKRGEKSMALRLAGELLDAAEGKGAAVKKREDVHRMAEANKAFSHYRF
>YP_004567397 Vibrio_anguillarum_775_uid68057 COG0049
MPRRRVIGQRKILPDPKFKSELLAKFVNILMVDGKKSTAEKIVYTALDTMAEKSGKGHLAVFEEALENVRPAVEVKSRRVGGSTYQVPVEVRPVRRNALAMRWVVDAARKRGEKSMAARLAAEMLDASENKGTAVKKREDVHRMAEANKAFAHYRW
>YP_004591204 Enterobacter_aerogenes_KCTC_2190_uid68103 COG0049
MPRRRVIGQRKILPDPKFGSELLAKFVNILMVDGKKSTAETIVYSALETLAQRSGKTELEAFEVALENVRPTVEVKSRRVGGSTYQVPVEVRPVRRNALAMRWIVEAARKRGDKSMALRLANELTDAADNKGTAVKKREDVHRMAEANKAFAHYRW
>YP_004646757 Francisella_TX077308_uid68321 COG0049
MSRRNRAPKRDILPDPKFKSQVVAKFVNHIMLDGKKSVAEKIVYGAFDKIKAKDASANEVEVFENALESVSPMVEVKSRRVGGATYQVPVEVRPERRQTLGMRWIIDAARKRKENTMGDRVAAEILEAVEGRGAAVKKREDTHKMAEANKAFAHFRW
>YP_004699911 Pseudomonas_putida_S16_uid68747 COG0049
MPRRRVAAKREILDDPKYGSQILAKFMNHVMESGKKAVAERIVYGALDTVKARKNSDPLEIFEKALDAIAPLVEVKSRRVGGATYQVPVEVRPSRRNALAMRWLVDYARKRGEKSMALRLAGELLDAAEGKGAAVKKREDVHRMAEANKAFSHYRF
>YP_004713036 Pseudomonas_stutzeri_ATCC_17588___LMG_11199_uid68749 COG0049
MPRRRVAAKREILDDPKYGSLILAKFMNHVMESGKKAVAERIVYGALDKVKERKNGDPLEVFEKALDAIAPLVEVKSRRVGGATYQVPVEVRPSRRNALAMRWLVDAARKRGEKSMALRLAGELLDAFEGKGAAVKKREDVHRMAEANKAFSHYRF
>YP_004731869 Salmonella_bongori_NCTC_12419_uid70155 COG0049
MPRRRVIGQRKILPDPKFGSELLAKFVNILMVDGKKSTAESIVYSALETLAQRSGKSELEAFEVALENVRPTVEVKSRRVGGSTYQVPVEVRPVRRNALAMRWIVEAARKRGDKSMALRLANELSDAADNKGTAVKKREDVHRMAEANKAFAHYRW
>YP_004822159 Haemophilus_parainfluenzae_T3T1_uid72801 COG0049
MPRRRSVEPRKILPDPKFGSELLAKFINVLMVDGKKSVAETIVYGALDKLAERTGKEPLEAFEIALENVRPTVEVKSRRVGGSTYQVPVEVRPVRRNALGMRWIVEAARKRGDKSMALRLANELSDASDNKGAAVKKREDVHRMAEANKAFAHFRW
>YP_004830534 Enterobacter_asburiae_LF7a_uid72793 COG0049
MPRRRVIGQRKILPDPKFGSELLAKFVNILMVDGKKSTAEAIVYSALETLAQRSGKNELEAFEVALDNVRPTVEVKSRRVGGSTYQVPVEVRPVRRNALAMRWIVEAARKRGDKSMALRLANELSDAADNKGTAVKKREDVHRMAEANKAFAHYRW
>YP_004850543 Xanthomonas_axonopodis_citrumelo_F1_uid73179 COG0049
MSRKGSTPQRTVLPDPKHGSETIARFINMVMQSGKKSVAEKIVYGAMDVIGEKNPNAIELVQKALDNVAPAVEVKSRRVGGATYQVPVEVRSSRRMALAMRWLIDSARKRGENTMPRKLAAELLDASESRGGAIKKREETHRMAEANKAFAHYRW
>YP_004938762 Vibrio_cholerae_O1_2010EL_1786_uid78933 COG0049
MPRRRVIGQRKILPDPKFKSELLAKFVNILMVDGKKSTAEKIVYTALDTMAEKSGKDHLAVFEEALENVRPAVEVKSRRVGGSTYQVPVEVRPVRRNALAMRWLVEAARKRGEKSMAARLAAEMLDAAENKGSAVKKREDVHRMAEANKAFAHYRW
>YP_004953979 Enterobacter_cloacae_EcWSU1_uid80739 COG0049
MPRRRVIGQRKILPDPKFGSELLAKFVNILMVDGKKSTAEAIVYSALETLAQRSGKNELEAFEVALDNVRPTVEVKSRRVGGSTYQVPVEVRPVRRNALAMRWIVEAARKRGDKSMALRLANELSDAAENKGTAVKKREDVHRMAEANKAFAHYRW
>YP_045603 Acinetobacter_ADP1_uid61597 COG0049
MPRRRVVAAREILPDPKFSSQTIAKFMNHVMQDGKKSVAEGIVYGALERVQEKNKVDPVEFFEATLEKVRPMVEVKARRVGGATYQVPMEVRPSRRTALAMRWLVDAAAKRSEKTMALRLAGELLDAAEGKGAAIKKREDVHRMAEANKAFSHYRF
>YP_072185 Yersinia_pseudotuberculosis_IP_32953_uid58157 COG0049
MPRRRVIGQRKILPDPKFGSELLAKFVNILMVDGKKSTAEAIVYTALETLAQRSGKDFLEAFEVALDNVRPTVEVKSRRVGGSTYQVPVEVRPVRRNALAMRWIVDAARKRGDKSMALRLANELSDAAENKGSAVKKREDVHRMAEANKAFAHYRW
>YP_152441 Salmonella_enterica_serovar_Paratyphi_A_ATCC_9150_uid58201 COG0049
MPRRRVIGQRKILPDPKFGSELLAKFVNILMVDGKKSTAESIVYSALETLAQRSGKSELEAFEVALENVRPTVEVKSRRVGGSTYQVPVEVRPVRRNALAMRWIVEAARKRGDKSMALRLANELSDAADNKGTAVKKREDVHRMAEANKAFAHYRW
>YP_169371 Francisella_tularensis_SCHU_S4_uid57589 COG0049
MSRRNRAPKRDILPDPKYKSQVVAKFVNHIMLSGKKSIAEKIVYGAFDKIKAKDASANEVEVFEKALESVSPMVEVKSRRVGGATYQVPVEVRPERRQTLGMRWIIDAARKRKENTMGDRVAAEILEAVEGRGAAVKKREDTHKMAEANKAFAHFRW
>YP_203614 Vibrio_fischeri_ES114_uid58163 COG0049
MPRRRVIGQRKILPDPKFKSELLAKFVNIVMVDGKKSTAEKIVYGALDLMAEKSGKDHLAVFEEALENVRPAVEVKSRRVGGSTYQVPVEVRPVRRNALAMRWMVEAARKRGEKSMAQRLANEMLDASENKGTAVKKREDVHRMADANKAFAHYRW
>YP_218368 Salmonella_enterica_serovar_Choleraesuis_SC_B67_uid58017 COG0049
MPRRRVIGQRKILPDPKFGSELLAKFVNILMVDGKKSTAESIAYSALETLAQRSGKSELEAFEVALENVRPTVEVKSRRVGGSTYQVPVEVRPVRRNALAMRWIVEAARKRGDKSMALRLANELSDAADNKGTAVKKREDVHRMAEANKAFAHYRW
>YP_237620 Pseudomonas_syringae_B728a_uid57931 COG0049
MPRRRVAAKRDVLDDPKYGSQILAKFMNHVMESGKKAVAERIVYGALEKVKERKNSDPLEIFEKALDAIAPLVEVKSRRVGGATYQVPVEVRPSRRNALAMRWLVDFARKRGEKSMALRLAGELMDAAEGKGAAVKKREDVHRMAEANKAFSHYRF
>YP_244408 Xanthomonas_campestris_8004_uid57595 COG0049
MSRKGSTPQRTVLPDPKHGSETIARFINMVMQSGKKSVAEKIVYGAMDVIGEKNPNAVELVQKALDNVAPAVEVKSRRVGGATYQVPVEVRSSRRMALAMRWLIDSARKRGENTMPRKLAAELLDASESRGGAIKKREETHRMAEANKAFAHYRW
>YP_248320 Haemophilus_influenzae_86_028NP_uid58093 COG0049
MPRRRSVEARKILPDPKFGSELLAKFINVIMVDGKKSVAESIVYGALETLAQRTGKEPLEAFEVALENVRPTVEVKSRRVGGSTYQVPVEVRPVRRNALGMRWIVEAARKRGDKSMALRLANELSDASDNKGAAVKKREDVHRMAEANKAFAHYRW
>YP_262654 Pseudomonas_fluorescens_Pf_5_uid57937 COG0049
MPRRRVAAKREILDDPKYGSQILAKFMNHVMESGKKAVAERIVYGALEKVKERKNSDPLEIFEKALDAIAPLVEVKSRRVGGATYQVPVEVRPSRRNALAMRWLVDFARKRGEKSMALRLAGELLDAAEGKGAAVKKREDVHRMAEANKAFSHYRF
>YP_276710 Pseudomonas_syringae_phaseolicola_1448A_uid58099 COG0049
MPRRRVAAKREVLDDPKYGSQILAKFMNHVMESGKKAVAERIVYGALEKVKERKNSDPLEIFEKALDAIAPLVEVKSRRVGGATYQVPVEVRPSRRNALAMRWLVDFARKRGEKSMALRLAGELLDAAEGKGAAVKKREDVHRMAEANKAFSHYRF
>YP_312266 Shigella_sonnei_Ss046_uid58217 COG0049
MPRRRVIGQRKILPDPKFGSELLAKFVNILMVDGKKSTAESIVYSALETLAQRSGKSELEAFEVALENVRPTVEVKSRRVGGSTYQVPVEVRPVRRNALAMRWIVEAARKRGDKSMALRLANELSDAAENKGTAVKKREDVHRMAEANKAFAHYRW
>YP_350811 Pseudomonas_fluorescens_Pf0_1_uid57591 COG0049
MPRRRVAAKREILDDPKYGSQILAKFMNHVMESGKKAVAERIVYGALETVAARKTGTDPLELFEKALDAIAPLVEVKSRRVGGATYQVPVEVRPSRRNALAMRWLVDFARKRGEKSMALRLAGELLDAAEGKGAAVKKREDVHRMAEANKAFSHYRF
>YP_362725 Xanthomonas_campestris_vesicatoria_85_10_uid58321 COG0049
MSRKGSTPQRTVLPDPKHGSETIARFINMVMQSGKKSVAEKIVYGAMDVIGEKNPNAIELVQKALDNVAPAVEVKSRRVGGATYQVPVEVRSSRRMALAMRWLIDSARKRGENTMPRKLAAELLDASESRGGAIKKREETHRMAEANKAFAHYRW
>YP_404971 Shigella_dysenteriae_Sd197_uid58213 COG0049
MPRRRVIGQRKILPDPKFGSELLAKFVNILMVDGKKSTAESIVYSALETLAQRSGKSELEALEVALENVRPTVEVKSRRVGGSTYQVPVEVRPVRRNALAMRWIVEAARKRGDKSMALRLANELSDAAENKGTAVKKREDVHRMAEANKAFAHYRW
>YP_409638 Shigella_boydii_Sb227_uid58215 COG0049
MPRRRVIGQRKILPDPKFGSELLAKFVNILMVDGKKSTAESIVYSALETLAQRSGKSELEAFEVALENVRPTVEVKSRRVGGSTYQVPVEVRPVRRNALAMRWIVEAARKRGDKSMALRLANELSDAAENKGTAVKKREDVHRMAEANKAFAHYRW
>YP_452420 Xanthomonas_oryzae_MAFF_311018_uid58547 COG0049
MSRKGSTPQRTVLPDPKHGSETIARFINMVMQSGKKSVAEKIVYGAMDVIGEKNPNAIELVQKALDNVAPAVEVKSRRVGGATYQVPVEVRSSRRMALAMRWLIDSARKRGENTMPRKLAAELLDAAESRGGAIKKREETHRMAEANKAFAHYRW
>YP_513028 Francisella_tularensis_holarctica_LVS_uid58595 COG0049
MSRRNRAPKRDILPDPKYKSQVVAKFVNHIMLSGKKSIAEKIVYGAFDKIKAKDASANEVEVFEKALESVSPMVEVKSRRVGGATYQVPVEVRPERRQTLGMRWIIDAARKRKENTMGDRVAAEILEAVEGRGAAVKKREDTHKMAEANKAFAHFRW
>YP_542803 Escherichia_coli_UTI89_uid58541 COG0049
MPRRRVIGQRKILPDPKFGSELLAKFVNILMVDGKKSTAESIVYSALETLAQRSGKSELEAFEVALENVRPTVEVKSRRVGGSTYQVPVEVRPVRRNALAMRWIVEAARKRGDKSMALRLANELSDAAENKGTAVKKREDVHRMAEANKAFAHYRW
>YP_561186 Shewanella_denitrificans_OS217_uid58263 COG0049
MPRRRVVGQRKILPDPKFHSELLAKFINVIMQDGKKSTAEKIIYKALDVVAEKKSEAHLSILEAALDNVRPSVEVKSRRVGGSTYQVPCEVRPVRRNALAMRWLVEAARKRGEKSMALRLAGEMLDASENKGTAVKKREDVHRMAEANKAFAHYRW
>YP_606249 Pseudomonas_entomophila_L48_uid58639 COG0049
MPRRRVAAKREILDDPKYGSQILAKFMNHVMESGKKAVAERIVYGALDTVKARKNSDPLEIFEKALDAIAPLVEVKSRRVGGATYQVPVEVRPSRRNALAMRWLVDYARKRGEKSMALRLAGELLDAAEGKGAAVKKREDVHRMAEANKAFSHYRF
>YP_649793 Yersinia_pestis_Nepal516_uid58609 COG0049
MPRRRVIGQRKILPDPKFGSELLAKFVNILMVDGKKSTAEAIVYTALETLAQRSGKDFLEAFEVALDNVRPTVEVKSRRVGGSTYQVPVEVRPVRRNALAMRWIVDAARKRGDKSMALRLANELSDAAENKGSAVKKREDVHRMAEANKAFAHYRW
>YP_653178 Yersinia_pestis_Antiqua_uid58607 COG0049
MPRRRVIGQRKILPDPKFGSELLAKFVNILMVDGKKSTAEAIVYTALETLAQRSGKDFLEAFEVALDNVRPTVEVKSRRVGGSTYQVPVEVRPVRRNALAMRWIVDAARKRGDKSMALRLANELSDAAENKGSAVKKREDVHRMAEANKAFAHYRW
>YP_666503 Francisella_tularensis_FSC198_uid58693 COG0049
MSRRNRAPKRDILPDPKYKSQVVAKFVNHIMLSGKKSIAEKIVYGAFDKIKAKDASANEVEVFEKALESVSPMVEVKSRRVGGATYQVPVEVRPERRQTLGMRWIIDAARKRKENTMGDRVAAEILEAVEGRGAAVKKREDTHKMAEANKAFAHFRW
>YP_671312 Escherichia_coli_536_uid58531 COG0049
MPRRRVIGQRKILPDPKFGSELLAKFVNILMVDGKKSTAESIVYSALETLAQRSGKSELEAFEVALENVRPTVEVKSRRVGGSTYQVPVEVRPVRRNALAMRWIVEAARKRGDKSMALRLANELSDAAENKGTAVKKREDVHRMAEANKAFAHYRW
>YP_690694 Shigella_flexneri_5_8401_uid58583 COG0049
MPRRRVIGQRKILPDPKFGSELLAKFVNILMVDGKKSTAESIVYSALETLAQRSGKSELEAFEVALENVRPTVEVKSRRVGGSTYQVPVEVRPVRRNALAMRWIVEAARKRGDKSMALRLANELSDAAENKGTAVKKREDVHRMAEANKAFAHYRW
>YP_719851 Haemophilus_somnus_129PT_uid57929 COG0049
MPRRRRIEPRKILPDPKFGSELLAKFINVLMVDGKKSIAESIVYGALETLSQRTGKEALEAFEIALENVRPTVEVKSRRVGGSTYQVPVEVRPTRRNALGMRWIVEAARKRGDKSMALRLANELSDASENKGAAVKKREDVHRMAEANKAFAHYRW
>YP_732333 Shewanella_MR_4_uid58345 COG0049
MPRRRVVGQRKILPDPKFHSELLAKFINVIMQDGKKSTAEKIIYKALDVIAEKKGANHLDILEAALDNVRPSVEVKSRRVGGSTYQVPCEVRPVRRNALAMRWLVEAARKRGEKSMALRLAGEMLDASENKGTAVKKREDVHRMAEANKAFAHYRW
>YP_736253 Shewanella_MR_7_uid58343 COG0049
MPRRRVVGQRKILPDPKFHSELLAKFINVIMQDGKKSTAEKIIYKALDVIAEKKGANHLDILEAALDNVRPSVEVKSRRVGGSTYQVPCEVRPVRRNALAMRWLVEAARKRGEKSMALRLAGEMLDASENKGTAVKKREDVHRMAEANKAFAHYRW
>YP_748845 Shewanella_frigidimarina_NCIMB_400_uid58265 COG0049
MPRRRVVGQRKILPDPKFHSELLAKFINVIMQDGKKSTAEKIIYKALDVVAEKKSENHLSILEAALDNVRPSVEVKSRRVGGSTYQVPCEVRPVRRNALAMRWLVEAARKRGEKSMALRLAGEMLDASENKGTAVKKREDVHRMAEANKAFAHYRW
>YP_762891 Francisella_tularensis_holarctica_OSU18_uid58687 COG0049
MSRRNRAPKRDILPDPKYKSQVVAKFVNHIMLSGKKSIAEKIVYGAFDKIKAKDASANEVEVFEKALESVSPMVEVKSRRVGGATYQVPVEVRPERRQTLGMRWIIDAARKRKENTMGDRLAAEILEAVEGRGAAVKKREDTHKMAEANKAFAHFRW
>YP_788852 Pseudomonas_aeruginosa_UCBPP_PA14_uid57977 COG0049
MPRRRVAAKREVLADPKYGSQILAKFMNHVMESGKKAVAERIVYGALDKVKERGKADPLETFEKALDAIAPLVEVKSRRVGGATYQVPVEVRPSRRNALAMRWLVDFARKRGEKSMALRLAGELLDAAEGKGAAVKKREDVHRMAEANKAFSHYRF
>YP_858942 Escherichia_coli_APEC_O1_uid58623 COG0049
MPRRRVIGQRKILPDPKFGSELLAKFVNILMVDGKKSTAESIVYSALETLAQRSGKSELEAFEVALENVRPTVEVKSRRVGGSTYQVPVEVRPVRRNALAMRWIVEAARKRGDKSMALRLANELSDAAENKGTAVKKREDVHRMAEANKAFAHYRW
>YP_867845 Shewanella_ANA_3_uid58347 COG0049
MPRRRVVGQRKILPDPKFHSELLAKFINVIMQDGKKSTAEKIIYKALDVIAEKKGANHLDVLEAALDNVRPSVEVKSRRVGGSTYQVPCEVRPVRRNALAMRWLVEAARKRGEKSMALRLAGEMLDASENKGTAVKKREDVHRMAEANKAFAHYRW
>YP_897899 Francisella_novicida_U112_uid58499 COG0049
MSRRNRAPKRDILPDPKYKSQVVAKFVNHIMLSGKKSIAEKIVYGAFDKIKAKDASANEVEVFEKALESVSPMVEVKSRRVGGATYQVPVEVRPERRQTLGMRWIIDAARKRKENTMGDRVAAEILEAVEGRGAAVKKREDTHKMAEANKAFAHFRW
>YP_926090 Shewanella_amazonensis_SB2B_uid58257 COG0049
MPRRRVVGQRKILPDPKFNSELLAKFINVIMQDGKKSVAEKIIYKALDVVAEKKGEDHLVVLEAALDNVRPSVEVKSRRVGGSTYQVPCEVRPVRRNALAMRWLVEAARKRGEKSMALRLAGEMLDASDNKGTAVKKREDVHRMAEANKAFAHYRW
>YP_961559 Shewanella_W3_18_1_uid58341 COG0049
MPRRRVVGQRKILPDPKFHSELLAKFINVIMQDGKKSTAEKIIYKALDVVAEKKSENHLVILEAALDNVRPSVEVKSRRVGGSTYQVPCEVRPVRRNALAMRWLVEAARKRGEKSMALRLAGEMLDASENKGTAVKKREDVHRMAEANKAFAHYRW
>NP_231891 Vibrio_cholerae_O1_biovar_El_Tor_N16961_uid57623 COG0052
MASVSMRDMLTAGVHFGHQTRYWNPKMKQFIFGARNRVHIINLEKTVPMFNEALAELAKVGEKKGKVLFVGTKRAASESVKEAALASNQYYVNNRWLGGMLTNWKTVRQSIKRLKELEVQSTDGTFDKLTKKEALMRTREMEKLEKSLGGIKDMGGLPDALFVIDADHEHIAIKEANNLGIPVFAVVDTNSSPDGVDYIIPGNDDAIRAVQLYLNAAAQAINEGRNKDVAAVAEKDGFVEAE
>NP_252346 Pseudomonas_aeruginosa_PAO1_uid57945 COG0052
MSQVNMRDMLKAGVHFGHQTRYWNPKMGKFIFGARNKIHIINLEKTLPMFNEALTFVERLAAGKNKILFVGTKRSAGKIVREEAARCGMPYVDHRWLGGMLTNYKTIRQSIKRLRDLETQSQDGTFDKLTKKEALMRSRDLEKLERSLGGIKDMGGLPDALFVIDVDHERIAITEANKLGIPVIGVVDTNSSPEGVDYVIPGNDDAIRAVQLYLNSMAEAVIRGKQGAATSADEFVEEAPAESAEG
>NP_285863 Escherichia_coli_O157_H7_EDL933_uid57831 COG0052
MATVSMRDMLKAGVHFGHQTRYWNPKMKPFIFGARNKVHIINLEKTVPMFNEALAELNKIASRKGKILFVGTKRAASEAVKDAALSCDQFFVNHRWLGGMLTNWKTVRQSIKRLKDLETQSQDGTFDKLTKKEALMRTRELEKLENSLGGIKDMGGLPDALFVIDADHEHIAIKEANNLGIPVFAIVDTNSDPDGVDFVIPGNDDAIRAVTLYLGAVAATVREGRSQDLASQAEESFVEAE
>NP_308198 Escherichia_coli_O157_H7_Sakai_uid57781 COG0052
MATVSMRDMLKAGVHFGHQTRYWNPKMKPFIFGARNKVHIINLEKTVPMFNEALAELNKIASRKGKILFVGTKRAASEAVKDAALSCDQFFVNHRWLGGMLTNWKTVRQSIKRLKDLETQSQDGTFDKLTKKEALMRTRELEKLENSLGGIKDMGGLPDALFVIDADHEHIAIKEANNLGIPVFAIVDTNSDPDGVDFVIPGNDDAIRAVTLYLGAVAATVREGRSQDLASQAEESFVEAE
>NP_414711 Escherichia_coli_K_12_substr__MG1655_uid57779 COG0052
MATVSMRDMLKAGVHFGHQTRYWNPKMKPFIFGARNKVHIINLEKTVPMFNEALAELNKIASRKGKILFVGTKRAASEAVKDAALSCDQFFVNHRWLGGMLTNWKTVRQSIKRLKDLETQSQDGTFDKLTKKEALMRTRELEKLENSLGGIKDMGGLPDALFVIDADHEHIAIKEANNLGIPVFAIVDTNSDPDGVDFVIPGNDDAIRAVTLYLGAVAATVREGRSQDLASQAEESFVEAE
>NP_439073 Haemophilus_influenzae_Rd_KW20_uid57771 COG0052
MAQVSMRDMINAGVHFGHQTRYWNPQMKPFIFGARNGVHIINLEKTLPLFNEALAELTRIASNNGKVLFVGTKRAASEAVQAAALDCQQYYVNHRWLGGMLTNWKTVRQSIKRLKDLETQSQDGTFDKLTKKEALMRSREMEKLELSLGGIKDMGGLPDALFVIGADHEHIAVKEANNLGIPVFAIVDTNSTPAGVDFVIPGNDDATRAIQLYVSAAAAAVKEGRGNEAQVAEELAADAE
>NP_454823 Salmonella_enterica_serovar_Typhi_CT18_uid57793 COG0052
MATVSMRDMLKAGVHFGHQTRYWNPKMKPFIFGARNKVHIINLEKTVPMFNEALAELNKISARKGKILFVGTKRAASEAVKEAANSCDQFFVNHRWLGGMLTNWKTVRQSIKRLKDLETQSQDGTFEKLTKKEALMRTRELEKLENSLGGIKDMGGLPDALFVIDADHEHIAIKEANNLGIPVFAIVDTNSDPDGVDFVIPGNDDAIRAVSLYLGAVAATVREGRSQDLASQAEESFVEAE
>NP_459221 Salmonella_enterica_serovar_Typhimurium_LT2_uid57799 COG0052
MATVSMRDMLKAGVHFGHQTRYWNPKMKPFIFGARNKVHIINLEKTVPMFNEALAELNKISARKGKILFVGTKRAASEAVKEAANSCDQFFVNHRWLGGMLTNWKTVRQSIKRLKDLETQSQDGTFEKLTKKEALMRTRELEKLENSLGGIKDMGGLPDALFVIDADHEHIAIKEANNLGIPVFAIVDTNSDPDGVDFVIPGNDDAIRAVSLYLGAVAATVREGRSQDLASQAEESFVEAE
>NP_636749 Xanthomonas_campestris_ATCC_33913_uid57887 COG0052
MPQVTMRQMLEAGVHFGHQTRYWNPKLAPYIFGARGKIHIINLEKTVPLFNDAMNFLSSIAQKRGTVLFLGTKRSARESIKEEAERCNMPFMTQRWLGGTLTNFRTVKQSVARLKELEAAETDGTFEKLVKHEVLGLRREREKLDASLGGIKEMNRLPDAIFVIDIGHEDIAIKEAKKLGIPVIAVVDTNYDPALVDYAIPGNDDAIRAVQLYARAAADAVLEGKAAAPNSASVREEEFSAEAGDEGKGRRAPAKKATEKKADAPAAAPEAPAAE
>NP_641757 Xanthomonas_axonopodis_citri_306_uid57889 COG0052
MPQVTMRQMLEAGVHFGHQTRYWNPKMAPYIFGARGKIHIINLEKTVPLFNDAMNFLSSVAQKRGTVLFLGTKRSARESIKEEAERCNMPFMTQRWLGGTLTNFRTVKQSVARLKELEAAETDGTFDKLVKHEVLGLRREREKLDASLGGIKEMNRLPDAIFVIDIGHEDIAIKEAKKLGIPVIAVVDTNYDPALVDYAIPGNDDAIRAVQLYARAAADAVLEGKAAAPNSASVREEEFSADAADEGKGRRAPAKKGDKKADAAE
>NP_670436 Yersinia_pestis_KIM_10_uid57875 COG0052
MATVSMRDMLQAGVHFGHQTRYWNPKMKPFIFGARNKVHIINLEKTVPMFNEALAELTKISSRKGKILFVGTKRAASEAVKEAANNCDQFFVNHRWLGGMLTNWKTVRQSIKRLKDLEIQSQDGTFDKLTKKEALMRTRELNKLENSLGGIKDMGGLPDALFVVDADHEHIAIKEANNLGIPVFSIVDTNSDPDGVDFIIPGNDDAIRAVKLYLGAVATAVREGRSQDLAVQAEESFVEAE
>NP_706114 Shigella_flexneri_2a_301_uid62907 COG0052
MATVSMRDMLKAGVHFGHQTRYWNPKMKPFIFGARNKVHIINLEKTVPMFNEALAELNKIVSRKGKILFVGTKRAASEAVKDAALSCDQFFVNHRWLGGMLTNWKTVRQSIKRLKDLETQSQDGTFDKLTKKEALMRTRELEKLENSLGGIKDMGGLPDALFVIDADHEHIAIKEANNLGIPVFAIVDTNSDPDGVDFVIPGNDDAIRAVTLYLGAVAATVREGRSQDLASQAEESFVEAE
>NP_717240 Shewanella_oneidensis_MR_1_uid57949 COG0052
MTTVSMRDMLQAGVHFGHQTRYWNPKMKPFIFGARNGVHIINLEHTVPMFNEALAFISNVASKKGKVLFVGTKRAAGEAIKEAAISCDQYYVDHRWLGGMLTNWKTVRQSIKRLKELESQSVDGTFDKLTKKEALMRTRELEKLEKSLGGIKNMGGLPDVLFVIGADHEHIAIKEANNLGIPVVAVVDTNSAPDGVNYIVPGNDDAMRAIRLYTTSVAAAANAGRGQDLAVQAEQDGFVEAE
>NP_743748 Pseudomonas_putida_KT2440_uid57843 COG0052
MSQVNMRDMLKAGVHFGHQTRYWNPKMGKYIFGARNKIHIVNLEKTLPMFNDALSFVERLAQGKNKILFVGTKRSAGKIVAEQAARCGSPYVDHRWLGGMLTNYKTIRASIKRLRDLETQAEDGTFAKLTKKEALMRSRDLEKLDRSLGGIKDMGGLPDALFVIDVDHERIAITEANKLGIPVIGVVDTNSSPEGVDYIIPGNDDAIRAIELYMTSMADAVIRGRNNVAGGTEVYAEEAAAPAAE
>NP_752154 Escherichia_coli_CFT073_uid57915 COG0052
MATVSMRDMLKAGVHFGHQTRYWNPKMKPFIFGARNKVHIINLEKTVPMFNEALAELNKIASRKGKILFVGTKRAASEAVKDAALSCDQFFVNHRWLGGMLTNWKTVRQSIKRLKDLETQSQDGTFDKLTKKEALMRTRELEKLENSLGGIKDMGGLPDALFVIDADHEHIAIKEANNLGIPVFAIVDTNSDPDGVDFVIPGNDDAIRAVTLYLGAVAATVREGRSQDLASQAEESFVEAE
>NP_760735 Vibrio_vulnificus_CMCP6_uid62909 COG0052
MATVSMRDMLKAGVHFGHQTRYWNPKMKPFIFGARNRVHIINLEKTVPMFNEALAELVKVGEKKGKVLFVGTKRAASEAVKEAAIASNQYYVNNRWLGGMLTNYKTVRQSIKRLKELEVQSTDGTFDKLTKKEALMRTREMEKLEKSLGGIKDMGGLPDALFVIDADHEHIAIKEANNLGIPVFAVVDTNSNPDGVDYIIPGNDDAIRAVQLYLNAAASSLTEGRNKDVAAVAEKDGFVEAE
>NP_791359 Pseudomonas_syringae_tomato_DC3000_uid57967 COG0052
MSQVNMRDMLKAGVHFGHQTRYWNPKMGKYIFGARNKIHIINLEKTLPMFNEALTFVERLASGKNKILFVGTKRSAGKIVAEEAARCGSPYVDHRWLGGMLTNFKTIRQSIKRLRELEVQAEDGTFAKLTKKEALMRTRDLEKLDRSLGGIKDMGGLPDALFVIDVDHERIAITEANKLGIPVIGVVDTNSSPEGVDYIIPGNDDAIRAIQLYMGSMADAVIRGRNNVAGGTDVFVEEAPAAAAVEG
>NP_798697 Vibrio_parahaemolyticus_RIMD_2210633_uid57969 COG0052
MATVSMRDMLKAGVHFGHQTRYWNPKMKPFIFGARNRVHIINLEKTVPMFNEALAELAKVGEKKGKVLFVGTKRAASEAVKEAAIASNQFYVNNRWLGGMLTNYKTVRQSIKRLKELEIQSQDGTFDKLTKKEALMRTREMEKLEKSLGGIKDMGGLPDALFVIDADHEHIAIKEANNLGIPVYAVVDTNSNPDGVDYIIPGNDDAIRAVQLYLNAAASAVTEGRNKDVAVVAEKDGFVEAE
>NP_804098 Salmonella_enterica_serovar_Typhi_Ty2_uid57973 COG0052
MATVSMRDMLKAGVHFGHQTRYWNPKMKPFIFGARNKVHIINLEKTVPMFNEALAELNKISARKGKILFVGTKRAASEAVKEAANSCDQFFVNHRWLGGMLTNWKTVRQSIKRLKDLETQSQDGTFEKLTKKEALMRTRELEKLENSLGGIKDMGGLPDALFVIDADHEHIAIKEANNLGIPVFAIVDTNSDPDGVDFVIPGNDDAIRAVSLYLGAVAATVREGRSQDLASQAEESFVEAE
>NP_835897 Shigella_flexneri_2a_2457T_uid57991 COG0052
MATVSMRDMLKAGVHFGHQTRYWNPKMKPFIFGARNKVHIINLEKTVPMFNEALAELNKIVSRKGKILFVGTKRAASEAVKDAALSCDQFFVNHRWLGGMLTNWKTVRQSIKRLKDLETQSQDGTFDKLTKKEALMRTRELEKLENSLGGIKDMGGLPDALFVIDADHEHIAIKEANNLGIPVFAIVDTNSDPDGVDFVIPGNDDAIRAVTLYLGAVAATVREGRSQDLASQAEESFVEAE
>NP_873991 Haemophilus_ducreyi_35000HP_uid57625 COG0052
MAQVSMRDMLNAGVHYGHQTRYWNPKMKPFIFGARNGVHVINLEKTLPLFNEALAELTRISSNNGKVLFVGTKRAASEAVKAAAVDCQQFYVNHRWLGGMLTNWKTVRQSIKRLKDLEAQTQDGTFDKITKKEALMRTRELEKLELSLGGIKDMAGLPDAIFVIGADHEHIAIKEANNLGIPVFAIVDTNSTPDGINYIIPGNDDATRAIQLYLDAASAAVKEGRGSNVEAELQIPAE
>NP_935350 Vibrio_vulnificus_YJ016_uid58007 COG0052
MATVSMRDMLKAGVHFGHQTRYWNPKMKPFIFGARNRVHIINLEKTVPMFNEALAELVKVGEKKGKVLFVGTKRAASEAVKEAAIASNQYYVNNRWLGGMLTNYKTVRQSIKRLKELEVQSTDGTFDKLTKKEALMRTREMEKLEKSLGGIKDMGGLPDALFVIDADHEHIAIKEANNLGIPVFAVVDTNSNPDGVDYIIPGNDDAIRAVQLYLNAAASSLTEGRNKDVAAVAEKDGFVEAE
>NP_994114 Yersinia_pestis_biovar_Microtus_91001_uid58037 COG0052
MATVSMRDMLQAGVHFGHQTRYWNPKMKPFIFGARNKVHIINLEKTVPMFNEALAELTKISSRKGKILFVGTKRAASEAVKEAANNCDQFFVNHRWLGGMLTNWKTVRQSIKRLKDLEIQSQDGTFDKLTKKEALMRTRELNKLENSLGGIKDMGGLPDALFVVDADHEHIAIKEANNLGIPVFSIVDTNSDPDGVDFIIPGNDDAIRAVKLYLGAVATAVREGRSQDLAVQAEESFVEAE
>YP_001007458 Yersinia_enterocolitica_8081_uid57741 COG0052
MATVSMRDMLQAGVHFGHQTRYWNPKMKPFIFGARNKVHIINLEKTVPLFNEALAELKKISSRKGKILFVGTKRAASEAVKEAANNCDQFFVNHRWLGGMLTNWKTVRQSIKRLKDLEIQSQDGTFDKLTKKEALMRTRELNKLENSLGGIKDMGGLPDALFVVDADHEHIAIKEANNLGIPVFSIVDTNSDPDGVDFIIPGNDDAIRAVKLYLNAVADAVKEGRSQDLAVQAEESFVEAE
>YP_001049837 Shewanella_baltica_OS155_uid58259 COG0052
MTTVSMRDMLQAGVHFGHQTRYWNPKMKPFIFGARNGVHIINLEHTVPMFNEALAFISNVASKKGKVLFVGTKRAAGEAIKESALSCDQFYVDHRWLGGMLTNWKTVRQSIKRLKELESQSVDGTFDKLTKKEALMRTRELEKLEKSLGGIKNMGGLPDVLFVIGADHEHIAIKEANNLGIPVVAVVDTNSAPDGVNYIVPGNDDAMRAIRLYTSSVAAAAKAGRGQDLAVQAEQDGFVEAE
>YP_001094760 Shewanella_loihica_PV_4_uid58349 COG0052
MTTVSMRDMLQAGVHFGHQTRYWNPKMKPFIFGARNGVHIINLEHTVPMFNEALAFISNVASKKGKVLFVGTKRAASEAIKEAAISCDQYYVDNRWLGGMLTNWKTVRQSIKRLKDLESQSVDGTFDKLTKKEALMRTRELEKLEKSLGGIKNMGGLPDVIFVIGADHEHIAIKEANNLGIPVVAVVDTNSSPDGINYIVPGNDDAMRAIRLYAESVAAAAKAGRGQDLAVQAEQDGFVEAE
>YP_001122568 Francisella_tularensis_WY96_3418_uid58811 COG0052
MSLMKEMLSAGVHFGHKKAFWNPQMKEYIFGINHGVHIINLEKTVPLFQDAVNFVGKTVANGGKILFVGTKRQAQDIVEAEAKRCGMPFVSHRWLGGMLTNYKTVRQSIKRLAQLEKMREDGTLESLTKKEMLQNIRTIEKLEKVLGGIKEMGGLPDAIVVIDSNKEHIAIQEAQKLGIKVVAIVDTNSNPEGIDYIIPGNDDAVKSISFYMKKFADAVIDAQGLDRAVEAKADEAAQA
>YP_001163027 Yersinia_pestis_Pestoides_F_uid58619 COG0052
MATVSMRDMLQAGVHFGHQTRYWNPKMKPFIFGARNKVHIINLEKTVPMFNEALAELTKISSRKGKILFVGTKRAASEAVKEAANNCDQFFVNHRWLGGMLTNWKTVRQSIKRLKDLEIQSQDGTFDKLTKKEALMRTRELNKLENSLGGIKDMGGLPDALFVVDADHEHIAIKEANNLGIPVFSIVDTNSDPDGVDFIIPGNDDAIRAVKLYLGAVATAVREGRSQDLAVQAEESFVEAE
>YP_001172064 Pseudomonas_stutzeri_A1501_uid58641 COG0052
MSQVTMRDMLKAGVHFGHQTRYWNPKMDKYIFGARNKIHIINLEKTLPMFNDALRFVEKLAAGKNKILFVGTKRSAGKIVREEAARCGSPYVDHRWLGGMLTNYKTIRASIKRLRELEAQSQDGTFEKLTKKEALMRTRDLEKLERSLGGIKDMGGLPDAMFVIDVDHERIAISEANKLGIPVIGVVDTNSSPEGVDYIIPGNDDAIRAVQLYLGSMADAVLRGRQNGAGGADEFVEEVASEAAQG
>YP_001175445 Enterobacter_638_uid58727 COG0052
MATVSMRDMLKAGVHFGHQTRYWNPKMKPFIFGARNKVHIINLEKTVPMFNEALAELSKISSRKGKILFVGTKRAASEAVKDAANNCDQFFVNHRWLGGMLTNWKTVRQSIKRLKDLEIQSQDGTFDKLTKKEALMRTRELAKLENSLGGIKDMGGLPDALFVIDADHEHIAIKEANNLGIPVFAIVDTNSDPDGVDFVIPGNDDAIRAVTLYLGAVAATVREGRSQDLASQAEESFVEAE
>YP_001182875 Shewanella_putrefaciens_CN_32_uid58267 COG0052
MTTVSMRDMLQAGVHFGHQTRYWNPKMKPFIFGARNGVHIINLEHTVPMFNEALAFISNVASKKGKVLFVGTKRAAGEAIKEAAISCDQYYVDHRWLGGMLTNWKTVRQSIKRLKELESQSVDGTFDKLTKKEALMRTRELEKLEKSLGGIKNMGGLPDVLFVIGADHEHIAIKEANNLGIPVVAVVDTNSAPDGVNYIVPGNDDAMRAIRLYTTSVAAAAKAGRGQDLAVQAEQDGFVEAE
>YP_001188539 Pseudomonas_mendocina_ymp_uid58723 COG0052
MSQVNMRDMLKAGVHFGHQTRYWNPKMGKYIFGARNKIHIINLEKTLPMFNDALSFVEKLAAGKNKILFVGTKRSAGKIVREEAARCGSPFVDHRWLGGMLTNYKTIRASIKRLRELETQSQDGTFAKLTKKEALMRSRDLEKLDRSLGGIKDMGGLPDALFVIDVDHERIAITEANKLGIPVIGVVDTNSSPEGVDYIIPGNDDAIRAIQLYMGAMADAVIRGRSNAGGATEEFVEEAPAAESAEG
>YP_001217775 Vibrio_cholerae_O395_uid58425 COG0052
MASVSMRDMLTAGVHFGHQTRYWNPKMKQFIFGARNRVHIINLEKTVPMFNEALAELAKVGEKKGKVLFVGTKRAASESVKEAALASNQYYVNNRWLGGMLTNWKTVRQSIKRLKELEVQSTDGTFDKLTKKEALMRTREMEKLEKSLGGIKDMGGLPDALFVIDADHEHIAIKEANNLGIPVFAVVDTNSSPDGVDYIIPGNDDAIRAVQLYLNAAAQAINEGRNKDVAAVAEKDGFVEAE
>YP_001250456 Legionella_pneumophila_Corby_uid58733 COG0052
MNNVSMRELLEAGAHFGHRTRFWNPKMSEYIFGSRNKIHIINLEKTLPMLNDVTNYVSRLAANKAKILFVGTKRAAQDSIREHAKRCGMPYVDHRWLGGMLTNYKTVRQSIFRLKELKEMKEKGLFNDMIKKEALMLTRELEKLERSLGGIENMGGLPDALFVVDVGFEHIAVEEARRLRIPVIGVVDTNNSPDNIDYVIPGNDDSMRAVDIYVRCVADAILDGKNSNTVGRVSSDSEFVEVTSNSNEEEKSGE
>YP_001269494 Pseudomonas_putida_F1_uid58355 COG0052
MSQVNMRDMLKAGVHFGHQTRYWNPKMGKYIFGARNKIHIVNLEKTLPMFNDALSFVERLAQGKNKILFVGTKRSAGKIVAEQAARCGSPYVDHRWLGGMLTNYKTIRASIKRLRDLETQAEDGTFAKLTKKEALMRSRDLEKLDRSLGGIKDMGGLPDALFVIDVDHERIAITEANKLGIPVIGVVDTNSSPEGVDYIIPGNDDAIRAIELYMTSMADAVIRGRNNVAGGTEVYAEEAAAPAAE
>YP_001291196 Haemophilus_influenzae_PittEE_uid58591 COG0052
MAQVSMRDMINAGVHFGHQTRYWNPQMKPFIFGARNGVHIINLEKTLPLFNEALAELTRIASNNGKVLFVGTKRAASEAVQAAALDCQQYYVNHRWLGGMLTNWKTVRQSIKRLKDLETQSQDGTFDKLTKKEALMRSREMEKLELSLGGIKDMGGLPDALFVIGADHEHIAVKEANNLGIPVFAIVDTNSTPAGVDFVIPGNDDATRAIQLYVSAAAAAVKEGRGNEAQVAEELAADAE
>YP_001292844 Haemophilus_influenzae_PittGG_uid58593 COG0052
MAQVSMRDMINAGVHFGHQTRYWNPQMKPFIFGARNGVHIINLEKTLPLFNEALAELTRIASNNGKVLFVGTKRAASEAVQAAALDCQQYYVNHRWLGGMLTNWKTVRQSIKRLKDLETQSQDGTFDKLTKKEALMRSREMEKLELSLGGIKDMGGLPDALFVIGADHEHIAVKEANNLGIPVFAIVDTNSTPAGVDFVIPGNDDATRAIQLYVSAAAAAVKEGRGNEAQVAEELAADAE
>YP_001346867 Pseudomonas_aeruginosa_PA7_uid58627 COG0052
MSQVNMRDMLKAGVHFGHQTRYWNPKMGKFIFGARNKIHIINLEKTLPMFNEALTFVERLAAGKNKILFVGTKRSAGKIVREEAARCGMPYVDHRWLGGMLTNYKTIRQSIKRLRDLETQAQDGTFDKLTKKEALMRSRDLEKLERSLGGIKDMGGLPDALFVIDVDHERIAITEANKLGIPVIGVVDTNSSPEGVDYVIPGNDDAIRAVQLYLNSMAEAVIRGKQGAATSADEFVEEAPAESAEG
>YP_001365658 Shewanella_baltica_OS185_uid58743 COG0052
MTTVSMRDMLQAGVHFGHQTRYWNPKMKPFIFGARNGVHIINLEHTVPMFNEALAFISNVASKKGKVLFVGTKRAAGEAIKESALSCDQFYVDHRWLGGMLTNWKTVRQSIKRLKELESQSVDGTFDKLTKKEALMRTRELEKLEKSLGGIKNMGGLPDVLFVIGADHEHIAIKEANNLGIPVVAVVDTNSAPDGVNYIVPGNDDAMRAIRLYTSSVAAAAKAGRGQDLAVQAEQDGFVEAE
>YP_001399997 Yersinia_pseudotuberculosis_IP_31758_uid58487 COG0052
MATVSMRDMLQAGVHFGHQTRYWNPKMKPFIFGARNKVHIINLEKTVPMFNEALAELTKISSRKGKILFVGTKRAASEAVKEAANNCDQFFVNHRWLGGMLTNWKTVRQSIKRLKDLEIQSQDGTFDKLTKKEALMRTRELNKLENSLGGIKDMGGLPDALFVVDADHEHIAIKEANNLGIPVFSIVDTNSDPDGVDFIIPGNDDAIRAVKLYLGAVATAVREGRSQDLAVQAEESFVEAE
>YP_001427673 Francisella_tularensis_holarctica_FTNF002_00_uid58999 COG0052
MLSMKEMLSAGVHFGHKKAFWNPQMKEYIFGINHGVHIINLEKTVPLFQDAVNFVGKTVANGGKILFVGTKRQAQDIVEAEAKRCGMPFVSHRWLGGMLTNYKTVRQSIKRLAQLEKMREDGTLESLTKKEMLQNIRTIEKLEKVLGGIKEMGGLPDAIVVIDGNKEHIAIQEAQKLGIKVVAIVDTNSNPEGIDYIIPGNDDAVKSISFYMKKFADAVIDAQGLDRAVEAKADEAAQA
>YP_001446413 Vibrio_harveyi_ATCC_BAA_1116_uid58957 COG0052
MATVSMRDMLKAGVHFGHQTRYWNPKMKPFIFGARNRVHIINLEKTVPMFNEALAELAKVGEKKGKVLFVGTKRAASEAVKEAAIASNQYYVNNRWLGGMLTNYKTVRQSIKRLKDFEAQAQDGTFEKLTKKEALMRTREMEKLEKSLGGIKDMGGLPDALFVIDADHEHIAIKEANNLGIPVYAVVDTNSNPDGVDYIIPGNDDAIRAVQLYLNAAASAVTEGRNKDVAVVAEKDGFVEAE
>YP_001456952 Escherichia_coli_HS_uid58393 COG0052
MATVSMRDMLKAGVHFGHQTRYWNPKMKPFIFGARNKVHIINLEKTVPMFNEALAELNKIASRKGKILFVGTKRAASEAVKDAALSCDQFFVNHRWLGGMLTNWKTVRQSIKRLKDLETQSQDGTFEKLTKKEALMRTRELEKLENSLGGIKDMGGLPDALFVIDADHEHIAIKEANNLGIPVFAIVDTNSDPDGVDFVIPGNDDAIRAVTLYLGAVAATVREGRSQDLASQAEESFVEAE
>YP_001461338 Escherichia_coli_E24377A_uid58395 COG0052
MATVSMRDMLKAGVHFGHQTRYWNPKMKPFIFGARNKVHIINLEKTVPMFNEALAELNKIASRKGKILFVGTKRAASEAVKDAALSCDQFFVNHRWLGGMLTNWKTVRQSIKRLKDLETQSQDGTFEKLTKKEALMRTRELEKLENSLGGIKDMGGLPDALFVIDADHEHIAIKEANNLGIPVFAIVDTNSDPDGVDFVIPGNDDAIRAVTLYLGAVAATVREGRSQDLASQAEESFVEAE
>YP_001474893 Shewanella_sediminis_HAW_EB3_uid58835 COG0052
MTTVSMRDMLQAGVHFGHQTRYWNPKMKPFIFGARNGVHIINLEHTVPMFNEALAFISNVASKKGKVLFVGTKRAASEAIKESAISCEQFYVDHRWLGGMLTNWKTVRQSIKRLKDLESQSVDGTFDKLTKKEALMRTRELEKLEKSLGGIKNMGGLPDVIFVIGADHEHIAIKEANNLGIPVVAVVDTNSSPDGINYIVPGNDDAMRSIRLYTQSVAAAAKAGRGQDLAVQAEQDGFVEAE
>YP_001502738 Shewanella_pealeana_ATCC_700345_uid58705 COG0052
MTTVSMRDMLQAGVHFGHQTRYWNPKMKPFIFGARNGVHIINLEHTVPMFNEALAFISNVASKKGKVLFVGTKRAASEAIKEAAVSCDQYYVDHRWLGGMLTNWKTVRQSIKRLKDLESQSVDGTFDKLTKKEALMRTRELDKLEKSLGGIKNMAGLPDVIFVIGADHEHIAIKEANNLGIPVVAVVDTNSSPDGINYIIPGNDDAMRSIRLYTQSVAAAAKAGRGQDLAVQAEQDGFVEAE
>YP_001553914 Shewanella_baltica_OS195_uid58261 COG0052
MTTVSMRDMLQAGVHFGHQTRYWNPKMKPFIFGARNGVHIINLEHTVPMFNEALAFISNVASKKGKVLFVGTKRAAGEAIKESALSCDQFYVDHRWLGGMLTNWKTVRQSIKRLKELESQSVDGTFDKLTKKEALMRTRELEKLEKSLGGIKNMGGLPDVLFVIGADHEHIAIKEANNLGIPVVAVVDTNSAPDGVNYIVPGNDDAMRAIRLYTSSVAAAAKAGRGQDLAVQAEQDGFVEAE
>YP_001571778 Salmonella_enterica_arizonae_serovar_62_z4_z23__RSK2980_uid58191 COG0052
MATVSMRDMLKAGVHFGHQTRYWNPKMKPFIFGARNKVHIINLEKTVPMFNEALAELNKISARKGKILFVGTKRAASEAVKEAANSCDQFFVNHRWLGGMLTNWKTVRQSIKRLKDLETQSQDGTFEKLTKKEALMRTRELEKLENSLGGIKDMGGLPDALFVIDADHEHIAIKEANNLGIPVFAIVDTNSDPDGVDFVIPGNDDAIRAVSLYLGAVAATVREGRSQDLASQAEESFVEAE
>YP_001586552 Salmonella_enterica_serovar_Paratyphi_B_SPB7_uid59097 COG0052
MATVSMRDMLKAGVHFGHQTRYWNPKMKPFIFGARNKVHIINLEKTVPMFNEALAELNKISARKGKILFVGTKRAASEAVKEAANSCDQFFVNHRWLGGMLTNWKTVRQSIKRLKDLETQSQDGTFEKLTKKEALMRTRELEKLENSLGGIKDMGGLPDALFVIDADHEHIAIKEANNLGIPVFAIVDTNSDPDGVDFVIPGNDDAIRAVSLYLGAVAATVREGRSQDLASQAEESFVEAE
>YP_001607772 Yersinia_pestis_Angola_uid58485 COG0052
MATVSMRDMLQAGVHFGHQTRYWNPKMKPFIFGARNKVHIINLEKTVPMFNEALAELTKISSRKGKILFVGTKRAASEAVKEAANNCDQFFVNHRWLGGMLTNWKTVRQSIKRLKDLEIQSQDGTFDKLTKKEALMRTRELNKLENSLGGIKDMGGLPDALFVVDADHEHIAIKEANNLGIPVFSIVDTNSDPDGVDFIIPGNDDAIRAVKLYLGAVATAVREGRSQDLAVQAEESFVEAE
>YP_001667390 Pseudomonas_putida_GB_1_uid58735 COG0052
MSQVNMRDMLKAGVHFGHQTRYWNPKMGKYIFGARNKIHIINLEKTLPMFNDALAFVERLAQGKNKIMFVGTKRSAGKIVAEQAARAGSPYVDHRWLGGMLTNYKTIRASIKRLRDLETQAEDGTFAKLTKKEALMRSRDLEKLDRSLGGIKDMGGLPDALFVIDVDHERIAITEANKLGIPVIGVVDTNSSPEGVDYIIPGNDDAIRAIELYMTSMADAIIRGRNNVAGGTEVYVEEAAAPAAE
>YP_001675189 Shewanella_halifaxensis_HAW_EB4_uid59007 COG0052
MTTVSMREMLQAGVHFGHQTRYWNPKMKPFIFGARNGVHIINLEHTVPMFNEALAFISNVASKKGKVLFVGTKRAASEAIKEAAVSCDQFYVDHRWLGGMLTNWKTVRQSIKRLKDLESQSVDGTFDKLTKKEALMRTRELDKLEKSLGGIKNMAGLPDVIFVIGADHEHIAIKEANNLGIPVVAVVDTNSSPDGINYIIPGNDDAMRSIRLYTGSVAAAAKAGRGQDLAVQAEQDGFVEAE
>YP_001677318 Francisella_philomiragia_ATCC_25017_uid59105 COG0052
MSLMKEMLSAGVHFGHKKAFWNPQMKEYIFGINHGVHIINLEKTVPLFQDAVNFVGKTVANGGKVLFVGTKRQAQDIIEAEAKRCGMPFVSHRWLGGMLTNYKTVRQSIKRLAQLEKMKEDGTFESLTKKEMLQNIRTIEKLEKVLGGIKEMGGLPDAIVVIDSNKEHIAIQEAQKLGIKVVSIVDTNSNPEGIDYIIPGNDDAVKSISFYMKKFADAVIDAQGLDRAVEAKAEETTEA
>YP_001706692 Acinetobacter_baumannii_SDF_uid61601 COG0052
MADYNVSMRDLLQAGAHFGHQTRFWNPKMRQYIFGARNKIHIINLEHTVPALNDALNFANQLASKKNKVLFVGTKRAASNIIREQAQRAGQPYVDHRWLGGMLTNWKTLRQSINRLKDLQTQSQDGTFAKLTKREALERTREMEKLERSLGGVKNMGGLPDALFVIDVDHEAIAIKEAKNLGIPVIGIVDTNSNPDNVDYVIPGNDDAIRAVTLYASAMADAILAGKEYAQSQANAQAKGDDAAKDASEA
>YP_001713083 Acinetobacter_baumannii_AYE_uid61637 COG0052
MADYNVSMRDLLQAGAHFGHQTRFWNPKMRQYIFGARNKIHIINLEHTVPALNDALNFANQLASKKNKVLFVGTKRAASNIIREQAQRAGQPYVDHRWLGGMLTNWKTLRQSINRLKDLQTQSQDGTFAKLTKREALERTREMEKLERSLGGVKNMGGLPDALFVIDVDHEAIAIKEAKNLGIPVIGIVDTNSNPDNVDYVIPGNDDAIRAVTLYASAMADAILAGKEYAQSQANAQAKGDDAAKDASEA
>YP_001719820 Yersinia_pseudotuberculosis_YPIII_uid59151 COG0052
MATVSMRDMLQAGVHFGHQTRYWNPKMKPFIFGARNKVHIINLEKTVPMFNEALAELTKISSRKGKILFVGTKRAASEAVKEAANNCDQFFVNHRWLGGMLTNWKTVRQSIKRLKDLEIQSQDGTFDKLTKKEALMRTRELNKLENSLGGIKDMGGLPDALFVVDADHEHIAIKEANNLGIPVFSIVDTNSDPDGVDFIIPGNDDAIRAVKLYLGAVATAVREGRSQDLAVQAEESFVEAE
>YP_001726432 Escherichia_coli_ATCC_8739_uid58783 COG0052
MATVSMRDMLKAGVHFGHQTRYWNPKMKPFIFGARNKVHIINLEKTVPMFNEALAELNKIASRKGKILFVGTKRAASEAVKDAALSCDQFFVNHRWLGGMLTNWKTVRQSIKRLKDLETQSQDGTFDKLTKKEALMRTRELEKLENSLGGIKDMGGLPDALFVIDADHEHIAIKEANNLGIPVFAIVDTNSDPDGVDFVIPGNDDAIRAVTLYLGAVAATVREGRSQDLASQAEESFVEAE
>YP_001729125 Escherichia_coli_K_12_substr__DH10B_uid58979 COG0052
MATVSMRDMLKAGVHFGHQTRYWNPKMKPFIFGARNKVHIINLEKTVPMFNEALAELNKIASRKGKILFVGTKRAASEAVKDAALSCDQFFVNHRWLGGMLTNWKTVRQSIKRLKDLETQSQDGTFDKLTKKEALMRTRELEKLENSLGGIKDMGGLPDALFVIDADHEHIAIKEANNLGIPVFAIVDTNSDPDGVDFVIPGNDDAIRAVTLYLGAVAATVREGRSQDLASQAEESFVEAE
>YP_001742296 Escherichia_coli_SMS_3_5_uid58919 COG0052
MATVSMRDMLKAGVHFGHQTRYWNPKMKPFIFGARNKVHIINLEKTVPMFNEALAELNKIASRKGKILFVGTKRAASEAVKDAALSCDQFFVNHRWLGGMLTNWKTVRQSIKRLKDLETQSQDGTFDKLTKKEALMRTRELEKLENSLGGIKDMGGLPDALFVIDADHEHIAIKEANNLGIPVFAIVDTNSDPDGVDFVIPGNDDAIRAVTLYLGAVAATVREGRSQDLASQAEESFVEAE
>YP_001750931 Pseudomonas_putida_W619_uid58651 COG0052
MSQVNMRDMLKAGVHFGHQTRYWNPKMGKYIFGARNKIHIINLEKTLPMFNDALSFVERLAQGKNKIMFVGTKRSAGKIVAEQAARCGSPYVDHRWLGGMLTNYKTIRASIKRLRDLETQAEDGTFAKLTKKEALMRSRDLEKLDRSLGGIKDMGGLPDALFVIDVDHERIAITEANKLGIPVIGVVDTNSSPEGVDYIIPGNDDAIRAIELYMTSMADAVIRGRNNVAGGTEVYAEEAAAPAAE
>YP_001761646 Shewanella_woodyi_ATCC_51908_uid58721 COG0052
MTTVSMRDMLQAGVHFGHQTRYWNPKMKPFIFGARNGVHIINLEHTVPMFNEALAFISNVASKKGKVLFVGTKRAASEAIKESAISCDQYYVDHRWLGGMLTNWKTVRQSIKRLKDLESQSVDGTFDKLTKKEALMRTRELEKLEKSLGGIKNMGGLPDVIFVIGADHEHIAIKEANNLGIPVVAVVDTNSSPDGINYIVPGNDDAMRSIRLYTESVAAAAKAGRGQDLAVQAEQDGFVEAE
>YP_001784349 Haemophilus_somnus_2336_uid57979 COG0052
MAQVSMRDMLQAGVHFGHQTRYWNPKMKPFIFGPRNGVHIINLEKTVPMFNEALVELTRIASNNGRILFVGTKRAASEVVKAAALDCQQYYVNHRWLGGMLTNWKTVRQSIKRLKDLETQSQDGTFDKLTKKEALVRTREMEKLELSLGGIKDMGGLPDAIFVIGADHEHIAIKEANNLGIPVFAIVDTNSSPDGVDFVIPGNDDASRAIQLYLSAATTAVKEGRNQETVTEEVFAAAE
>YP_001847184 Acinetobacter_baumannii_ACICU_uid58765 COG0052
MADYNVSMRDLLQAGAHFGHQTRFWNPKMRQYIFGARNKIHIINLEHTVPALNDALNFANQLASKKNKVLFVGTKRAASNIIREQAQRAGQPYVDHRWLGGMLTNWKTLRQSINRLKDLQTQSQDGTFAKLTKREALERTREMEKLERSLGGVKNMGGLPDALFVIDVDHEAIAIKEAKNLGIPVIGIVDTNSNPDNVDYVIPGNDDAIRAVTLYASAMADAILAGKEYAQSQANAQAKGDDAAKDASEA
>YP_001873535 Yersinia_pseudotuberculosis_PB1__uid59153 COG0052
MATVSMRDMLQAGVHFGHQTRYWNPKMKPFIFGARNKVHIINLEKTVPMFNEALAELTKISSRKGKILFVGTKRAASEAVKEAANNCDQFFVNHRWLGGMLTNWKTVRQSIKRLKDLEIQSQDGTFDKLTKKEALMRTRELNKLENSLGGIKDMGGLPDALFVVDADHEHIAIKEANNLGIPVFSIVDTNSDPDGVDFIIPGNDDAIRAVKLYLGAVATAVREGRSQDLAVQAEESFVEAE
>YP_001878970 Shigella_boydii_CDC_3083_94_uid58415 COG0052
MATVSMRDMLKAGVHFGHQTRYWNPKMKPFIFGARNKVHIINLEKTVPMFNEALAELNKIASRKGKILFVGTKRAASEAVKDAALSCDQFFVNHRWLGGMLTNWKTVRQSIKRLKDLETQSQDGTFEKLTKKEALMRTRELEKLENSLGGIKDMGGLPDALFVIDADHEHIAIKEANNLGIPVFAIVDTNSDPDGVDFVIPGNDDAIRAVTLYLGAVAATVREGRSQDLASQAEESFVEAE
>YP_001892140 Francisella_tularensis_mediasiatica_FSC147_uid58939 COG0052
MSLMKEMLSAGVHFGHKKAFWNPQMKEYIFGINHGVHIINLEKTVPLFQDAVNFVGKTVANGGKIIFVGTKRQAQDIVEAEAKRCGMPFVSHRWLGGMLTNYKTVRQSIKRLAQLEKMREDGTLESLTKKEMLQNIRTIEKLEKVLGGIKEMGGLPDAIVVIDSNKEHIAIQEAQKLGIKVVAIVDTNSNPEGIDYIIPGNDDAVKSISFYMKKFADAVIDAQGLDRAVEAKADEADQA
>YP_001904327 Xanthomonas_campestris_B100_uid61643 COG0052
MPQVTMRQMLEAGVHFGHQTRYWNPKMAPYIFGARGKIHIINLEKTVPLFNDAMNFLSSIAQKRGTVLFLGTKRSARESIKEEAERCNMPFMTQRWLGGTLTNFRTVKQSVARLKELEAAETDGTFEKLVKHEVLGLRREREKLDASLGGIKEMNRLPDAIFVIDIGHEDIAIKEAKKLGIPVIAVVDTNYDPALVDYAIPGNDDAIRAVQLYARAAADAVLEGKAAAPNSASVREEEFSAEAGDEGKGRRAPAKKATEKKADAPAAAPEAPAAE
>YP_001914091 Xanthomonas_oryzae_PXO99A_uid59131 COG0052
MPQVTMRQMLEAGVHFGHQCRYWHPNMAQYIFGARGKIHIINLEKTVPLFNDAMNYLSSIAQKRGTILFLGTKRSARASIKEEAERCGMPFMTQRWLGGTLTNFRTVKQSVARLKELEAAETDGTFDKLVKHEVLSLRREREKLDASLGGIKEMNRLPDAIFVIDIGHEDIAIKEAKKLGIPVIAVVDTNYNPNLVDYAIPGNDDAIRAVQLYARAAADAVLEGKAAAPNSASVREEEFSAESADEGKGRRAPAKKGEKKADAPAAE
>YP_002039456 Salmonella_enterica_serovar_Newport_SL254_uid58831 COG0052
MATVSMRDMLKAGVHFGHQTRYWNPKMKPFIFGARNKVHIINLEKTVPMFNEALAELNKISARKGKILFVGTKRAASEAVKEAANSCDQFFVNHRWLGGMLTNWKTVRQSIKRLKDLETQSQDGTFEKLTKKEALMRTRELEKLENSLGGIKDMGGLPDALFVIDADHEHIAIKEANNLGIPVFAIVDTNSDPDGVDFVIPGNDDAIRAVSLYLGAVAATVREGRSQDLASQAEESFVEAE
>YP_002044206 Salmonella_enterica_serovar_Heidelberg_SL476_uid58973 COG0052
MATVSMRDMLKAGVHFGHQTRYWNPKMKPFIFGARNKVHIINLEKTVPMFNEALAELNKISARKGKILFVGTKRAASEAVKEAANSCDQFFVNHRWLGGMLTNWKTVRQSIKRLKDLETQSQDGTFEKLTKKEALMRTRELEKLENSLGGIKDMGGLPDALFVIDADHEHIAIKEANNLGIPVFAIVDTNSDPDGVDFVIPGNDDAIRAVSLYLGAVAATVREGRSQDLASQAEESFVEAE
>YP_002113239 Salmonella_enterica_serovar_Schwarzengrund_CVM19633_uid58915 COG0052
MATVSMRDMLKAGVHFGHQTRYWNPKMKPFIFGARNKVHIINLEKTVPMFNEALAELNKISARKGKILFVGTKRAASEAVKEAANSCDQFFVNHRWLGGMLTNWKTVRQSIKRLKDLETQSQDGTFEKLTKKEALMRTRELEKLENSLGGIKDMGGLPDALFVIDADHEHIAIKEANNLGIPVFAIVDTNSDPDGVDFVIPGNDDAIRAVSLYLGAVAATVREGRSQDLASQAEESFVEAE
>YP_002141060 Salmonella_enterica_serovar_Paratyphi_A_AKU_12601_uid59269 COG0052
MATVSMRDMLKAGVHFGHQTRYWNPKMKPFIFGARNKVHIINLEKTVPMFNEALAELNKISARKGKILFVGTKRAASEAVKEAANSCDQFFVNHRWLGGMLTNWKTVRQSIKRLKDLETQSQDGTFEKLTKKEALMRTRELEKLENSLGGIKDMGGLPDALFVIDADHEHIAIKEANNLGIPVFAIVDTNSDPDGVDFVIPGNDDAIRAVSLYLGAVAATVREGRSQDLASQAEESFVEAE
>YP_002145221 Salmonella_enterica_serovar_Agona_SL483_uid59431 COG0052
MATVSMRDMLKAGVHFGHQTRYWNPKMKPFIFGARNKVHIINLEKTVPMFNEALAELNKISARKGKILFVGTKRAASEAVKEAANSCDQFFVNHRWLGGMLTNWKTVRQSIKRLKDLETQSQDGTFEKLTKKEALMRTRELEKLENSLGGIKDMGGLPDALFVIDADHEHIAIKEANNLGIPVFAIVDTNSDPDGVDFVIPGNDDAIRAVSLYLGAVAATVREGRSQDLASQAEESFVEAE
>YP_002156790 Vibrio_fischeri_MJ11_uid58907 COG0052
MATVSMRDMLKAGVHFGHQTRYWNPKMKPFIFGARNKVHIINLEQTVPMFNEALAELAKIGSKKGKVLFVGTKRAASEAVKEAAINSDQFYVNNRWLGGMLTNYKTVRQSIKRLKDFEVQSQDGTFEKLTKKEALMRTRDMEKLEKSLGGIKNMNGLPDALFVIDADHEHIAIKEANNLGIPVFAVVDTNSNPDGVDYIIPGNDDAIRAIQLYLNAAADAVKSGRNQDVAAVAEKDGFVEAE
>YP_002214177 Salmonella_enterica_serovar_Dublin_CT_02021853_uid58917 COG0052
MATVSMRDMLKAGVHFGHQTRYWNPKMKPFIFGARNKVHIINLEKTVPMFNEALAELNKISARKGKILFVGTKRAASEAVKEAANSCDQFFVNHRWLGGMLTNWKTVRQSIKRLKDLETQSQDGTFEKLTKKEALMRTRELEKLENSLGGIKDMGGLPDALFVIDADHEHIAIKEANNLGIPVFAIVDTNSDPDGVDFVIPGNDDAIRAVSLYLGAVAATVREGRSQDLASQAEESFVEAE
>YP_002225354 Salmonella_enterica_serovar_Gallinarum_287_91_uid59249 COG0052
MATVSMRDMLKAGVHFGHQTRYWNPKMKPFIFGARNKVHIINLEKTVPMFNEALAELNKISARKGKILFVGTKRAASEAVKEAANSCDQFFVNHRWLGGMLTNWKTVRQSIKRLKDLETQSQDGTFEKLTKKEALMRTRELEKLENSLGGIKDMGGLPDALFVIDADHEHIAIKEANNLGIPVFAIVDTNSDPDGVDFVIPGNDDAIRAVSLYLGAVAATVREGRSQDLASQAEESFVEAE
>YP_002242385 Salmonella_enterica_serovar_Enteritidis_P125109_uid59247 COG0052
MATVSMRDMLKAGVHFGHQTRYWNPKMKPFIFGARNKVHIINLEKTVPMFNEALAELNKISARKGKILFVGTKRAASEAVKEAANSCDQFFVNHRWLGGMLTNWKTVRQSIKRLKDLETQSQDGTFEKLTKKEALMRTRELEKLENSLGGIKDMGGLPDALFVIDADHEHIAIKEANNLGIPVFAIVDTNSDPDGVDFVIPGNDDAIRAVSLYLGAVAATVREGRSQDLASQAEESFVEAE
>YP_002268776 Escherichia_coli_O157_H7_EC4115_uid59091 COG0052
MATVSMRDMLKAGVHFGHQTRYWNPKMKPFIFGARNKVHIINLEKTVPMFNEALAELNKIASRKGKILFVGTKRAASEAVKDAALSCDQFFVNHRWLGGMLTNWKTVRQSIKRLKDLETQSQDGTFDKLTKKEALMRTRELEKLENSLGGIKDMGGLPDALFVIDADHEHIAIKEANNLGIPVFAIVDTNSDPDGVDFVIPGNDDAIRAVTLYLGAVAATVREGRSQDLASQAEESFVEAE
>YP_002291443 Escherichia_coli_SE11_uid59425 COG0052
MATVSMRDMLKAGVHFGHQTRYWNPKMKPFIFGARNKVHIINLEKTVPMFNEALAELNKIASRKGKILFVGTKRAASEAVKDAALSCDQFFVNHRWLGGMLTNWKTVRQSIKRLKDLETQSQDGTFEKLTKKEALMRTRELEKLENSLGGIKDMGGLPDALFVIDADHEHIAIKEANNLGIPVFAIVDTNSDPDGVDFVIPGNDDAIRAVTLYLGAVAATVREGRSQDLASQAEESFVEAE
>YP_002312802 Shewanella_piezotolerans_WP3_uid58745 COG0052
MTTVSMRDMLQAGVHFGHQTRYWNPKMKPFIFGARNGVHIINLEHTVPMFNEALAFISNIASKKGKVLFVGTKRAASEAIKEAAVSCDQFYVDHRWLGGMLTNWKTVRQSIKRLKDLESQSIDGTFDKLTKKEALMRTRELEKLEKSLGGIKNMAGLPDVIFVIGADHEHIAIKEANNLGIPVVAVVDTNSSPDGINYIIPGNDDAMRSIRLYTESVATAAKAGRNQDLAVQAEQDGFVEAE
>YP_002320096 Acinetobacter_baumannii_AB0057_uid59083 COG0052
MADYNVSMRDLLQAGAHFGHQTRFWNPKMRQYIFGARNKIHIINLEHTVPALNDALNFANQLASKKNKVLFVGTKRAASNIIREQAQRAGQPYVDHRWLGGMLTNWKTLRQSINRLKDLQTQSQDGTFAKLTKREALERTREMEKLERSLGGVKNMGGLPDALFVIDVDHEAIAIKEAKNLGIPVIGIVDTNSNPDNVDYVIPGNDDAIRAVTLYASAMADAILAGKEYAQSQANAQAKGDDAAKDASEA
>YP_002325026 Acinetobacter_baumannii_AB307_0294_uid59271 COG0052
MADYNVSMRDLLQAGAHFGHQTRFWNPKMRQYIFGARNKIHIINLEHTVPALNDALNFANQLASKKNKVLFVGTKRAASNIIREQAQRAGQPYVDHRWLGGMLTNWKTLRQSINRLKDLQTQSQDGTFAKLTKREALERTREMEKLERSLGGVKNMGGLPDALFVIDVDHEAIAIKEAKNLGIPVIGIVDTNSNPDNVDYVIPGNDDAIRAVTLYASAMADAILAGKEYAQSQANAQAKGDDAAKDASEA
>YP_002327761 Escherichia_coli_O127_H6_E2348_69_uid59343 COG0052
MATVSMRDMLKAGVHFGHQTRYWNPKMKPFIFGARNKVHIINLEKTVPMFNEALAELNKIASRKGKILFVGTKRAASEAVKDAALSCDQFFVNHRWLGGMLTNWKTVRQSIKRLKDLETQSQDGTFDKLTKKEALMRTRELEKLENSLGGIKDMGGLPDALFVIDADHEHIAIKEANNLGIPVFAIVDTNSDPDGVDFVIPGNDDAIRAVTLYLGAVAATVREGRSQDLASQAEESFVEAE
>YP_002346087 Yersinia_pestis_CO92_uid57621 COG0052
MATVSMRDMLQAGVHFGHQTRYWNPKMKPFIFGARNKVHIINLEKTVPMFNEALAELTKISSRKGKILFVGTKRAASEAVKEAANNCDQFFVNHRWLGGMLTNWKTVRQSIKRLKDLEIQSQDGTFDKLTKKEALMRTRELNKLENSLGGIKDMGGLPDALFVVDADHEHIAIKEANNLGIPVFSIVDTNSDPDGVDFIIPGNDDAIRAVKLYLGAVATAVREGRSQDLAVQAEESFVEAE
>YP_002358811 Shewanella_baltica_OS223_uid58775 COG0052
MTTVSMRDMLQAGVHFGHQTRYWNPKMKPFIFGARNGVHIINLEHTVPMFNEALAFISNVASKKGKVLFVGTKRAAGEAIKESALSCDQFYVDHRWLGGMLTNWKTVRQSIKRLKELESQSVDGTFDKLTKKEALMRTRELEKLEKSLGGIKNMGGLPDVLFVIGADHEHIAIKEANNLGIPVVAVVDTNSAPDGVNYIVPGNDDAMRAIRLYTSSVAAAAKAGRGQDLAVQAEQDGFVEAE
>YP_002381415 Escherichia_fergusonii_ATCC_35469_uid59375 COG0052
MATVSMRDMLKAGVHFGHQTRYWNPKMKPFIFGARNKVHIINLEKTVPMFNEALAELNKIASRKGKILFVGTKRAASEAVKDAALSCDQFFVNHRWLGGMLTNWKTVRQSIKRLKDLETQSQDGTFDKLTKKEALMRTRELEKLENSLGGIKDMGGLPDALFVIDADHEHIAIKEANNLGIPVFAIVDTNSDPDGVDFVIPGNDDAIRAVTLYLGAVAATVREGRSQDLASQAEESFVEAE
>YP_002385662 Escherichia_coli_IAI1_uid59377 COG0052
MATVSMRDMLKAGVHFGHQTRYWNPKMKPFIFGARNKVHIINLEKTVPMFNEALAELNKIASRKGKILFVGTKRAASEAVKDAALSCDQFFVNHRWLGGMLTNWKTVRQSIKRLKDLETQSQDGTFEKLTKKEALMRTRELEKLENSLGGIKDMGGLPDALFVIDADHEHIAIKEANNLGIPVFAIVDTNSDPDGVDFVIPGNDDAIRAVTLYLGAVAATVREGRSQDLASQAEESFVEAE
>YP_002390023 Escherichia_coli_S88_uid62979 COG0052
MATVSMRDMLKAGVHFGHQTRYWNPKMKPFIFGARNKVHIINLEKTVPMFNEALAELNKIASRKGKILFVGTKRAASEAVKDAALSCDQFFVNHRWLGGMLTNWKTVRQSIKRLKDLETQSQDGTFDKLTKKEALMRTRELEKLENSLGGIKDMGGLPDALFVIDADHEHIAIKEANNLGIPVFAIVDTNSDPDGVDFVIPGNDDAIRAVTLYLGAVAATVREGRSQDLASQAEESFVEAE
>YP_002396256 Escherichia_coli_ED1a_uid59379 COG0052
MATVSMRDMLKAGVHFGHQTRYWNPKMKPFIFGARNKVHIINLEKTVPMFNEALAELNKIASRKGKILFVGTKRAASEAVKDAALSCDQFFVNHRWLGGMLTNWKTVRQSIKRLKDLETQSQDGTFDKLTKKEALMRTRELEKLENSLGGIKDMGGLPDALFVIDADHEHIAIKEANNLGIPVFAIVDTNSDPDGVDFVIPGNDDAIRAVTLYLGAVAATVREGRSQDLASQAEESFVEAE
>YP_002401301 Escherichia_coli_55989_uid59383 COG0052
MATVSMRDMLKAGVHFGHQTRYWNPKMKPFIFGARNKVHIINLEKTVPMFNEALAELNKIASRKGKILFVGTKRAASEAVKDAALSCDQFFVNHRWLGGMLTNWKTVRQSIKRLKDLETQSQDGTFEKLTKKEALMRTRELEKLENSLGGIKDMGGLPDALFVIDADHEHIAIKEANNLGIPVFAIVDTNSDPDGVDFVIPGNDDAIRAVTLYLGAVAATVREGRSQDLASQAEESFVEAE
>YP_002406217 Escherichia_coli_IAI39_uid59381 COG0052
MATVSMRDMLKAGVHFGHQTRYWNPKMKPFIFGARNKVHIINLEKTVPMFNEALAELNKIASRKGKILFVGTKRAASEAVKDAALSCDQFFVNHRWLGGMLTNWKTVRQSIKRLKDLETQSQDGTFDKLTKKEALMRTRELEKLENSLGGIKDMGGLPDALFVIDADHEHIAIKEANNLGIPVFAIVDTNSDPDGVDFVIPGNDDAIRAVTLYLGAVAATVREGRSQDLASQAEESFVEAE
>YP_002410942 Escherichia_coli_UMN026_uid62981 COG0052
MATVSMRDMLKAGVHFGHQTRYWNPKMKPFIFGARNKVHIINLEKTVPMFNEALAELNKIASRKGKILFVGTKRAASEAVKDAALSCDQFFVNHRWLGGMLTNWKTVRQSIKRLKDLETQSQDGTFDKLTKKEALMRTRELEKLENSLGGIKDMGGLPDALFVIDADHEHIAIKEANNLGIPVFAIVDTNSDPDGVDFVIPGNDDAIRAVTLYLGAVAATVREGRSQDLASQAEESFVEAE
>YP_002417939 Vibrio_splendidus_LGP32_uid59353 COG0052
MATVSMRDMLKAGVHFGHQTRYWNPKMKPFIFGARNKVHIINLEKTVPMFNDALAEIAKVGEKKGKVLFVGTKRAASEAVKEAAINSNQFYVNNRWLGGMLTNYKTVRQSIKRLKELEAQAQDGTFDKLTKKEALMRTREMEKLEKSLGGIKNMGGLPDALFVIDADHEHIAVKEANNLGIPVYAVVDTNSNPDGVDFVIPGNDDAIRAVQLYLNAAADAVKEGRNKDVAAVAAEKDGFVEAE
>YP_002438983 Pseudomonas_aeruginosa_LESB58_uid59275 COG0052
MSQVNMRDMLKAGVHFGHQTRYWNPKMGKFIFGARNKIHIINLEKTLPMFNEALTFVERLAAGKNKILFVGTKRSAGKIVREEAARCGMPYVDHRWLGGMLTNYKTIRQSIKRLRDLETQSQDGTFDKLTKKEALMRSRDLEKLERSLGGIKDMGGLPDALFVIDVDHERIAITEANKLGIPVIGVVDTNSSPEGVDYVIPGNDDAIRAVQLYLNSMAEAVIRGKQGAATSADEFVEEAPAESAEG
>YP_002474917 Haemophilus_parasuis_SH0165_uid59273 COG0052
MAQVSMRDMLNAGVHFGHQTRYWNPQMKPYIFGARNGVHIINLEKTLPLFNDALAELTRIASNNGKILFVGTKRAASDAVKAAAVESQQFYVNHRWLGGMLTNWKTVRQSIKRLKDLEAQSQDGTFDKLTKKEALDRTRDMAKLELSLGGIKDMAGLPDAIFVIGADYEHIAIKEANNLGIPVFAIVDTNASPAGVNHVIPGNDDAARAIQLYLDAAVAAIKEGRGQETVAAEFVAEEAAE
>YP_002635862 Salmonella_enterica_serovar_Paratyphi_C_RKS4594_uid59063 COG0052
MATVSMRDMLKAGVHFGHQTRYWNPKMKPFIFGARNKVHIINLEKTVPMFNEALAELNKISARKGKILFVGTKRAASEAVKEAANSCDQFFVNHRWLGGMLTNWKTVRQSIKRLKDLETQSQDGTFEKLTKKEALMRTRELEKLENSLGGIKDMGGLPDALFVIDADHEHIAIKEANNLGIPVFAIVDTNSDPDGVDFVIPGNDDAIRAVSLYLGAVAATVREGRSQDLASQAEESFVEAE
>YP_002810935 Vibrio_cholerae_M66_2_uid59355 COG0052
MASVSMRDMLTAGVHFGHQTRYWNPKMKQFIFGARNRVHIINLEKTVPMFNEALAELAKVGEKKGKVLFVGTKRAASESVKEAALASNQYYVNNRWLGGMLTNWKTVRQSIKRLKELEVQSTDGTFDKLTKKEALMRTREMEKLEKSLGGIKDMGGLPDALFVIDADHEHIAIKEANNLGIPVFAVVDTNSSPDGVDYIIPGNDDAIRAVQLYLNAAAQAINEGRNKDVAAVAEKDGFVEAE
>YP_002870922 Pseudomonas_fluorescens_SBW25_uid62971 COG0052
MSQVNMRDMLKAGVHFGHQTRYWNPKMGKYIFGARNKIHIINLEKTLPMFNEALTFVERLAQGKNKILFVGTKRSAGKIVAEEAARCGSPYVDHRWLGGMLTNFKTIRASIKRLRDLEVQAEDGTFAKLTKKEALMRSRDLEKLDRSLGGIKDMGGLPDALFVIDVDHERIAITEANKLGIPVIGVVDTNSSPEGVDYIIPGNDDAIRAIQLYMGSMADAVIRGRNHVAGGTEQFVEEAPVAAAE
>YP_002877818 Vibrio_cholerae_MJ_1236_uid59387 COG0052
MASVSMRDMLTAGVHFGHQTRYWNPKMKQFIFGARNRVHIINLEKTVPMFNEALAELAKVGEKKGKVLFVGTKRAASESVKEAALASNQYYVNNRWLGGMLTNWKTVRQSIKRLKELEVQSTDGTFDKLTKKEALMRTREMEKLEKSLGGIKDMGGLPDALFVIDADHEHIAIKEANNLGIPVFAVVDTNSSPDGVDYIIPGNDDAIRAVQLYLNAAAQAINEGRNKDVAAVAEKDGFVEAE
>YP_002925363 Escherichia_coli_BW2952_uid59391 COG0052
MATVSMRDMLKAGVHFGHQTRYWNPKMKPFIFGARNKVHIINLEKTVPMFNEALAELNKIASRKGKILFVGTKRAASEAVKDAALSCDQFFVNHRWLGGMLTNWKTVRQSIKRLKDLETQSQDGTFDKLTKKEALMRTRELEKLENSLGGIKDMGGLPDALFVIDADHEHIAIKEANNLGIPVFAIVDTNSDPDGVDFVIPGNDDAIRAVTLYLGAVAATVREGRSQDLASQAEESFVEAE
>YP_003037635 Escherichia_coli__BL21_Gold_DE3_pLysS_AG__uid59245 COG0052
MATVSMRDMLKAGVHFGHQTRYWNPKMKPFIFGARNKVHIINLEKTVPMFNEALAELNKIASRKGKILFVGTKRAASEAVKDAALSCDQFFVNHRWLGGMLTNWKTVRQSIKRLKDLETQSQDGTFDKLTKKEALMRTRELEKLENSLGGIKDMGGLPDALFVIDADHEHIAIKEANNLGIPVFAIVDTNSDPDGVDFVIPGNDDAIRAVTLYLGAVAATVREGRSQDLASQAEESFVEAE
>YP_003043396 Escherichia_coli_B_REL606_uid58803 COG0052
MATVSMRDMLKAGVHFGHQTRYWNPKMKPFIFGARNKVHIINLEKTVPMFNEALAELNKIASRKGKILFVGTKRAASEAVKDAALSCDQFFVNHRWLGGMLTNWKTVRQSIKRLKDLETQSQDGTFDKLTKKEALMRTRELEKLENSLGGIKDMGGLPDALFVIDADHEHIAIKEANNLGIPVFAIVDTNSDPDGVDFVIPGNDDAIRAVTLYLGAVAATVREGRSQDLASQAEESFVEAE
>YP_003076139 Escherichia_coli_O157_H7_TW14359_uid59235 COG0052
MATVSMRDMLKAGVHFGHQTRYWNPKMKPFIFGARNKVHIINLEKTVPMFNEALAELNKIASRKGKILFVGTKRAASEAVKDAALSCDQFFVNHRWLGGMLTNWKTVRQSIKRLKDLETQSQDGTFDKLTKKEALMRTRELEKLENSLGGIKDMGGLPDALFVIDADHEHIAIKEANNLGIPVFAIVDTNSDPDGVDFVIPGNDDAIRAVTLYLGAVAATVREGRSQDLASQAEESFVEAE
>YP_003220179 Escherichia_coli_O103_H2_12009_uid41013 COG0052
MATVSMRDMLKAGVHFGHQTRYWNPKMKPFIFGARNKVHIINLEKTVPMFNEALAELNKIASRKGKILFVGTKRAASEAVKDAALSCDQFFVNHRWLGGMLTNWKTVRQSIKRLKDLETQSQDGTFEKLTKKEALMRTRELEKLENSLGGIKDMGGLPDALFVIDADHEHIAIKEANNLGIPVFAIVDTNSDPDGVDFVIPGNDDAIRAVTLYLGAVAATVREGRSQDLASQAEESFVEAE
>YP_003227270 Escherichia_coli_O26_H11_11368_uid41021 COG0052
MATVSMRDMLKAGVHFGHQTRYWNPKMKPFIFGARNKVHIINLEKTVPMFNEALAELNKIASRKGKILFVGTKRAASEAVKDAALSCDQFFVNHRWLGGMLTNWKTVRQSIKRLKDLETQSQDGTFEKLTKKEALMRTRELEKLENSLGGIKDMGGLPDALFVIDADHEHIAIKEANNLGIPVFAIVDTNSDPDGVDFVIPGNDDAIRAVTLYLGAVAATVREGRSQDLASQAEESFVEAE
>YP_003232720 Escherichia_coli_O111_H__11128_uid41023 COG0052
MATVSMRDMLKAGVHFGHQTRYWNPKMKPFIFGARNKVHIINLEKTVPMFNEALAELNKIASRKGKILFVGTKRAASEAVKDAALSCDQFFVNHRWLGGMLTNWKTVRQSIKRLKDLETQSQDGTFEKLTKKEALMRTRELEKLENSLGGIKDMGGLPDALFVIDADHEHIAIKEANNLGIPVFAIVDTNSDPDGVDFVIPGNDDAIRAVTLYLGAVAATVREGRSQDLASQAEESFVEAE
>YP_003285373 Vibrio_Ex25_uid41601 COG0052
MATVSMRDMLKAGVHFGHQTRYWNPKMKPFIFGARNKVHIINLEKTVPMFNDALAELAKVGEKKGKVLFVGTKRAASEAVKEAAIASNQFYVNNRWLGGMLTNYKTVRQSIKRLKDLETQSQDGTFDKLTKKEALMRTREMEKLEKSLGGIKDMGGLPDALFVIDADHEHIAIKEANNLGIPVYAVVDTNSNPDGVDYVIPGNDDAIRAVQLYLNAAASAVSEGRNKDVAAVAEKDGFVEAE
>YP_003376502 Xanthomonas_albilineans_GPE_PC73_uid43163 COG0052
MPQVTMRQMLEAGVHFGHQCRYWHPKMAQYIFGARGKIHIINLEKTVPLFNDAMNFISSIAQKRGTILFLGTKRSARDAVKEEAERCGQPFMTQRWLGGTLTNFRTIKQSVARLKELEAAETDGTFDKLVKHEVLTMRRERDKLEASLGGIKEMNRLPDALFVIDIGHEDIAIKEAKKLGIPVIAVVDTNYNPELVDYAIPGNDDAIRAVQLYARAAADAVLEGKAAAPHAASVREEEFAEASDDKGRSPRKNGKKAEETASAAE
>YP_003455194 Legionella_longbeachae_NSW150_uid46099 COG0052
MNVSMRELLEAGAHFGHRTRFWNPEMGEYIFGSRNKIHIINLEKTMVMLNDVLNYVGRLASNKAKILFVGTKRAAQESIREHAKRCGMPYVDHRWLGGMLTNYKTVRQSIFRLKELKEMKEKGLFNDMIKKEALMLTRELEKLERGLGGIENMGGLPDALFVVDVGFEHIAVEEAHRLRIPVIGIVDTNNSPKNIDYIIPGNDDSMRAVDIYVRCVADAILDAKGSNTVGVGSSNAEFVEVVEQASDATKTGE
>YP_003497809 Escherichia_coli_O55_H7_CB9615_uid46655 COG0052
MATVSMRDMLKAGVHFGHQTRYWNPKMKPFIFGARNKVHIINLEKTVPMFNEALAELNKIASRKGKILFVGTKRAASEAVKDAALSCDQFFVNHRWLGGMLTNWKTVRQSIKRLKDLETQSQDGTFDKLTKKEALMRTRELEKLENSLGGIKDMGGLPDALFVIDADHEHIAIKEANNLGIPVFAIVDTNSDPDGVDFVIPGNDDAIRAVTLYLGAVAATVREGRSQDLASQAEESFVEAE
>YP_003555981 Shewanella_violacea_DSS12_uid47085 COG0052
MTTVSMRDMLKAGVHFGHQTRYWNPKMKPFIFGARNGVHIINLEHTVPMFNEALAFISNVASKKGKVLFVGTKRAASEAIKESAISCDQYYVDHRWLGGMLTNWKTVRQSIKRLKDLESQSVDGTFDKLTKKEALMRTRELAKLDKSLGGIKNMGGLPDVLFIIGADHEHIAVKEANNLGIPVVAIVDTNSSPDGINYIIPGNDDAMRSIRLYTESVAAAAKSGRGQDLAVQAEQDGFVEAE
>YP_003567123 Yersinia_pestis_Z176003_uid47317 COG0052
MATVSMRDMLQAGVHFGHQTRYWNPKMKPFIFGARNKVHIINLEKTVPMFNEALAELTKISSRKGKILFVGTKRAASEAVKEAANNCDQFFVNHRWLGGMLTNWKTVRQSIKRLKDLEIQSQDGTFDKLTKKEALMRTRELNKLENSLGGIKDMGGLPDALFVVDADHEHIAIKEANNLGIPVFSIVDTNSDPDGVDFIIPGNDDAIRAVKLYLGAVATAVREGRSQDLAVQAEESFVEAE
>YP_003611483 Enterobacter_cloacae_ATCC_13047_uid48363 COG0052
MATVSMRDMLKAGVHFGHQTRYWNPKMKPFIFGARNKVHIINLEKTVPMFNEALAELNKIASRKGKILFVGTKRAASEAVKDAANSCDQFFVNHRWLGGMLTNWKTVRQSIKRLKDLETQSQDGTFDKLTKKEALMRTRELDKLENSLGGIKDMGGLPDALFVIDADHEHIAIKEANNLGIPVFAIVDTNSDPDGVDFVIPGNDDAIRAVSLYLSAVAATVREGRSQDLASQAEESFVEAE
>YP_003618994 Legionella_pneumophila_2300_99_Alcoy_uid48801 COG0052
MNNVSMRELLEAGAHFGHRTRFWNPKMSEYIFGSRNKIHIINLEKTLPMLNDVTNYVSRLAANKAKILFVGTKRAAQDSIREHAKRCGMPYVDHRWLGGMLTNYKTVRQSIFRLKELKEMKEKGLFNDMIKKEALMLTRELEKLERSLGGIENMGGLPDALFVVDVGFEHIAVEEARRLRIPVIGVVDTNNSPDNIDYVIPGNDDSMRAVDIYVRCVADAILDGKNSNTVGRVSSDSEFVEVTSNSNEEEKSGE
>YP_003731351 Acinetobacter_DR1_uid50119 COG0052
MADYNVSMRDLLQAGAHFGHQTRFWNPKMRQYIFGARNKIHIINLEHTVPALNDALNFANQLASKKNKVLFVGTKRAASNIIREQAQRAGQPYVDHRWLGGMLTNWKTLRQSINRLKDLQTQSQDGTFAKLTKREALERAREMEKLERSLGGVKNMGGLPDALFVIDVDHEAIAIKEAKNLGIPVIGIVDTNSNPDNVDYVIPGNDDAIRAVTLYASAMADAILAGKEYAQSQANAQAKGDDAAKDASEA
>YP_003943093 Enterobacter_cloacae_SCF1_uid59969 COG0052
MATVSMRDMLKAGVHFGHQTRYWNPKMKPFIFGARNKVHIINLEKTVPMFNEALAELNKISSRKGKILFVGTKRAASEAVKDAALSCDQFFVNHRWLGGMLTNWKTVRQSIKRLKDLETQSQDGTFDKLTKKEALMRTRELDKLENSLGGIKDMGGLPDALFVIDADHEHIAIKEANNLGIPVFAIVDTNSDPDGVDFVIPGNDDAIRAVSLYLGAVATTVREGRSQDLASQAEESFVEAE
>YP_004135797 Haemophilus_influenzae_F3031_uid62123 COG0052
MAQVSMRDMINAGVHFGHQTRYWNPQMKPFIFGARNGVHIINLEKTLPLFNEALAELTRIASNNGKVLFVGTKRAASEAVQAAALDCQQYYVNHRWLGGMLTNWKTVRQSIKRLKDLETQSQDGTFDKLTKKEALMRSREMEKLELSLGGIKDMGGLPDALFVIGADHEHIAVKEANNLGIPVFAIVDTNSTPAGVDFVIPGNDDATRAIQLYVSAAAAAVKEGRGNEAQVAEELAADAE
>YP_004137643 Haemophilus_influenzae_F3047_uid62097 COG0052
MAQVSMRDMINAGVHFGHQTRYWNPQMKPFIFGARNGVHIINLEKTLPLFNEALAELTRIASNNGKVLFVGTKRAASEAVQAAALDCQQYYVNHRWLGGMLTNWKTVRQSIKRLKDLETQSQDGTFDKLTKKEALMRSREMEKLELSLGGIKDMGGLPDALFVIGADHEHIAVKEANNLGIPVFAIVDTNSTPAGVDFVIPGNDDATRAIQLYVSAAAAAVKEGRGNEAQVAEELAADAE
>YP_004187971 Vibrio_vulnificus_MO6_24_O_uid62243 COG0052
MATVSMRDMLKAGVHFGHQTRYWNPKMKPFIFGARNRVHIINLEKTVPMFNEALAELVKVGEKKGKVLFVGTKRAASEAVKEAAIASNQYYVNNRWLGGMLTNYKTVRQSIKRLKELEVQSTDGTFDKLTKKEALMRTREMEKLEKSLGGIKDMGGLPDALFVIDADHEHIAIKEANNLGIPVFAVVDTNSNPDGVDYIIPGNDDAIRAVQLYLNAAASSLTEGRNKDVAAVAEKDGFVEAE
>YP_004297169 Yersinia_enterocolitica_palearctica_105_5R_r__uid63663 COG0052
MATVSMRDMLQAGVHFGHQTRYWNPKMKPFIFGARNKVHIINLEKTVPLFNEALAELKKISSRKGKILFVGTKRAASEAVKEAANNCDQFFVNHRWLGGMLTNWKTVRQSIKRLKDLEIQSQDGTFDKLTKKEALMRTRELNKLENSLGGIKDMGGLPDALFVVDADHEHIAIKEANNLGIPVFSIVDTNSDPDGVDFIIPGNDDAIRAVKLYLNAVADAVKEGRSQDLAVQAEESFVEAE
>YP_004352243 Pseudomonas_brassicacearum_NFM421_uid66303 COG0052
MSQVNMRDMLKAGVHFGHQTRYWNPKMGKYIFGARNKIHIINLEKTLPMFNEALTFVERLAQGKNKILFVGTKRSAGKIVAEEAARCGSPYVDHRWLGGMLTNFKTIRASIKRLRDLEVQSEDGTFAKLTKKEALMRTRDLEKLDRSLGGIKDMGGLPDALFVIDVDHERIAITEANKLGIPVIGVVDTNSSPEGVDYIIPGNDDAIRAIQLYMGSMADAVIRGRNNVNGGTEVFAEEAPAAAAE
>YP_004381113 Pseudomonas_mendocina_NK_01_uid66299 COG0052
MSQVNMRDMLKAGVHFGHQTRYWNPKMGKYIFGARNKIHIINLEKTLPMFNDALSFVEKLAAGKNKILFVGTKRSAGKIVREEAARCGSPFVDHRWLGGMLTNYKTIRASIKRLRELETQSQDGTFAKLTKKEALMRSRDLEKLDRSLGGIKDMGGLPDALFVIDVDHERIAITEANKLGIPVIGIVDTNSSPEGVDYIIPGNDDAIRAIQLYMGAMADAVIRGRSNAGGATEEFVEEAAAESAEG
>YP_004475488 Pseudomonas_fulva_12_X_uid67351 COG0052
MSQVNMRDMLKAGVHFGHQTRYWNPKMGKYIFGARNKIHIINLEKTLPMFNDALSFVEKLAAGKNKILFVGTKRSAGKIVREEAARCGSPFVDHRWLGGMLTNYKTIRASIKRLRDLEVQSQDGTFSKLTKKEALMRTRDLEKLDRSLGGIKDMGGLPDALFVIDVDHERIAITEANKLGIPVIGVVDTNSSPEGVDYIIPGNDDAIRAIQLYMGAMADAVIRGRSNTGGATEEFVEEAPAAEAAEG
>YP_004565548 Vibrio_anguillarum_775_uid68057 COG0052
MATVSMRDMLKAGVHFGHQTRYWNPKMKPFIFGARSRVHIINLEKTVPMFNEALAELQKVGEKKGKVLFVGTKRAASEAVKEAAIASNQFYVNNRWLGGMLTNWKTVRQSIKRLKELEIQATDGTFDKLTKKEALMRTREMEKLEKSLGGIKDMGGLPDALFVIDADHEHIAVKEANNLGIPVYAVVDTNSNPDGVDYIIPGNDDAIRAIQLYLNAVAETVNEGRNKDAAALAAAKDGFVEAE
>YP_004592521 Enterobacter_aerogenes_KCTC_2190_uid68103 COG0052
MATVSMRDMLKAGVHFGHQTRYWNPKMKPFIFGARNKVHIINLEKTVPMFNEALAELNKISARKGKILFVGTKRAASEAVKEAANSCDQFFVNHRWLGGMLTNWKTVRQSIKRLKDLETQSQDGTFEKLTKKEALMRTRELDKLENSLGGIKDMGGLPDALFVIDADHEHIAIKEANNLGIPVFAIVDTNSDPDGVDFVIPGNDDAIRAVSLYLGAVAATVREGRSQDLASQAEESFVEAE
>YP_004646748 Francisella_TX077308_uid68321 COG0052
MSLMKEMLSAGVHFGHKKAFWNPQMKEYIFGINHGVHIINLEKTVPLFQDAVNFVGKTVANGGKVLFVGTKRQAQDIIEAEAKRCGMPFVSHRWLGGMLTNYKTVRQSIKRLAQLEKMKEDGTLDSLTKKEMLQNIRTIEKLEKVLGGIKEMGGLPDAIVVIDSNKEHIAIQEAQKLGIKVVSIVDTNSNPEGIDYIIPGNDDAVKSISFYMAKFADAVIDAQGLDRAVEAKAEETTEA
>YP_004700641 Pseudomonas_putida_S16_uid68747 COG0052
MSQVNMRDMLKAGVHFGHQTRYWNPKMGKYIFGARNKIHIVNLEKTLPMFNDALSFVERLAQGKNKILFVGTKRSAGKIVAEQAARCGSPYVDHRWLGGMLTNYKTIRASIKRLRDLETQAEDGTFAKLTKKEALMRSRDLEKLDRSLGGIKDMGGLPDALFVIDVDHERIAITEANKLGIPVIGVVDTNSSPEGVDYIIPGNDDAIRAIELYMTSMADAVIRGRNNVAGGTEVYAEEAAAPAAE
>YP_004713811 Pseudomonas_stutzeri_ATCC_17588___LMG_11199_uid68749 COG0052
MSQVTMRDMLKAGVHFGHQTRYWNPKMDKYIFGARNKIHIINLEKTLPMFNDALRFVEKLAAGKNKILFVGTKRSAGKIVREEAARCGSPYVDHRWLGGMLTNYKTIRASIKRLRELEAQSQDGTFEKLTKKEALMRTRDLEKLERSLGGIKDMGGLPDAMFVIDVDHERIAISEANKLGIPVIGVVDTNSSPEGVDYIIPGNDDAIRAVQLYLGSMADAVLRGRQNGAGGADEFVEEVASEAAQG
>YP_004729116 Salmonella_bongori_NCTC_12419_uid70155 COG0052
MATVSMRDMLKAGVHFGHQTRYWNPKMKPFIFGARNKVHIINLEKTVPMFNEALAELNKIAARKGKILFVGTKRAASEAVKEAANSCDQFFVNHRWLGGMLTNWKTVRQSIKRLKDLETQSQDGTFEKLTKKEALMRTRELEKLENSLGGIKDMGGLPDALFVIDADHEHIAIKEANNLGIPVFAIVDTNSDPDGVDFVIPGNDDAIRAVSLYLGAVAATVREGRSQDLASQAEESFVEAE
>YP_004822701 Haemophilus_parainfluenzae_T3T1_uid72801 COG0052
MAQVSMRDMINAGVHFGHQTRYWNPQMKPFIFGARNGVHIINLEKTLPLFNEALAELTRIASNNGKVLFVGTKRAAQEAVQAAALDCQQYYVNHRWLGGMLTNWKTVRQSIKRLKDLETQSQDGTFDKLTKKEALMRTREMEKLELSLGGIKDMGGLPDALFVIGADHEHIAVKEANNLGIPVFAIVDTNSTSAGVDFVIPGNDDATRAIQLYVSAAAAAVKEGRGNEAQVAEELAADAE
>YP_004827301 Enterobacter_asburiae_LF7a_uid72793 COG0052
MATVSMRDMLKAGVHFGHQTRYWNPKMKPFIFGARNKVHIINLEKTVPMFNEALAELNKISSRKGKILFVGTKRAASEAVKDAANSCDQFFVNHRWLGGMLTNWKTVRQSIKRLKDLETQSQDGTFDKLTKKEALMRTRELDKLENSLGGIKDMGGLPDALFVIDADHEHIAIKEANNLGIPVFAIVDTNSDPDGVDFVIPGNDDAIRAVSLYLSAVAATVREGRSQDLASQAEESFVEAE
>YP_004850992 Xanthomonas_axonopodis_citrumelo_F1_uid73179 COG0052
MPQVTMRQMLEAGVHFGHQTRYWNPKMAPYIFGARGKIHIINLEKTVPLFNDAMNFLSSVAQKRGTVLFLGTKRSARESIKEEAERCNMPFMTQRWLGGTLTNFRTVKQSVARLKELEAAETDGTFDKLVKHEVLGLRREREKLDASLGGIKEMNRLPDAIFVIDIGHEDIAIKEAKKLGIPVIAVVDTNYDPALVDYAIPGNDDAIRAVQLYARAAADAVLEGKAAAPNSASVREEEFSAESADEGKGRRAPAKKGDKKADAAE
>YP_004937899 Vibrio_cholerae_O1_2010EL_1786_uid78933 COG0052
MASVSMRDMLTAGVHFGHQTRYWNPKMKQFIFGARNRVHIINLEKTVPMFNEALAELAKVGEKKGKVLFVGTKRAASESVKEAALASNQYYVNNRWLGGMLTNWKTVRQSIKRLKELEVQSTDGTFDKLTKKEALMRTREMEKLEKSLGGIKDMGGLPDALFVIDADHEHIAIKEANNLGIPVFAVVDTNSSPDGVDYIIPGNDDAIRAVQLYLNAAAQAINEGRNKDVAAVAEKDGFVEAE
>YP_004950640 Enterobacter_cloacae_EcWSU1_uid80739 COG0052
MATVSMRDMLKAGVHFGHQTRYWNPKMKPFIFGARNKVHIINLEKTVPMFNEALAELNKISSRKGKILFVGTKRAASEAVKDAANSCDQFFVNHRWLGGMLTNWKTVRQSIKRLKDLETQSQDGTFDKLTKKEALMRTRELDKLENSLGGIKDMGGLPDALFVIDADHEHIAIKEANNLGIPVFAIVDTNSDPDGVDFVIPGNDDAIRAVSLYLSAVAATVREGRSQDLASQAEESFVEAE
>YP_046882 Acinetobacter_ADP1_uid61597 COG0052
MADYNVSMRDLLQAGAHFGHQTRFWNPKMRQYIFGARNKIHIINLEHTVPALNDALNFANQLASKKNKVLFVGTKRAASNIIREQAQRAGQPYVDHRWLGGMLTNWKTLRQSINRLKDLQTQSQDGTFAKLTKREALERTREMEKLERSLGGVKNMGGLPDALFVIDVDHEAIAIKEAKNLGIPVIGIVDTNSNPDNVDYVIPGNDDAIRAVTLYASAMADAILAGKEYAQSQANAQAKGEEAPAASEA
>YP_071509 Yersinia_pseudotuberculosis_IP_32953_uid58157 COG0052
MATVSMRDMLQAGVHFGHQTRYWNPKMKPFIFGARNKVHIINLEKTVPMFNEALAELTKISSRKGKILFVGTKRAASEAVKEAANNCDQFFVNHRWLGGMLTNWKTVRQSIKRLKDLEIQSQDGTFDKLTKKEALMRTRELNKLENSLGGIKDMGGLPDALFVVDADHEHIAIKEANNLGIPVFSIVDTNSDPDGVDFIIPGNDDAIRAVKLYLGAVATAVREGRSQDLAVQAEESFVEAE
>YP_095741 Legionella_pneumophila_Philadelphia_1_uid57609 COG0052
MNNVSMRELLEAGAHFGHRTRFWNPKMSEYIFGSRNKIHIINLEKTLPMLSDVTNYVSRLAANKAKILFVGTKRAAQDSIREHAKRCGMPYVDHRWLGGMLTNYKTVRQSIFRLKELKEMKEKGLFNDMIKKEALMLTRELEKLERSLGGIENMGGLPDALFVVDVGFEHIAVEEARRLRIPVIGVVDTNNSPDNIDYVIPGNDDSMRAVDIYVRCVADAILDGKNSNTVGRVSSDSEFVEVTSNSNEEEKSGE
>YP_123997 Legionella_pneumophila_Paris_uid58211 COG0052
MNNVSMRELLEAGAHFGHRTRFWNPKMSEYIFGSRNKIHIINLEKTLPMLNDVTNYVSRLAANKAKILFVGTKRAAQDSIREHAKRCGMPYVDHRWLGGMLTNYKTVRQSIFRLKELKEMKEKGLFNDMIKKEALMLTRELEKLERSLGGIENMGGLPDALFVVDVGFEHIAVEEARRLRIPVIGVVDTNNSPDNIDYVIPGNDDSMRAVDIYVRCVADAILDGKNSNTVGRVSSDSEFVEVTSNSNEEEKSGE
>YP_127012 Legionella_pneumophila_Lens_uid58209 COG0052
MNNVSMRELLEAGAHFGHRTRFWNPKMSEYIFGSRNKIHIINLEKTLPMLSDVTNYVSRLAANKAKILFVGTKRAAQDSIREHARRCGMPYVDHRWLGGMLTNYKTVRQSIFRLKELKEMKEKGLFNDMIKKEALMLTRELEKLERSLGGIENMGGLPDALFVVDVGFEHIAVEEARRLRIPVIGVVDTNNSPDNIDYVIPGNDDSMRAVDIYVRCVADAILDGKNSNTVGRVSSDSEFVEVTSNSNEEEKSGE
>YP_149564 Salmonella_enterica_serovar_Paratyphi_A_ATCC_9150_uid58201 COG0052
MATVSMRDMLKAGVHFGHQTRYWNPKMKPFIFGARNKVHIINLEKTVPMFNEALAELNKISARKGKILFVGTKRAASEAVKEAANSCDQFFVNHRWLGGMLTNWKTVRQSIKRLKDLETQSQDGTFEKLTKKEALMRTRELEKLENSLGGIKDMGGLPDALFVIDADHEHIAIKEANNLGIPVFAIVDTNSDPDGVDFVIPGNDDAIRAVSLYLGAVAATVREGRSQDLASQAEESFVEAE
>YP_169362 Francisella_tularensis_SCHU_S4_uid57589 COG0052
MSLMKEMLSVGVHFGHKKAFWNPQMKEYIFGINHGVHIINLEKTVPLFQDAVNFVGKTVANGGKILFVGTKRQAQDIVEAEAKRCGMSFVSHRWLGGMLTNYKTVRQSIKRLAQLEKMREDGTLESLTKKEMLQNIRTIEKLEKVLGGIKEMGGLPDAIVVIDSNKEHIAIQEAQKLGIKVVAIVDTNSNPEGIDYIIPGNDDAVKSISFYMKKFADAVIDAQGLDRAVEAKADEAAQA
>YP_200616 Xanthomonas_oryzae_KACC10331_uid58155 COG0052
MPQVTMRQMLEAGVHFGHQCRYWHPNMAQYIFGARGKIHIINLEKTVPLFNDAMNYLSSIAQKRGTILFLGTKRSARASIKEEAERCGMPFMTQRWLGGTLTNFRTVKQSVARLKELEAAETDGTFDKLVKHEVLSLRREREKLDASLGGIKEMNRLPDAIFVIDIGHEDIAIKEAKKLGIPVIAVVDTNYNPNLVDYAIPGNDDAIRAVQLYARAAADAVLEGKAAAPNSASVREEEFSAESADEGKGRRAPAKKGEKKADAPAAE
>YP_205345 Vibrio_fischeri_ES114_uid58163 COG0052
MATVSMRDMLKAGVHFGHQTRYWNPKMKPFIFGARNKVHIINLEQTVPMFNEALAELAKIGSKKGKVLFVGTKRAASEAVKEAAINSDQFYVNNRWLGGMLTNYKTVRQSIKRLKDFEVQSQDGTFEKLTKKEALMRTRDMEKLEKSLGGIKNMNGLPDALFVIDADHEHIAIKEANNLGIPVFAVVDTNSNPDGVDYIIPGNDDAIRAIQLYLNAAADAVKSGRNQDVAAVAEKDGFVEAE
>YP_215203 Salmonella_enterica_serovar_Choleraesuis_SC_B67_uid58017 COG0052
MATVSMRDMLKAGVHFGHQTRYWNPKMKPFIFGARNKVHIINLEKTVPMFNEALAELNKISARKGKILFVGTKRAASEAVREAANSCDQFFVNHRWLGGMLTNWKTVRQSIKRLKDLETQSQDGTFEKLTKKEALMRTRELEKLENSLGGIKDMGGLPDALFVIDADHEHIAIKEANNLGIPVFAIVDTNSDPDGVDFVIPGNDDAIRAVSLYLGAVAATVREGRSQDLASQAEESFVEAE
>YP_234432 Pseudomonas_syringae_B728a_uid57931 COG0052
MSQVNMRDMLKAGCHFGHQTRYWNPKMGKYIFGARNKIHIINLEKTLPMFNEALTFVERLASGKNKILFVGTKRSAGKIVAEEAARCGSPYVDHRWLGGMLTNFKTIRQSIKRLRELEVQAEDGTFAKLTKKEALMRTRDLEKLDRSLGGIKDMGGLPDALFVIDVDHERIAITEANKLGIPVIGVVDTNSSPEGVDYIIPGNDDAIRAIQLYMGSMADAVIRGRNNVAGGTDVFVEEAPAAAAVEG
>YP_243931 Xanthomonas_campestris_8004_uid57595 COG0052
MPQVTMRQMLEAGVHFGHQTRYWNPKMAPYIFGARGKIHIINLEKTVPLFNDAMNFLSSIAQKRGTVLFLGTKRSARESIKEEAERCNMPFMTQRWLGGTLTNFRTVKQSVARLKELEAAETDGTFEKLVKHEVLGLRREREKLDASLGGIKEMNRLPDAIFVIDIGHEDIAIKEAKKLGIPVIAVVDTNYDPALVDYAIPGNDDAIRAVQLYARAAADAVLEGKAAAPNSASVREEEFSAEAGDEGKGRRAPAKKATEKKADAPAAAPEAPAAE
>YP_248611 Haemophilus_influenzae_86_028NP_uid58093 COG0052
MAQVSMRDMINAGVHFGHQTRYWNPQMKPFIFGARNGVHIINLEKTLPLFNEALAELTRIASNNGKVLFVGTKRAASEAVQAAALDCQQYYVNHRWLGGMLTNWKTVRQSIKRLKDLETQSQDGTFDKLTKKEALMRSREMEKLELSLGGIKDMGGLPDALFVIGADHEHIAVKEANNLGIPVFAIVDTNSTPAGVDFVIPGNDDATRAIQLYVSAAAAAVKEGRGNEAQVAEELAADAE
>YP_258307 Pseudomonas_fluorescens_Pf_5_uid57937 COG0052
MSQVNMRDMLKAGVHFGHQTRYWNPKMGKYIFGARNKIHIINLEKTLPMFNEALTFVERLAQGKNKILFVGTKRSAGKIVAEEAARCGSPYVDHRWLGGMLTNYKTIRASIKRLRDLEVQAEDGTFAKLTKKEALMRTRDLEKLDRSLGGIKDMGGLPDALFVIDVDHERIAITEANKLGIPVIGVVDTNSSPEGVDYIIPGNDDAIRAIQLYMGSMADAVIRGRNNVAGGTEVFEEAAAPAAEA
>YP_275978 Pseudomonas_syringae_phaseolicola_1448A_uid58099 COG0052
MSQVNMRDMLKAGVHFGHQTRYWNPKMGKYIFGARNKIHIINLEKTLPMFNEALTFVERLASGKNKILFVGTKRSAGKIVAEEAARCGSPYVDHRWLGGMLTNFKTIRQSIKRLRELEVQSEDGTFAKLTKKEALMRTRDLEKLDRSLGGIKDMGGLPDALFVIDVDHERIAITEANKLGIPVIGVVDTNSSPEGVDYIIPGNDDAIRAIQLYMGSMADAVIRGRNNVAGGTDVFVEEAPAAAAVEG
>YP_309208 Shigella_sonnei_Ss046_uid58217 COG0052
MATVSMRDMLKAGVHFGHQTRYWNPKMKPFIFGARNKVHIINLEKTVPMFNEALAELNKIASRKGKILFVGTKRAASEAVKDAALSCDQFFVNHRWLGGMLTNWKTVRQSIKRLKDLETQSQDGTFEKLTKKEALMRTRELEKLENSLGGIKDMGGLPDALFVIDADHEHIAIKEANNLGIPVFAIVDTNSDPDGVDFVIPGNDDAIRAVTLYLGAVAATVREGRSQDLASQAEESFVEAE
>YP_346833 Pseudomonas_fluorescens_Pf0_1_uid57591 COG0052
MSQVNMRDMLKAGVHFGHQTRYWNPKMGKYIFGARNKIHIINLEKTLPMFNEALTFVERLAQGKNKILFVGTKRSAGKIVAEEAARCGSPYVDHRWLGGMLTNFKTIRASIKRLRDLEVQAEDGTFAKLTKKEALMRTRDLEKLDRSLGGIKDMGGLPDALFVIDVDHERIAITEANKLGIPVIGVVDTNSSPEGVDYIIPGNDDAIRAIQLYMGSMADAVIRGRNNVAGGTVEFAAEETQAAAE
>YP_363210 Xanthomonas_campestris_vesicatoria_85_10_uid58321 COG0052
MPQVTMRQMLEAGVHFGHQTRYWNPKMAPYIFGARGKIHIINLEKTVPLFNDAMNFLSSVAQKRGTVLFLGTKRSARESIKEEAERCNMPFMTQRWLGGTLTNFRTVKQSVARLKELEAAETDGTFDKLVKHEVLGLRREREKLDASLGGIKEMNRLPDAIFVIDIGHEDIAIKEAKKLGIPVIAVVDTNYDPALVDYAIPGNDDAIRAVQLYARAAADAVLEGKAAAPNSASVREEEFSAESADEGKGRRAPAKKGDKKADAAE
>YP_401906 Shigella_dysenteriae_Sd197_uid58213 COG0052
MATVSMRDMLKAGVHFGHQTRYWNPKMKPFIFGARNKVHIINLEKTVPMFNEALAELNKIASRKGKILFVGTKRAASEAVKDAALSCDQFFVNHRWLGGMLTNWKTVRQSIKRLKDLETQSQDGTFDKLTKKEALMRTRELEKLENSLGGIKDMGGLPDALFVIDADHEHIAIKEANNLGIPVFAIVDTNSDPDGVDFVIPGNDDAIRAVTLYLGAVAATVREGRSQDLASQAEESFVEAE
>YP_406715 Shigella_boydii_Sb227_uid58215 COG0052
MATVSMRDMLKAGVHFGHQTRYWNPKMKPFIFGARNKVHIINLEKTVPMFNEALAELNKIASRKGKILFVGTKRAASEAVKDAALSCDQFFVNHRWLGGMLTNWKTVRQSIKRLKDLETQSQDGTFEKLTKKEALMRTRELEKLENSLGGIKDMGGLPDALFVIDADHEHIAIKEANNLGIPVFAIVDTNSDPDGVDFVIPGNDDAIRAVTLYLGAVAATVREGRSQDLASQAEESFVEAE
>YP_450896 Xanthomonas_oryzae_MAFF_311018_uid58547 COG0052
MPQVTMRQMLEAGVHFGHQCRYWHPNMAQYIFGARGKIHIINLEKTVPLFNDAMNYLSSIAQKRGTILFLGTKRSARASIKEEAERCGMPFMTQRWLGGTLTNFRTVKQSVARLKELEAAETDGTFDKLVKHEVLSLRREREKLDASLGGIKEMNRLPDAIFVIDIGHEDIAIKEAKKLGIPVIAVVDTNYNPNLVDYAIPGNDDAIRAVQLYARAAADAVLEGKAAAPNSASVREEEFSAESADEGKGRRAPAKKGEKKADAPAAE
>YP_513019 Francisella_tularensis_holarctica_LVS_uid58595 COG0052
MSLMKEMLSAGVHFGHKKAFWNPQMKEYIFGINHGVHIINLEKTVPLFQDAVNFVGKTVANGGKILFVGTKRQAQDIVEAEAKRCGMPFVSHRWLGGMLTNYKTVRQSIKRLAQLEKMREDGTLESLTKKEMLQNIRTIEKLEKVLGGIKEMGGLPDAIVVIDGNKEHIAIQEAQKLGIKVVAIVDTNSNPEGIDYIIPGNDDAVKSISFYMKKFADAVIDAQGLDRAVEAKADEAAQA
>YP_539224 Escherichia_coli_UTI89_uid58541 COG0052
MATVSMRDMLKAGVHFGHQTRYWNPKMKPFIFGARNKVHIINLEKTVPMFNEALAELNKIASRKGKILFVGTKRAASEAVKDAALSCDQFFVNHRWLGGMLTNWKTVRQSIKRLKDLETQSQDGTFDKLTKKEALMRTRELEKLENSLGGIKDMGGLPDALFVIDADHEHIAIKEANNLGIPVFAIVDTNSDPDGVDFVIPGNDDAIRAVTLYLGAVAATVREGRSQDLASQAEESFVEAE
>YP_562562 Shewanella_denitrificans_OS217_uid58263 COG0052
MTTVTMRDMLQAGVHFGHQTRYWNPKMKPFIFGARNGVHIINLEHTVPMFNEALAFISNVASKKGKVLFVGTKRAAGEAIKESALSCDQYYVDHRWLGGMLTNWKTVRQSIKRLKELESQSVDGTFDKLTKKEALMRTRELEKLEKSLGGIKNMGGLPDVLFVIGADHEHIAIKEANNLGIPVVAVVDTNSAPDGVNYIVPGNDDAMRAIRLYTSSVAAAANSGRGQDLAVQAEQDGFVEAV
>YP_609693 Pseudomonas_entomophila_L48_uid58639 COG0052
MSQVNMRDMLKAGVHFGHQTRYWNPKMGKYIFGARNKIHIINLEKTLPMFNDALAFVERLAQGKNKIMFVGTKRSAGKIVAEQAARCGSPYVDHRWLGGMLTNYKTIRASIKRLRDLETQAEDGTFAKLTKKEALMRSRDLEKLDRSLGGIKDMGGLPDALFVIDVDHERIAITEANKLGIPVIGVVDTNSSPEGVDFVIPGNDDAIRAIELYMTSMADAVIRGRNNVAGGTEVYAEEAAAPAAE
>YP_648884 Yersinia_pestis_Nepal516_uid58609 COG0052
MATVSMRDMLQAGVHFGHQTRYWNPKMKPFIFGARNKVHIINLEKTVPMFNEALAELTKISSRKGKILFVGTKRAASEAVKEAANNCDQFFVNHRWLGGMLTNWKTVRQSIKRLKDLEIQSQDGTFDKLTKKEALMRTRELNKLENSLGGIKDMGGLPDALFVVDADHEHIAIKEANNLGIPVFSIVDTNSDPDGVDFIIPGNDDAIRAVKLYLGAVATAVREGRSQDLAVQAEESFVEAE
>YP_650431 Yersinia_pestis_Antiqua_uid58607 COG0052
MATVSMRDMLQAGVHFGHQTRYWNPKMKPFIFGARNKVHIINLEKTVPMFNEALAELTKISSRKGKILFVGTKRAASEAVKEAANNCDQFFVNHRWLGGMLTNWKTVRQSIKRLKDLEIQSQDGTFDKLTKKEALMRTRELNKLENSLGGIKDMGGLPDALFVVDADHEHIAIKEANNLGIPVFSIVDTNSDPDGVDFIIPGNDDAIRAVKLYLGAVATAVREGRSQDLAVQAEESFVEAE
>YP_666494 Francisella_tularensis_FSC198_uid58693 COG0052
MSLMKEMLSVGVHFGHKKAFWNPQMKEYIFGINHGVHIINLEKTVPLFQDAVNFVGKTVANGGKILFVGTKRQAQDIVEAEAKRCGMSFVSHRWLGGMLTNYKTVRQSIKRLAQLEKMREDGTLESLTKKEMLQNIRTIEKLEKVLGGIKEMGGLPDAIVVIDSNKEHIAIQEAQKLGIKVVAIVDTNSNPEGIDYIIPGNDDAVKSISFYMKKFADAVIDAQGLDRAVEAKADEAAQA
>YP_668116 Escherichia_coli_536_uid58531 COG0052
MATVSMRDMLKAGVHFGHQTRYWNPKMKPFIFGARNKVHIINLEKTVPMFNEALAELNKIASRKGKILFVGTKRAASEAVKDAALSCDQFFVNHRWLGGMLTNWKTVRQSIKRLKDLETQSQDGTFDKLTKKEALMRTRELEKLENSLGGIKDMGGLPDALFVIDADHEHIAIKEANNLGIPVFAIVDTNSDPDGVDFVIPGNDDAIRAVTLYLGAVAATVREGRSQDLASQAEESFVEAE
>YP_687741 Shigella_flexneri_5_8401_uid58583 COG0052
MATVSMRDMLKAGVHFGHQTRYWNPKMKPFIFGARNKVHIINLEKTVPMFNEALAELNKIVSRKGKILFVGTKRAASEAVKDAALSCDQFFVNHRWLGGMLTNWKTVRQSIKRLKDLETQSQDGTFDKLTKKEALMRTRELEKLENSLGGIKDMGGLPDALFVIDADHEHIAIKEANNLGIPVFAIVDTNSDPDGVDFVIPGNDDAIRAVTLYLGAVAATVREGRSQDLASQAEESFVEAE
>YP_719300 Haemophilus_somnus_129PT_uid57929 COG0052
MAQVSMRDMLQAGVHFGHQTRYWNPKMKPFIFGPRNGVHIINLEKTVPMFNEALVELTRIASNNGRILFVGTKRAASEVVKAAALDCQQYYVNHRWLGGMLTNWKTVRQSIKRLKDLETQSQDGTFDKLTKKEALVRTREMEKLELSLGGIKDMGGLPDAIFVIGADHEHIAIKEANNLGIPVFAIVDTNSSPDGVDFVIPGNDDASRAIQLYLSAATTAVKEGRNQETVTEEVFAAAE
>YP_734769 Shewanella_MR_4_uid58345 COG0052
MTTVSMRDMLQAGVHFGHQTRYWNPKMKPFIFGARNGVHIINLEHTVPMFNEALAFISNVASKKGKVLFVGTKRAAGEAIKEAAISCDQYYVDHRWLGGMLTNWKTVRQSIKRLKELESQSVDGTFDKLTKKEALMRTRELEKLEKSLGGIKNMGGLPDVLFVIGADHEHIAIKEANNLGIPVVAVVDTNSAPDGVNYIVPGNDDAMRAIRLYTTSVAAAANAGRGQDLAVQAEQDGFVEAE
>YP_738750 Shewanella_MR_7_uid58343 COG0052
MTTVSMRDMLQAGVHFGHQTRYWNPKMKPFIFGARNGVHIINLEHTVPMFNEALAFISNVASKKGKVLFVGTKRAAGEAIKEAAISCDQYYVDHRWLGGMLTNWKTVRQSIKRLKELESQSVDGTFDKLTKKEALMRTRELEKLEKSLGGIKNMGGLPDVLFVIGADHEHIAIKEANNLGIPVVAVVDTNSAPDGVNYIVPGNDDAMRAIRLYTTSVAAAANAGRGQDLAVQAEQDGFVEAE
>YP_749961 Shewanella_frigidimarina_NCIMB_400_uid58265 COG0052
MTTVSMRDMLQAGVHFGHQTRYWNPKMKPFIFGARNGVHIINLEHTVPMFNEALAFISNIASKKGKVLFVGTKRAAGEAIKASALSCDQYYVDHRWLGGMLTNWKTVRQSIKRLKELESQSVDGTFDKLTKKEALMRSRELDKLEKSLGGIKNMGGLPDVLFVIGADHEHIAIKEANNLGIPVVAVVDTNSAPDGVNYIVPGNDDAMRAIRLYTSSVAAAANAGRGQDLAVQAEQDGFVEAV
>YP_762882 Francisella_tularensis_holarctica_OSU18_uid58687 COG0052
MSLMKEMLSAGVHFGHKKAFWNPQMKEYIFGINHGVHIINLEKTVPLFQDAVNFVGKTVANGGKILFVGTKRQAQDIVEAEAKRCGMPFVSHRWLGGMLTNYKTVRQSIKRLAQLEKMREDGTLESLTKKEMLQNIRTIEKLEKVLGGIKEMGGLPDAIVVIDGNKEHIAIQEAQKLGIKVVAIVDTNSNPEGIDYIIPGNDDAVKSISFYMKKFADAVIDAQGLDRAVEAKADEAAQA
>YP_789508 Pseudomonas_aeruginosa_UCBPP_PA14_uid57977 COG0052
MSQVNMRDMLKAGVHFGHQTRYWNPKMGKFIFGARNKIHIINLEKTLPMFNEALTFVERLAAGKNKILFVGTKRSAGKIVREEAARCGMPYVDHRWLGGMLTNYKTIRQSIKRLRDLETQSQDGTFDKLTKKEALMRSRDLEKLERSLGGIKDMGGLPDALFVIDVDHERIAITEANKLGIPVIGVVDTNSSPEGVDYVIPGNDDAIRAVQLYLNSMAEAVIRGKQGAATSADEFVEEAPAESAEG
>YP_851367 Escherichia_coli_APEC_O1_uid58623 COG0052
MATVSMRDMLKAGVHFGHQTRYWNPKMKPFIFGARNKVHIINLEKTVPMFNEALAELNKIASRKGKILFVGTKRAASEAVKDAALSCDQFFVNHRWLGGMLTNWKTVRQSIKRLKDLETQSQDGTFDKLTKKEALMRTRELEKLENSLGGIKDMGGLPDALFVIDADHEHIAIKEANNLGIPVFAIVDTNSDPDGVDFVIPGNDDAIRAVTLYLGAVAATVREGRSQDLASQAEESFVEAE
>YP_870448 Shewanella_ANA_3_uid58347 COG0052
MTTVSMRDMLQAGVHFGHQTRYWNPKMKPFIFGARNGVHIINLEHTVPMFNEALAFISNVASKKGKVLFVGTKRAAGEAIKEAAISCDQYYVDHRWLGGMLTNWKTVRQSIKRLKELESQSVDGTFDKLTKKEALMRTRELEKLEKSLGGIKNMGGLPDVLFVIGADHEHIAIKEANNLGIPVVAVVDTNSAPDGVNYIVPGNDDAMRAIRLYTTSVAAAANAGRGQDLAVQAEQDGFVEAE
>YP_897890 Francisella_novicida_U112_uid58499 COG0052
MSLMKEMLSAGVHFGHKKAFWNPQMKEYIFGINHGVHIINLEKTVPLFQDAVNFVGKTVANGGKILFVGTKRQAQDIVEAEAKRCGMPFVSHRWLGGMLTNYKTVRQSIKRLAQLEKMREDGTLESLTKKEMLQNIRTIEKLEKVLGGIKEMGGLPDAIVVIDSNKEHIAIQEAQKLGIKVVAIVDTNSNPEGIDYIIPGNDDAVKSISFYMKKFADAVIDAQGLDRAVEAKADEAVQA
>YP_927016 Shewanella_amazonensis_SB2B_uid58257 COG0052
MTTVSMRDMLQAGVHFGHQTRYWNPKMKPFIFGARNGVHIINLEHTVPMFNEALAFISNVASKKGKILFVGTKRAASEAIKEAAVSCDQYYVDHRWLGGMLTNWKTVRQSIKRLKELETQSVDGTFDKLTKKEALMRTRELEKLEKSLGGIKNMGGLPDALFVIGADHEHIAIKEANNLGIPVVAVVDTNASPDGVNYIVPGNDDAMRAIRLYTEAAATAAKAGRGQDLAVQAEQDGFVEAE
>YP_964126 Shewanella_W3_18_1_uid58341 COG0052
MTTVSMRDMLQAGVHFGHQTRYWNPKMKPFIFGARNGVHIINLEHTVPMFNEALAFISNVASKKGKVLFVGTKRAAGEAIKEAAISCDQYYVDHRWLGGMLTNWKTVRQSIKRLKELESQSVDGTFDKLTKKEALMRTRELEKLEKSLGGIKNMGGLPDVLFVIGADHEHIAIKEANNLGIPVVAVVDTNSAPDGVNYIVPGNDDAMRAIRLYTTSVAAAAKAGRGQDLAVQAEQDGFVEAE
>NP_229978 Vibrio_cholerae_O1_biovar_El_Tor_N16961_uid57623 COG0080
MAKKVEAYVKLQVAAGMANPSPPVGPALGQRGVNIMEFCKAFNARTESLEKGLPIPVVITVYSDRSFTFETKTPPASVLLKKAAGIKSGSARPNTAKVGTITDAQIQEIAATKAADMTGADIEAMKRSIAGTARSMGLVVEG
>NP_252964 Pseudomonas_aeruginosa_PAO1_uid57945 COG0080
MAKKIQAYIKLQVKAGQANPSPPVGPALGQHGVNIMEFCKAFNAKTQGQEPGLPTPVIITVYSDRSFTFETKSTPAAVLLKKAAGITSGSARPNSQKVGTVTRAQLEEIAKTKQADLTAADLDAAVRTIAGSARSMGLNVEGV
>NP_290614 Escherichia_coli_O157_H7_EDL933_uid57831 COG0080
MAKKVQAYVKLQVAAGMANPSPPVGPALGQQGVNIMEFCKAFNAKTDSIEKGLPIPVVITVYADRSFTFVTKTPPAAVLLKKAAGIKSGSGKPNKDKVGKISRAQLQEIAQTKAADMTGADIEAMTRSIEGTARSMGLVVED
>NP_312933 Escherichia_coli_O157_H7_Sakai_uid57781 COG0080
MAKKVQAYVKLQVAAGMANPSPPVGPALGQQGVNIMEFCKAFNAKTDSIEKGLPIPVVITVYADRSFTFVTKTPPAAVLLKKAAGIKSGSGKPNKDKVGKISRAQLQEIAQTKAADMTGADIEAMTRSIEGTARSMGLVVED
>NP_418410 Escherichia_coli_K_12_substr__MG1655_uid57779 COG0080
MAKKVQAYVKLQVAAGMANPSPPVGPALGQQGVNIMEFCKAFNAKTDSIEKGLPIPVVITVYADRSFTFVTKTPPAAVLLKKAAGIKSGSGKPNKDKVGKISRAQLQEIAQTKAADMTGADIEAMTRSIEGTARSMGLVVED
>NP_438675 Haemophilus_influenzae_Rd_KW20_uid57771 COG0080
MAKKVQAYVKLQVAAGMANPSPPVGPALGQQGVNIMEFCKAFNARTESLEKGLPIPVVITVYADRSFTFVTKTPPAAVLLKKAAGIKSGSGKPNKDKVGKVTLDQVRQIAETKAADMTGATIETKMKSIAGTARSMGLVVEE
>NP_457921 Salmonella_enterica_serovar_Typhi_CT18_uid57793 COG0080
MAKKVQAYVKLQVAAGMANPSPPVGPALGQQGVNIMEFCKAFNAKTDSIEKGLPIPVVITVYADRSFTFVTKTPPAAVLLKKAAGIKSGSGKPNKDKVGKISRAQLQEIAQTKAADMTGADIEAMTRSIEGTARSMGLVVED
>NP_463018 Salmonella_enterica_serovar_Typhimurium_LT2_uid57799 COG0080
MAKKVQAYVKLQVAAGMANPSPPVGPALGQQGVNIMEFCKAFNAKTDSIEKGLPIPVVITVYADRSFTFVTKTPPAAVLLKKAAGIKSGSGKPNKDKVGKISRAQLQEIAQTKAADMTGADIEAMTRSIEGTARSMGLVVED
>NP_636270 Xanthomonas_campestris_ATCC_33913_uid57887 COG0080
MAKKVVALIKLQVKAGQANPAPPVGPALGQRGLNIMEFCKAFNAATSKLEPGLPTPVIITAYSDRTFTFITKSTPASVLLKKAAGVSSGSKRPNTDKVGKVTRKQLEEIVKVKEADLTAAELEAAVRTIAGSARSMGLTVEG
>NP_641308 Xanthomonas_axonopodis_citri_306_uid57889 COG0080
MAKKITAFIKLQVKAGQANPAPPVGPALGQRGLNIMEFCKAFNAATSKLEPGLPTPVIITAYSDRTFTFVTKSTPASVLLKKAAGVSSGSKRPNTDKVGKVTRKQLEEIAKVKEADLTAAELEAAVRTIAGSARSMGLTVEG
>NP_667818 Yersinia_pestis_KIM_10_uid57875 COG0080
MAKKVQAYVKLQVAAGMANPSPPVGPALGQQGVNIMEFCKAFNAKTESIEKGLPIPVVITVYSDRSFTFVTKTPPAAVLLKKAAGIKSGSGVPNKDKVGKVTSAQVREIAETKAADMTGSDVDAMMRSIEGTAHSMGLVVEG
>NP_709778 Shigella_flexneri_2a_301_uid62907 COG0080
MAKKVQAYVKLQVAAGMANPSPPVGPALGQQGVNIMEFCKAFNAKTDSIEKGLPIPVVITVYADRSFTFVTKTPPAAVLLKKAAGIKSGSGKPNKDKVGKISRAQLQQIAQTKAADMTGADIEAMTRSIEGTARSMGLVVED
>NP_715860 Shewanella_oneidensis_MR_1_uid57949 COG0080
MAKKIDAYIKLQVKSGSANPSPPVGPALGQKGVNIMEFCKAFNARTEKMEKGMPIPVVITVYSDRSFTFETKTPPASYLLKTAAGLKSGSPRPNTQKVGTIARAKIQEIAEMKAADMTGADVEAMTRSIEGTARSMGLVVEG
>NP_742609 Pseudomonas_putida_KT2440_uid57843 COG0080
MAKKIQAYIKLQVKAGQANPSPPVGPALGQHGVNIMEFCKAFNARTQGQEAGLPTPVIITVYSDRSFTFETKSTPASVLLKKAAGLTSGSARPNTVKVGTVTRAQLEDIAKAKQADLTAADLDAAVRTIAGSARSMGLNVEGV
>NP_756793 Escherichia_coli_CFT073_uid57915 COG0080
MAKKVQAYVKLQVAAGMANPSPPVGPALGQQGVNIMEFCKAFNAKTDSIEKGLPIPVVITVYADRSFTFVTKTPPAAVLLKKAAGIKSGSGKPNKDKVGKISRAQLQEIAQTKAADMTGADIEAMTRSIEGTARSMGLVVED
>NP_760140 Vibrio_vulnificus_CMCP6_uid62909 COG0080
MAKKVEAYIKLQVAAGMANPSPPVGPALGQRGVNIMEFCKAFNAKTESMEKGLPVPVVITVYSDRSFTFVTKTSPAAVLLKKAAGIKSGSGRPNTEKVGTVTDAQIQEIAEAKAADMTGADIEAMKRSIAGTARSMGLVVEG
>NP_790462 Pseudomonas_syringae_tomato_DC3000_uid57967 COG0080
MAKKITAYIKLQVKAAQANPSPPVGPALGQHGVNIMEFCKAFNARTQGIEPGLPTPVIITVYSDRSFTFETKSTPASVLLKKAAGLTSGSARPNTVKVGTVTRAQLEDIAKAKNADLTAADMEAAVRTIAGSARSMGLNVEGV
>NP_799305 Vibrio_parahaemolyticus_RIMD_2210633_uid57969 COG0080
MAKKVEAYIKLQVAAGAANPSPPVGPALGQHGVNIMEFCKAFNAKTESLEKGLPTPVVITVYSDRSFTFVTKTPPAAVLLKKAAGVKSGSGRPNTEKVGTVTDAQIQEIAETKAADMTGADIEAMKRSIAGTARSMGLVVEG
>NP_807134 Salmonella_enterica_serovar_Typhi_Ty2_uid57973 COG0080
MAKKVQAYVKLQVAAGMANPSPPVGPALGQQGVNIMEFCKAFNAKTDSIEKGLPIPVVITVYADRSFTFVTKTPPAAVLLKKAAGIKSGSGKPNKDKVGKISRAQLQEIAQTKAADMTGADIEAMTRSIEGTARSMGLVVED
>NP_838905 Shigella_flexneri_2a_2457T_uid57991 COG0080
MAKKVQAYVKLQVAAGMANPSPPVGPALGQQGVNIMEFCKAFNAKTDSIEKGLPIPVVITVYADRSFTFVTKTPPAAVLLKKAAGIKSGSGKPNKDKVGKISRAQLQEIAQTKAADMTGADIEAMTRSIEGTARSMGLVVED
>NP_874224 Haemophilus_ducreyi_35000HP_uid57625 COG0080
MAKKVQAYVKLQVAAGMANPSPPVGPALGQQGVNIMEFCKAFNARTESLEKGLPIPVVITVYADRSFTFVTKTPPAAVLLKKAVGIKSGSGKPNKDKVGTVTQEQLRQIAETKAADMTGATIETKMKSIAGTARSMGLIVEE
>NP_935956 Vibrio_vulnificus_YJ016_uid58007 COG0080
MAKKVEAYIKLQVAAGMANPSPPVGPALGQRGVNIMEFCKAFNAKTESMEKGLPVPVVITVYSDRSFTFVTKTPPAAVLLKKAAGIKSGSGRPNTEKVGTVTDAQIQEIAEAKAADMTGADIEAMKRSIAGTARSMGLVVEG
>NP_994407 Yersinia_pestis_biovar_Microtus_91001_uid58037 COG0080
MAKKVQAYVKLQVAAGMANPSPPVGPALGQQGVNIMEFCKAFNAKTESIEKGLPIPVVITVYSDRSFTFVTKTPPAAVLLKKAAGIKSGSGVPNKDKVGKVTSAQVREIAETKAADMTGSDVDAMMRSIEGTAHSMGLVVEG
>YP_001004664 Yersinia_enterocolitica_8081_uid57741 COG0080
MAKKVQAYVKLQVAAGMANPSPPVGPALGQQGVNIMEFCKAFNAKTESIEKGLPIPVVITVYSDRSFTFVTKTPPAAVLLKKAAGIKSGSGKPNKDKVGTVTSAQVREIAETKAADMTGASIDDMMRSIEGTARSMGLVVEG
>YP_001041771 Shewanella_baltica_OS155_uid58259 COG0080
MAKKIDAYIKLQVKSGSANPSPPVGPALGQKGVNIMEFCKAFNARTEKMEKGMPIPVVITVYSDRSFTFETKTSPASYLLKTAAGLKSGSPRPNTQKVGTIARAKVQEIAELKAADMTGADIEAMTRSIEGTARSMGLVVED
>YP_001083355 Acinetobacter_baumannii_ATCC_17978_uid58731 COG0080
MAKKIDGYIKLQVPAGKANPSPPIGPALGQRGVNIMAFCKEFNAATQKVEPGLPIPVVITVYNDKSFTFIMKTPPASILLKKAAGIQKGSSVPNKTKVGKLTRAQLEEIATTKEPDLTGADLDARVRTIAGSARSMGLEVEL
>YP_001092278 Shewanella_loihica_PV_4_uid58349 COG0080
MAKKVDGYIKLQVAAGAANPSPPVGPALGQKGVNIMEFCKAFNARTEKFEKGMPIPVVITVYTDRSFTFETKTPPASFLLLKAAGLKSGSGRPNTEKVGTIKRSAVQEIAETKAADMTGADIEAMTRSIEGTARSMGLVVED
>YP_001121317 Francisella_tularensis_WY96_3418_uid58811 COG0080
MAKKKIEAIIKLQVAAGKANPSPPIGPALGQHGVNIMGFCKEFNAKTQGMEPGMPIPVEISVYSDRSFTFEMKTPPASYLIKKAINVKSGSSKPSKEFVGTITRAQLEEIAKVKDPDLTAADLDAAVRIIAGSARSMGVKVEGV
>YP_001165068 Yersinia_pestis_Pestoides_F_uid58619 COG0080
MAKKVQAYVKLQVAAGMANPSPPVGPALGQQGVNIMEFCKAFNAKTESIEKGLPIPVVITVYSDRSFTFVTKTPPAAVLLKKAAGIKSGSGVPNKDKVGKVTSAQVREIAETKAADMTGSDVDAMMRSIEGTAHSMGLVVEG
>YP_001171312 Pseudomonas_stutzeri_A1501_uid58641 COG0080
MAKKIQAYIKLQVKAGQANPSPPVGPALGQHGVNIMEFCKAFNARTQGQEPGLPTPVIITVYSDRSFTFETKSTPAAVLLKKAAGITSGSARPNTQKVGTVTRAQLEEIAKAKQADLTAAEMEAAVRTIAGSARSMGLNVEGV
>YP_001174934 Enterobacter_638_uid58727 COG0080
MAKKVQAYVKLQVAAGMANPSPPVGPALGQQGVNIMEFCKAFNAKTESLEKGLPTPVVITVYADRSFTFITKTPPAAVLLKKAAGIKSGSGKPNKDKVGKISRTQLQEIAQTKAADMTGSDIEAMTRSIEGTARSMGLVVED
>YP_001185276 Shewanella_putrefaciens_CN_32_uid58267 COG0080
MAKKIDAYIKLQVKSGSANPSPPVGPALGQKGVNIMEFCKAFNARTEKMEKGMPIPVVITVYSDRSFTFETKTPPASFLLKTAAGLKSGSPRPNTQKVGTIARAKIQEIAETKAADMTGADIEAMTRSIEGTARSMGLVVED
>YP_001189399 Pseudomonas_mendocina_ymp_uid58723 COG0080
MAKKIQAYIKLQVKAGQANPSPPVGPALGQHGVNIMEFCKAFNAKTQGMEPGLPTPVIITVYSDRSFTFETKSTPASVLLKKAAGLTSGSARPNTVKVGTVTRAQLEEIAKTKQADLTAADLDAAVRTIAGSARSMGLNVEGV
>YP_001218592 Vibrio_cholerae_O395_uid58425 COG0080
MAKKVEAYVKLQVAAGMANPSPPVGPALGQRGVNIMEFCKAFNARTESLEKGLPIPVVITVYSDRSFTFETKTPPASVLLKKAAGIKSGSARPNTAKVGTITDAQIQEIAATKAADMTGADIEAMKRSIAGTARSMGLVVEG
>YP_001252271 Legionella_pneumophila_Corby_uid58733 COG0080
MAKKVEAYIKLQIPAGKANPSPPVGPALGQRGVNIMEFCKAFNAATQQMEQGLPIPVVITVYSDRSFTFITKTPPASVLLKKAAGIQSGSGTPNTKKVAKLNVSQLEEIAKVKKPDLTAADLAAAVRSIAGTARSMGIEVEGLE
>YP_001265830 Pseudomonas_putida_F1_uid58355 COG0080
MAKKIQAYIKLQVKAGQANPSPPVGPALGQHGVNIMEFCKAFNARTQGQEAGLPTPVIITVYSDRSFTFETKSTPASVLLKKAAGLTSGSARPNTVKVGTVTRAQLEDIAKAKQADLTAADLDAAVRTIAGSARSMGLNVEGV
>YP_001289960 Haemophilus_influenzae_PittEE_uid58591 COG0080
MAKKVQAYVKLQVAAGMANPSPPVGPALGQQGVNIMEFCKAFNARTESLEKGLPIPVVITVYADRSFTFVTKTPPAAVLLKKAAGIKSGSGKPNKDKVGKVTLDQVRQIAETKAADMTGATIETKMKSIAGTARSMGLVVEE
>YP_001292461 Haemophilus_influenzae_PittGG_uid58593 COG0080
MAKKVQAYVKLQVAAGMANPSPPVGPALGQQGVNIMEFCKAFNARTESLEKGLPIPVVITVYADRSFTFVTKTPPAAVLLKKAAGIKSGSGKPNKDKVGKVTLDQVRQIAETKAADMTGASIETKMKSIAGTARSMGLVVEE
>YP_001346212 Pseudomonas_aeruginosa_PA7_uid58627 COG0080
MAKKIQAYIKLQVKAGQANPSPPVGPALGQHGVNIMEFCKAFNAKTQGQEPGLPTPVIITVYSDRSFTFETKSTPAAVLLKKAAGITSGSARPNSQKVGTVTRAQLEEIAKTKQADLTAADLDAAVRTIAGSARSMGLNVEGV
>YP_001364419 Shewanella_baltica_OS185_uid58743 COG0080
MAKKIDAYIKLQVKSGSANPSPPVGPALGQKGVNIMEFCKAFNARTEKMEKGMPIPVVITVYSDRSFTFETKTSPASYLLKTAAGLKSGSPRPNTQKVGTIARAKVQEIAELKAADMTGADIEAMTRSIEGTARSMGLVVED
>YP_001402815 Yersinia_pseudotuberculosis_IP_31758_uid58487 COG0080
MAKKVQAYVKLQVAAGMANPSPPVGPALGQQGVNIMEFCKAFNAKTESIEKGLPIPVVITVYSDRSFTFVTKTPPAAVLLKKAAGIKSGSGVPNKDKVGKVTSAQVREIAETKAADMTGSDVDAMMRSIEGTAHSMGLVVEG
>YP_001429283 Francisella_tularensis_holarctica_FTNF002_00_uid58999 COG0080
MAKKKIEAIIKLQVAAGKANPSPPIGPALGQHGVNIMGFCKEFNAKTQGMEPGMPIPVEISVYSDRSFTFEMKTPPASYLIKKAINVKSGSSKPSKEFIGTITRAQLEEIAKVKDPDLTAADLDAAVRIIAGSARSMGVKVEGV
>YP_001443496 Vibrio_harveyi_ATCC_BAA_1116_uid58957 COG0080
MAKKVEAYIKLQVAAGMANPSPPVGPALGQHGVNIMEFCKAFNAKTESLEKGLPTPVVITVYNDRSFTFVTKTPPAAVLLKKAAGVKSGSGRPNTEKVGTVTDAQIQEIAETKAADMTGADIEAMKRSIAGTARSMGLVVEG
>YP_001460769 Escherichia_coli_HS_uid58393 COG0080
MAKKVQAYVKLQVAAGMANPSPPVGPALGQQGVNIMEFCKAFNAKTDSIEKGLPIPVVITVYADRSFTFVTKTPPAAVLLKKAAGIKSGSGKPNKDKVGKISRAQLQEIAQTKAADMTGADIEAMTRSIEGTARSMGLVVED
>YP_001465475 Escherichia_coli_E24377A_uid58395 COG0080
MAKKVQAYVKLQVAAGMANPSPPVGPALGQQGVNIMEFCKAFNAKTDSIEKGLPIPVVITVYADRSFTFVTKTPPAAVLLKKAAGIKSGSGKPNKDKVGKISRAQLQEIAQTKAADMTGADIEAMTRSIEGTARSMGLVVED
>YP_001476060 Shewanella_sediminis_HAW_EB3_uid58835 COG0080
MAKKVDGYIKLQVAAGAANPSPPVGPALGQKGVNIMEFCKAFNARTEKFEKGMPIPVVITVYTDRSFTFETKTPPASFLLLKAAGLKSGSGRPNTEKVGTIKRSAVQEIAETKATDMTGADIEAMTRSIEGTARSMGLVVED
>YP_001500037 Shewanella_pealeana_ATCC_700345_uid58705 COG0080
MAKKVDGYIKLQVAAGAANPSPPVGPALGQKGVNIMEFCKAFNARTEKFEKGMPIPVVITVYSDRSFTFETKTPPASFLLLKAAGLKSGSGRPNTEKVGTIKRSAVQEIAETKAADMTGADIEAMTRSIEGTARSMGLVVED
>YP_001552631 Shewanella_baltica_OS195_uid58261 COG0080
MAKKIDAYIKLQVKSGSANPSPPVGPALGQKGVNIMEFCKAFNARTEKMEKGMPIPVVITVYSDRSFTFETKTSPASYLLKTAAGLKSGSPRPNTQKVGTIARAKVQEIAELKAADMTGADIEAMTRSIEGTARSMGLVVED
>YP_001572482 Salmonella_enterica_arizonae_serovar_62_z4_z23__RSK2980_uid58191 COG0080
MAKKVQAYVKLQVAAGMANPSPPVGPALGQQGVNIMEFCKAFNAKTDSIEKGLPIPVVITVYADRSFTFVTKTPPAAVLLKKAAGIKSGSGKPNKDKVGKISRAQLQEIAQTKAADMTGADIEAMTRSIEGTARSMGLVVED
>YP_001591250 Salmonella_enterica_serovar_Paratyphi_B_SPB7_uid59097 COG0080
MAKKVQAYVKLQVAAGMANPSPPVGPALGQQGVNIMEFCKAFNAKTDSIEKGLPIPVVITVYADRSFTFVTKTPPAAVLLKKAAGIKSGSGKPNKDKVGKISRAQLQEIAQTKAADMTGADIEAMTRSIEGTARSMGLVVED
>YP_001607192 Yersinia_pestis_Angola_uid58485 COG0080
MAKKVQAYVKLQVAAGMANPSPPVGPALGQQGVNIMEFCKAFNAKTESIEKGLPIPVVITVYSDRSFTFVTKTPPAAVLLKKAAGIKSGSGVPNKDKVGKVTSAQVREIAETKAADMTGSDVEAMMRSIEGTAHSMGLVVEG
>YP_001666720 Pseudomonas_putida_GB_1_uid58735 COG0080
MAKKIQAYIKLQVKAGQANPSPPVGPALGQHGVNIMEFCKAFNARTQGQEAGLPTPVIITVYSDRSFTFETKSTPASVLLKKAAGLTSGSARPNTVKVGTVTRAQLEDIAKAKQADLTAADLDAAVRTIAGSARSMGLNVEGV
>YP_001676344 Shewanella_halifaxensis_HAW_EB4_uid59007 COG0080
MAKKVDGYIKLQVAAGAANPSPPVGPALGQKGVNIMEFCKAFNARTDKFEKGMPIPVVITVYSDRSFTFETKTPPASFLLLKAAGLKSGSGRPNTEKVGTIKRSAVQEIAETKAADMTGADIEAMTRSIEGTARSMGLVVED
>YP_001677765 Francisella_philomiragia_ATCC_25017_uid59105 COG0080
MAKKKIEAIIKLQVAAGKANPSPPIGPALGQHGVNIMGFCKEFNAKTQGMEPGMPIPVEISVYSDRSFTFEMKTPPASYLIKKAIKVKSGSSNPSKDFIGTITREQLEEIAKVKDPDLTAADIDAAVRIIAGSARSMGVKVEGVE
>YP_001708334 Acinetobacter_baumannii_SDF_uid61601 COG0080
MAKKIDGYIKLQVPAGKANPSPPIGPALGQRGVNIMAFCKEFNAATQKVEPGLPIPVVITVYNDKSFTFIMKTPPASILLKKAAGIQKGSSVPNKTKVGKLTRAQLEEIATTKEPDLTGADLDARVRTIAGSARSMGLEVEL
>YP_001715250 Acinetobacter_baumannii_AYE_uid61637 COG0080
MAKKIDGYIKLQVPAGKANPSPPIGPALGQRGVNIMAFCKEFNAATQKVEPGLPIPVVITVYNDKSFTFIMKTPPASILLKKAAGIQKGSSVPNKTKVGKLTRAQLEEIATTKEPDLTGADLDARVRTIAGSARSMGLEVEL
>YP_001719098 Yersinia_pseudotuberculosis_YPIII_uid59151 COG0080
MAKKVQAYVKLQVAAGMANPSPPVGPALGQQGVNIMEFCKAFNAKTESIEKGLPIPVVITVYSDRSFTFVTKTPPAAVLLKKAAGIKSGSGVPNKDKVGKVTSAQVREIAETKAADMTGSDVDAMMRSIEGTAHSMGLVVEG
>YP_001726968 Escherichia_coli_ATCC_8739_uid58783 COG0080
MAKKVQAYVKLQVAAGMANPSPPVGPALGQQGVNIMEFCKAFNAKTDSIEKGLPIPVVITVYADRSFTFVTKTPPAAVLLKKAAGIKSGSGKPNKDKVGKISRAQLQEIAQTKAADMTGADIEAMTRSIEGTARSMGLVVED
>YP_001732763 Escherichia_coli_K_12_substr__DH10B_uid58979 COG0080
MAKKVQAYVKLQVAAGMANPSPPVGPALGQQGVNIMEFCKAFNAKTDSIEKGLPIPVVITVYADRSFTFVTKTPPAAVLLKKAAGIKSGSGKPNKDKVGKISRAQLQEIAQTKAADMTGADIEAMTRSIEGTARSMGLVVED
>YP_001746367 Escherichia_coli_SMS_3_5_uid58919 COG0080
MAKKVQAYVKLQVAAGMANPSPPVGPALGQQGVNIMEFCKAFNAKTDSIEKGLPIPVVITVYADRSFTFVTKTPPAAVLLKKAAGIKSGSGKPNKDKVGKISRAQLQEIAQTKAADMTGADIEAMTRSIEGTARSMGLVVED
>YP_001751605 Pseudomonas_putida_W619_uid58651 COG0080
MAKKIQAYIKLQVKAGQANPSPPVGPALGQHGVNIMEFCKAFNARTQGQEAGLPTPVIITVYSDRSFTFETKSTPASVLLKKAAGLTSGSARPNTVKVGTVTRAQLEDIAKAKQADLTAADLDAAVRTIAGSARSMGLNVEGV
>YP_001763046 Shewanella_woodyi_ATCC_51908_uid58721 COG0080
MAKKVDGYIKLQVAAGAANPSPPVGPALGQKGVNIMEFCKAFNARTEKFEKGMPIPVVITVYSDRSFTFETKTPPASFLLLKAAGLKSGSGRPNTEKVGTIKRSAVQEIAETKAADMTGADIEAMTRSIEGTARSMGLVVED
>YP_001783391 Haemophilus_somnus_2336_uid57979 COG0080
MAKKVQAYVKLQVAAGMANPSPPVGPALGQQGVNIMEFCKAFNARTESLEKGLPIPVVITVYADRSFTFVTKTPPAAVLLKKAAGIKSGSSKPNKDKVGKVTLDQIRQIAETKAADMTGATIETKMKSIEGTARSMGLVVEG
>YP_001844958 Acinetobacter_baumannii_ACICU_uid58765 COG0080
MAKKIDGYIKLQVPAGKANPSPPIGPALGQRGVNIMAFCKEFNAATQKVEPGLPIPVVITVYNDKSFTFIMKTPPASILLKKAAGIQKGSSVPNKTKVGKLTRAQLEEIATTKEPDLTGADLDARVRTIAGSARSMGLEVEL
>YP_001870747 Yersinia_pseudotuberculosis_PB1__uid59153 COG0080
MAKKVQAYVKLQVAAGMANPSPPVGPALGQQGVNIMEFCKAFNAKTESIEKGLPIPVVITVYSDRSFTFVTKTPPAAVLLKKAAGIKSGSGVPNKDKVGKVTSAQVREIAETKAADMTGSDVDAMMRSIEGTAHSMGLVVEG
>YP_001882668 Shigella_boydii_CDC_3083_94_uid58415 COG0080
MAKKVQAYVKLQVAAGMANPSPPVGPALGQQGVNIMEFCKAFNAKTDSIEKGLPIPVVITVYADRSFTFVTKTPPAAVLLKKAAGIKSGSGKPNKDKVGKISRAQLQEIAQTKAADMTGADIEAMTRSIEGTARSMGLVVED
>YP_001891063 Francisella_tularensis_mediasiatica_FSC147_uid58939 COG0080
MAKKKIEAIIKLQVAAGKANPSPPIGPALGQHGVNIMGFCKEFNAKTQGMEPGMPIPVEISVYSDRSFTFEMKTPPASYLIKKAINVKSGSSKPSKEFVGTITRAQLEEIAKVKDPDLTAADLDAAVRIIAGSARSMGVKVEGV
>YP_001904875 Xanthomonas_campestris_B100_uid61643 COG0080
MAKKVVALIKLQVKAGQANPAPPVGPALGQRGLNIMEFCKAFNAATSKLEPGLPTPVIITAYSDRTFTFITKSTPASVLLKKAAGVSSGSKRPNTDKVGKVTRKQLEEIAKVKEADLTAAELEAAVRTIAGSARSMGLTVEG
>YP_001912406 Xanthomonas_oryzae_PXO99A_uid59131 COG0080
MARKINCYIKLQVKAGQANPAPPVGPALGQRGLNIMEFCKAFNAATSKLEPGLPTPVIITAYSDRTFTFVTKSTPASVLLKKAAGVTSGSKRPNTDKVGKVTRKQLEEIVKVKEADLTAADLEAAVRTIAGSARSMGLTVEG
>YP_002043401 Salmonella_enterica_serovar_Newport_SL254_uid58831 COG0080
MAKKVQAYVKLQVAAGMANPSPPVGPALGQQGVNIMEFCKAFNAKTDSIEKGLPIPVVITVYADRSFTFVTKTPPAAVLLKKAAGIKSGSGKPNKDKVGKISRAQLQEIAQTKAADMTGADIEAMTRSIEGTARSMGLVVED
>YP_002048136 Salmonella_enterica_serovar_Heidelberg_SL476_uid58973 COG0080
MAKKVQAYVKLQVAAGMANPSPPVGPALGQQGVNIMEFCKAFNAKTDSIEKGLPIPVVITVYADRSFTFVTKTPPAAVLLKKAAGIKSGSGKPNKDKVGKISRAQLQEIAQTKAADMTGADIEAMTRSIEGTARSMGLVVED
>YP_002117052 Salmonella_enterica_serovar_Schwarzengrund_CVM19633_uid58915 COG0080
MAKKVQAYVKLQVAAGMANPSPPVGPALGQQGVNIMEFCKAFNAKTDSIEKGLPIPVVITVYADRSFTFVTKTPPAAVLLKKAAGIKSGSGKPNKDKVGKISRAQLQEIAQTKAADMTGADIEAMTRSIEGTARSMGLVVED
>YP_002144540 Salmonella_enterica_serovar_Paratyphi_A_AKU_12601_uid59269 COG0080
MAKKVQAYVKLQVAAGMANPSPPVGPALGQQGVNIMEFCKAFNAKTDSIEKGLPIPVVITVYADRSFTFVTKTPPAAVLLKKAAGIKSGSGKPNKDKVGKISRAQLQEIAQTKAADMTGADIEAMTRSIEGTARSMGLVVED
>YP_002149060 Salmonella_enterica_serovar_Agona_SL483_uid59431 COG0080
MAKKVQAYVKLQVAAGMANPSPPVGPALGQQGVNIMEFCKAFNAKTDSIEKGLPIPVVITVYADRSFTFVTKTPPAAVLLKKAAGIKSGSGKPNKDKVGKISRAQLQEIAQTKAADMTGADIEAMTRSIEGTARSMGLVVED
>YP_002157208 Vibrio_fischeri_MJ11_uid58907 COG0080
MAKKVEAYIKLQVAAGMANPSPPVGPALGQHGVNIMEFCKAFNAKTESIEKGLPIPVVISVYNDRSFTFVTKTPPAAVLLKKAAGVKSGSGRPNTEKVGTVTDAQLQEIAETKAADMTGADIEAMKRSIAGTARSMGLVVEG
>YP_002218066 Salmonella_enterica_serovar_Dublin_CT_02021853_uid58917 COG0080
MAKKVQAYVKLQVAAGMANPSPPVGPALGQQGVNIMEFCKAFNAKTDSIEKGLPIPVVITVYADRSFTFVTKTPPAAVLLKKAAGIKSGSGKPNKDKVGKISRAQLQEIAQTKAADMTGADIEAMTRSIEGTARSMGLVVED
>YP_002228249 Salmonella_enterica_serovar_Gallinarum_287_91_uid59249 COG0080
MAKKVQAYVKLQVAAGMANPSPPVGPALGQQGVNIMEFCKAFNAKTDSIEKGLPIPVVITVYADRSFTFVTKTPPAAVLLKKAAGIKSGSGKPNKDKVGKISRAQLQEIAQTKAADMTGADIEAMTRSIEGTARSMGLVVED
>YP_002245978 Salmonella_enterica_serovar_Enteritidis_P125109_uid59247 COG0080
MAKKVQAYVKLQVAAGMANPSPPVGPALGQQGVNIMEFCKAFNAKTDSIEKGLPIPVVITVYADRSFTFVTKTPPAAVLLKKAAGIKSGSGKPNKDKVGKISRAQLQEIAQTKAADMTGADIEAMTRSIEGTARSMGLVVED
>YP_002273499 Escherichia_coli_O157_H7_EC4115_uid59091 COG0080
MAKKVQAYVKLQVAAGMANPSPPVGPALGQQGVNIMEFCKAFNAKTDSIEKGLPIPVVITVYADRSFTFVTKTPPAAVLLKKAAGIKSGSGKPNKDKVGKISRAQLQEIAQTKAADMTGADIEAMTRSIEGTARSMGLVVED
>YP_002295545 Escherichia_coli_SE11_uid59425 COG0080
MAKKVQAYVKLQVAAGMANPSPPVGPALGQQGVNIMEFCKAFNAKTDSIEKGLPIPVVITVYADRSFTFVTKTPPAAVLLKKAAGIKSGSGKPNKDKVGKISRAQLQEIAQTKAADMTGADIEAMTRSIEGTARSMGLVVED
>YP_002311342 Shewanella_piezotolerans_WP3_uid58745 COG0080
MAKKVDGYIKLQVAAGAANPSPPVGPALGQKGVNIMEFCKAFNARTEKFDKGMPIPVVITVYTDRSFTFETKTPPASFLLLKAAGLKSGSGRPNTDKVGTIKRSAVQEIAETKAADMTGADMDAMMRSIEGTARSMGLVVED
>YP_002317774 Acinetobacter_baumannii_AB0057_uid59083 COG0080
MAKKIDGYIKLQVPAGKANPSPPIGPALGQRGVNIMAFCKEFNAATQKVEPGLPIPVVITVYNDKSFTFIMKTPPASILLKKAAGIQKGSSVPNKTKVGKLTRAQLEEIATTKEPDLTGADLDARVRTIAGSARSMGLEVEL
>YP_002327133 Acinetobacter_baumannii_AB307_0294_uid59271 COG0080
MAKKIDGYIKLQVPAGKANPSPPIGPALGQRGVNIMAFCKEFNAATQKVEPGLPIPVVITVYNDKSFTFIMKTPPASILLKKAAGIQKGSSVPNKTKVGKLTRAQLEEIATTKEPDLTGADLDARVRTIAGSARSMGLEVEL
>YP_002331746 Escherichia_coli_O127_H6_E2348_69_uid59343 COG0080
MAKKVQAYVKLQVAAGMANPSPPVGPALGQQGVNIMEFCKAFNAKTDSIEKGLPIPVVITVYADRSFTFVTKTPPAAVLLKKAAGIKSGSGKPNKDKVGKISRAQLQEIAQTKAADMTGADIEAMTRSIEGTARSMGLVVED
>YP_002348631 Yersinia_pestis_CO92_uid57621 COG0080
MAKKVQAYVKLQVAAGMANPSPPVGPALGQQGVNIMEFCKAFNAKTESIEKGLPIPVVITVYSDRSFTFVTKTPPAAVLLKKAAGIKSGSGVPNKDKVGKVTSAQVREIAETKAADMTGSDVDAMMRSIEGTAHSMGLVVEG
>YP_002359963 Shewanella_baltica_OS223_uid58775 COG0080
MAKKIDAYIKLQVKSGSANPSPPVGPALGQKGVNIMEFCKAFNARTEKMEKGMPIPVVITVYSDRSFTFETKTSPASYLLKTAAGLKSGSPRPNTQKVGTIARAKVQEIAELKAADMTGADIEAMTRSIEGTARSMGLVVED
>YP_002384824 Escherichia_fergusonii_ATCC_35469_uid59375 COG0080
MAKKVQAYVKLQVAAGMANPSPPVGPALGQQGVNIMEFCKAFNAKTDSIEKGLPIPVVITVYADRSFTFVTKTPPAAVLLKKAAGIKSGSGKPNKDKVGKISRAQLQEIAQTKAADMTGADIEAMTRSIEGTARSMGLVVED
>YP_002389451 Escherichia_coli_IAI1_uid59377 COG0080
MAKKVQAYVKLQVAAGMANPSPPVGPALGQQGVNIMEFCKAFNAKTDSIEKGLPIPVVITVYADRSFTFVTKTPPAAVLLKKAAGIKSGSGKPNKDKVGKISRAQLQEIAQTKAADMTGADIEAMTRSIEGTARSMGLVVED
>YP_002393962 Escherichia_coli_S88_uid62979 COG0080
MAKKVQAYVKLQVAAGMANPSPPVGPALGQQGVNIMEFCKAFNAKTDSIEKGLPIPVVITVYADRSFTFVTKTPPAAVLLKKAAGIKSGSGKPNKDKVGKISRAQLQEIAQTKAADMTGADIEAMTRSIEGTARSMGLVVED
>YP_002400476 Escherichia_coli_ED1a_uid59379 COG0080
MAKKVQAYVKLQVAAGMANPSPPVGPALGQQGVNIMEFCKAFNAKTDSIEKGLPIPVVITVYADRSFTFVTKTPPAAVLLKKAAGIKSGSGKPNKDKVGKISRAQLQEIAQTKAADMTGADIEAMTRSIEGTARSMGLVVED
>YP_002405357 Escherichia_coli_55989_uid59383 COG0080
MAKKVQAYVKLQVAAGMANPSPPVGPALGQQGVNIMEFCKAFNAKTDSIEKGLPIPVVITVYADRSFTFVTKTPPAAVLLKKAAGIKSGSGKPNKDKVGKISRAQLQEIAQTKAADMTGADIEAMTRSIEGTARSMGLVVED
>YP_002410242 Escherichia_coli_IAI39_uid59381 COG0080
MAKKVQAYVKLQVAAGMANPSPPVGPALGQQGVNIMEFCKAFNAKTDSIEKGLPIPVVITVYADRSFTFVTKTPPAAVLLKKAAGIKSGSGKPNKDKVGKISRAQLQEIAQTKAADMTGADIEAMTRSIEGTARSMGLVVED
>YP_002415120 Escherichia_coli_UMN026_uid62981 COG0080
MAKKVQAYVKLQVAAGMANPSPPVGPALGQQGVNIMEFCKAFNAKTDSIEKGLPIPVVITVYADRSFTFVTKTPPAAVLLKKAAGIKSGSGKPNKDKVGKISRAQLQEIAQTKAADMTGADIEAMTRSIEGTARSMGLVVED
>YP_002418505 Vibrio_splendidus_LGP32_uid59353 COG0080
MAKKVEAYIKLQVAAGMANPSPPVGPALGQHGVNIMEFCKAFNAKTESVEKGLPTPVVITVYNDRSFTFVTKTPPAAVLLKKAAGVKSGSGRPNTEKVGTVTDAQVQEIAETKAADMTGADIEAMKRSIAGTARSMGLVVEG
>YP_002438262 Pseudomonas_aeruginosa_LESB58_uid59275 COG0080
MAKKIQAYIKLQVKAGQANPSPPVGPALGQHGVNIMEFCKAFNAKTQGQEPGLPTPVIITVYSDRSFTFETKSTPAAVLLKKAAGITSGSARPNSQKVGTVTRAQLEEIAKTKQADLTAADLDAAVRTIAGSARSMGLNVEGV
>YP_002476182 Haemophilus_parasuis_SH0165_uid59273 COG0080
MAKKVQAYVKLQVAAGMANPSPPVGPALGQQGVNIMEFCKAFNARTESLEKGLPIPVVITVYADRSFTFVTKTPPAAVLLKKALGLKSGSSKPNKDKVGTVTQAQLRQIAETKAADMTGATIETKMKSIAGTARSMGLIVEE
>YP_002639490 Salmonella_enterica_serovar_Paratyphi_C_RKS4594_uid59063 COG0080
MAKKVQAYVKLQVAAGMANPSPPVGPALGQQGVNIMEFCKAFNAKTDSIEKGLPIPVVITVYADRSFTFVTKTPPAAVLLKKAAGIKSGSGKPNKDKVGKISRAQLQEIAQTKAADMTGADIEAMTRSIEGTARSMGLVVED
>YP_002809087 Vibrio_cholerae_M66_2_uid59355 COG0080
MAKKVEAYVKLQVAAGMANPSPPVGPALGQRGVNIMEFCKAFNARTESLEKGLPIPVVITVYSDRSFTFETKTPPASVLLKKAAGIKSGSARPNTAKVGTITDAQIQEIAATKAADMTGADIEAMKRSIAGTARSMGLVVEG
>YP_002875033 Pseudomonas_fluorescens_SBW25_uid62971 COG0080
MAKKITAYIKLQVKAAQANPSPPVGPALGQHGVNIMEFCKAFNARTQGLEPGLPTPVIITVYSDRSFTFETKSTPASVLLKKAAGLTSGSARPNTVKVGTVTRAQLEEIAKTKNADLTAADMDAAVRTIAGSARSMGLNVEGV
>YP_002877043 Vibrio_cholerae_MJ_1236_uid59387 COG0080
MAKKVEAYVKLQVAAGMANPSPPVGPALGQRGVNIMEFCKAFNARTESLEKGLPIPVVITVYSDRSFTFETKTPPASVLLKKAAGIKSGSARPNTAKVGTITDAQIQEIAATKAADMTGADIEAMKRSIAGTARSMGLVVEG
>YP_002928835 Escherichia_coli_BW2952_uid59391 COG0080
MAKKVQAYVKLQVAAGMANPSPPVGPALGQQGVNIMEFCKAFNAKTDSIEKGLPIPVVITVYADRSFTFVTKTPPAAVLLKKAAGIKSGSGKPNKDKVGKISRAQLQEIAQTKAADMTGADIEAMTRSIEGTARSMGLVVED
>YP_003038219 Escherichia_coli__BL21_Gold_DE3_pLysS_AG__uid59245 COG0080
MAKKVQAYVKLQVAAGMANPSPPVGPALGQQGVNIMEFCKAFNAKTDSIEKGLPIPVVITVYADRSFTFVTKTPPAAVLLKKAAGIKSGSGKPNKDKVGKISRAQLQEIAQTKAADMTGADIEAMTRSIEGTARSMGLVVED
>YP_003047032 Escherichia_coli_B_REL606_uid58803 COG0080
MAKKVQAYVKLQVAAGMANPSPPVGPALGQQGVNIMEFCKAFNAKTDSIEKGLPIPVVITVYADRSFTFVTKTPPAAVLLKKAAGIKSGSGKPNKDKVGKISRAQLQEIAQTKAADMTGADIEAMTRSIEGTARSMGLVVED
>YP_003080818 Escherichia_coli_O157_H7_TW14359_uid59235 COG0080
MAKKVQAYVKLQVAAGMANPSPPVGPALGQQGVNIMEFCKAFNAKTDSIEKGLPIPVVITVYADRSFTFVTKTPPAAVLLKKAAGIKSGSGKPNKDKVGKISRAQLQEIAQTKAADMTGADIEAMTRSIEGTARSMGLVVED
>YP_003224561 Escherichia_coli_O103_H2_12009_uid41013 COG0080
MAKKVQAYVKLQVAAGMANPSPPVGPALGQQGVNIMEFCKAFNAKTDSIEKGLPIPVVITVYADRSFTFVTKTPPAAVLLKKAAGIKSGSGKPNKDKVGKISRAQLQEIAQTKAADMTGADIEAMTRSIEGTARSMGLVVED
>YP_003231983 Escherichia_coli_O26_H11_11368_uid41021 COG0080
MAKKVQAYVKLQVAAGMANPSPPVGPALGQQGVNIMEFCKAFNAKTDSIEKGLPIPVVITVYADRSFTFVTKTPPAAVLLKKAAGIKSGSGKPNKDKVGKISRAQLQEIAQTKAADMTGADIEAMTRSIEGTARSMGLVVED
>YP_003237096 Escherichia_coli_O111_H__11128_uid41023 COG0080
MAKKVQAYVKLQVAAGMANPSPPVGPALGQQGVNIMEFCKAFNAKTDSIEKGLPIPVVITVYADRSFTFVTKTPPAAVLLKKAAGIKSGSGKPNKDKVGKISRAQLQEIAQTKAADMTGADIEAMTRSIEGTARSMGLVVED
>YP_003284797 Vibrio_Ex25_uid41601 COG0080
MAKKVEAYIKLQVAAGMANPSPPVGPALGQHGVNIMEFCKAFNAKTESIEKGLPTPVVITVYSDRSFTFVTKTPPAAVLLKKAAGVKSGSGRPNTEKVGTVTDAQIQEIAETKAADMTGADIEAMKRSIAGTARSMGLVVEG
>YP_003375020 Xanthomonas_albilineans_GPE_PC73_uid43163 COG0080
MAKKVVGYIKLQVKAGQANPSPPVGPALGQRGLNIMEFCKAFNAATQKLEPGLPTPVIITAYSDRTFTFVTKSTPASVLLKKAAGITSGSKRPNTEKVGKVTRKQLEDIAKAKEADLTAAELEAAVRTIAGSARSMGLTVEG
>YP_003453957 Legionella_longbeachae_NSW150_uid46099 COG0080
MAKKVEAYIKLQIPAGKANPSPPVGPALGQRGVNIMEFCKAFNAATQQMEQGLPTPVVITVYSDRSFTFVTKTPPASVLLKKAAGIQSGSGTPNTKKVATLNVKQLEEIAKLKEPDLTAASLAAAVRCIAGTARSMGIDVEGLE
>YP_003502215 Escherichia_coli_O55_H7_CB9615_uid46655 COG0080
MAKKVQAYVKLQVAAGMANPSPPVGPALGQQGVNIMEFCKAFNAKTDSIEKGLPIPVVITVYADRSFTFVTKTPPAAVLLKKAAGIKSGSGKPNKDKVGKISRAQLQEIAQTKAADMTGADIEAMTRSIEGTARSMGLVVED
>YP_003558922 Shewanella_violacea_DSS12_uid47085 COG0080
MAKKVDGYIKLQVAAGAANPSPPVGPALGQKGVNIMEFCKAFNARTEKFEKGMPIPVVITVYTDRSFTFETKTPPASFLLLKAAGLKSGSGRPNTEKVGTIKRSAVQEIAETKAADMTGSDIEAMTRTIEGTARSMGLVVED
>YP_003569481 Yersinia_pestis_Z176003_uid47317 COG0080
MAKKVQAYVKLQVAAGMANPSPPVGPALGQQGVNIMEFCKAFNAKTESIEKGLPIPVVITVYSDRSFTFVTKTPPAAVLLKKAAGIKSGSGVPNKDKVGKVTSAQVREIAETKAADMTGSDVDAMMRSIEGTAHSMGLVVEG
>YP_003610757 Enterobacter_cloacae_ATCC_13047_uid48363 COG0080
MAKKVQAYVKLQVAAGMANPSPPVGPALGQQGVNIMEFCKAFNAKTESLEKGLPIPVVITVYADRSFTFVTKTPPAAVLLKKAAGIKSGSGKPNKDKVGKISRAQLQEIAQTKAADMTGADIEAMTRSIEGTARSMGLVVED
>YP_003617567 Legionella_pneumophila_2300_99_Alcoy_uid48801 COG0080
MAKKVEAYIKLQIPAGKANPSPPVGPALGQRGVNIMEFCKAFNAATQQMEQGLPIPVVITVYSDRSFTFITKTPPASVLLKKAAGIQSGSGTPNTKKVAKLNVSQLEEIAKVKKPDLTAADLAAAVRSIAGTARSMGIEVEGLE
>YP_003733861 Acinetobacter_DR1_uid50119 COG0080
MAKKIDGYIKLQVPAGKANPSPPIGPALGQRGVNIMAFCKEFNAATQKVEPGLPIPVVITVYNDKSFTFIMKTPPASILLKKAAGIQKGSSVPNKTKVGKLTRAQLEEIATTKEPDLTGADLDARVRTIAGSARSMGLEVEL
>YP_003943698 Enterobacter_cloacae_SCF1_uid59969 COG0080
MAKKVQAYVKLQVAAGMANPSPPVGPALGQQGVNIMEFCKAFNAKTDSMEKGLPIPVVITVYADRSFTFVTKTPPAAVLLKKAAGIKSGSGKPNKEKVGKISRAQLQEIAQTKAADMTGADIEAMTRSIEGTARSMGLVVED
>YP_004136166 Haemophilus_influenzae_F3031_uid62123 COG0080
MAKKVQAYVKLQVAAGMANPSPPVGPALGQQGVNIMEFCKAFNARTESLEKGLPIPVVITVYADRSFTFVTKTPPAAVLLKKAAGIKSGSGKPNKDKVGKVTLDQVRQIAETKAADMTGASIETKMKSIAGTARSMGLVVEE
>YP_004138050 Haemophilus_influenzae_F3047_uid62097 COG0080
MAKKVQAYVKLQVAAGMANPSPPVGPALGQQGVNIMEFCKAFNARTESLEKGLPIPVVITVYADRSFTFVTKTPPAAVLLKKAAGIKSGSGKPNKDKVGKVTLDQVRQIAETKAADMTGASIETKMKSIAGTARSMGLVVEE
>YP_004187385 Vibrio_vulnificus_MO6_24_O_uid62243 COG0080
MAKKVEAYIKLQVAAGMANPSPPVGPALGQRGVNIMEFCKAFNAKTESMEKGLPVPVVITVYSDRSFTFVTKTSPAAVLLKKAAGIKSGSGRPNTEKVGTVTDAQIQEIAEAKAADMTGADIEAMKRSIAGTARSMGLVVEG
>YP_004296485 Yersinia_enterocolitica_palearctica_105_5R_r__uid63663 COG0080
MAKKVQAYVKLQVAAGMANPSPPVGPALGQQGVNIMEFCKAFNAKTESIEKGLPIPVVITVYSDRSFTFVTKTPPAAVLLKKAAGIKSGSGKPNKDKVGTVTSAQIREIAETKAADMTGASIDDMMRSIEGTARSMGLVVEG
>YP_004356548 Pseudomonas_brassicacearum_NFM421_uid66303 COG0080
MAKKITAYIKLQVKAAQANPSPPVGPALGQHGVNIMEFCKAFNARTQGLEPGLPTPVIITVYSDRSFTFETKSTPASVLLKKAAGLTSGSARPNTVKVGTVTRAQLEEIAKTKNADLTAADMDAAVRTIAGSARSMGLNVEGV
>YP_004382087 Pseudomonas_mendocina_NK_01_uid66299 COG0080
MAKKIQAYIKLQVKAGQANPSPPVGPALGQHGVNIMEFCKAFNAKTQGMEPGLPTPVIITVYSDRSFTFETKSTPASVLLKKAAGLTSGSARPNTVKVGTVTRAQLEEIAKTKQADLTAADLDAAVRTIAGSARSMGLNVEGV
>YP_004472701 Pseudomonas_fulva_12_X_uid67351 COG0080
MAKKITAYIKLQVKAGQANPSPPVGPALGQHGVNIMEFCKAFNAKTQGMEPGLPTPVIITVYSDRSFTFETKSTPASVLLKKAAGLTSGSARPNTVKVGTVTRAQLEEIAKTKQADLTAADMDAAVRTIAGSARSMGLNVEGV
>YP_004567435 Vibrio_anguillarum_775_uid68057 COG0080
MAKKVEAYIKLQVASGMANPSPPVGPALGQRGVNIMEFCKAFNARTESMEKGLPTPVVITVYSDRSFTFVTKTAPAAVLLKKAAGIKSGSGRPNTEKVGTVTDAQIQEIAEAKAADMTGADIEAMKRSIAGTARSMGLVVEG
>YP_004591824 Enterobacter_aerogenes_KCTC_2190_uid68103 COG0080
MAKKVQAYVKLQVAAGMANPSPPVGPALGQQGVNIMEFCKAFNAKTESMEKGLPIPVVITVYADRSFTFVTKTPPAAVLLKKAAGIKSGSGKPNKDKVGKISRAQLQEIAQTKAADMTGADIEAMTRSIEGTARSMGLVVED
>YP_004647166 Francisella_TX077308_uid68321 COG0080
MAKKKIEAIIKLQVAAGKANPSPPIGPALGQHGVNIMGFCKEFNAKTQGMEPGMPIPVEISVYSDRSFTFEMKTPPASYLIKKAIKVKSGSSNPSKDFIGTITREQLEEIAKVKDPDLTAADVDAAVRIIAGSARSMGVKVEGVE
>YP_004699904 Pseudomonas_putida_S16_uid68747 COG0080
MAKKIQAYIKLQVKAGQANPSPPVGPALGQHGVNIMEFCKAFNARTQGQEAGLPTPVIITVYSDRSFTFETKSTPASVLLKKAAGLTSGSARPNTVKVGTVTRAQLEDIAKAKQADLTAADLDAAVRTIAGSARSMGLNVEGV
>YP_004713029 Pseudomonas_stutzeri_ATCC_17588___LMG_11199_uid68749 COG0080
MAKKIQAYIKLQVKAGQANPSPPVGPALGQHGVNIMEFCKAFNARTQGQEPGLPTPVIITVYSDRSFTFETKSTPAAVLLKKAAGITSGSARPNTQKVGTVTRAQLEEIAKAKQADLTAAEMEAAVRTIAGSARSMGLNVEGV
>YP_004732424 Salmonella_bongori_NCTC_12419_uid70155 COG0080
MAKKVQAYVKLQVAAGMANPSPPVGPALGQQGVNIMEFCKAFNAKTDSIEKGLPIPVVITVYADRSFTFVTKTPPAAVLLKKAAGIKSGSGKPNKDKVGKISRAQLQEIAQTKAADMTGADIEAMTRSIEGTARSMGLVVED
>YP_004770506 Escherichia_coli_APEC_O1_uid58623 COG0080
MAKKVQAYVKLQVAAGMANPSPPVGPALGQQGVNIMEFCKAFNAKTDSIEKGLPIPVVITVYADRSFTFVTKTPPAAVLLKKAAGIKSGSGKPNKDKVGKISRAQLQEIAQTKAADMTGADIEAMTRSIEGTARSMGLVVED
>YP_004822030 Haemophilus_parainfluenzae_T3T1_uid72801 COG0080
MAKKVQAYVKLQVAAGMANPSPPVGPALGQQGVNIMEFCKAFNARTESLEKGLPIPVVITVYADRSFTFITKTPPAAVLLKKAAGIKSGSGKPNKDKVGKVTLDQVRQIAETKAADMTGATIETKMKSIAGTARSMGLVVEE
>YP_004826755 Enterobacter_asburiae_LF7a_uid72793 COG0080
MAKKVQAYVKLQVAAGMANPSPPVGPALGQQGVNIMEFCKAFNAKTESLEKGLPIPVVITVYADRSFTFVTKTPPAAVLLKKAAGIKSGSGKPNKDKVGKISRAQLQEIAQTKAADMTGADIEAMTRSIEGTARSMGLVVED
>YP_004850536 Xanthomonas_axonopodis_citrumelo_F1_uid73179 COG0080
MAKKITAFIKLQVKAGQANPAPPVGPALGQRGLNIMEFCKAFNAATSKLEPGLPTPVIITAYSDRTFTFVTKSTPASVLLKKAAGVTSGSKRPNTDKVGKVTRKQLEEIAKVKEADLTAAELEAAVRTIAGSARSMGLTVEG
>YP_004938724 Vibrio_cholerae_O1_2010EL_1786_uid78933 COG0080
MAKKVEAYVKLQVAAGMANPSPPVGPALGQRGVNIMEFCKAFNARTESLEKGLPIPVVITVYSDRSFTFETKTPPASVLLKKAAGIKSGSARPNTAKVGTITDAQIQEIAATKAADMTGADIEAMKRSIAGTARSMGLVVEG
>YP_004950068 Enterobacter_cloacae_EcWSU1_uid80739 COG0080
MAKKVQAYVKLQVAAGMANPSPPVGPALGQQGVNIMEFCKAFNAKTESMEKGLPIPVVITVYADRSFTFVTKTPPAAVLLKKAAGIKSGSGKPNKDKVGKISRAQLQEIAQTKAADMTGADIEAMTRSIEGTARSMGLVVED
>YP_045085 Acinetobacter_ADP1_uid61597 COG0080
MAKKIDGYIKLQVPAGKANPSPPIGPALGQRGVNIMAFCKEFNAATQKLEVGLPIPVVITVYNDKSFTFIMKTPPASILLKKAAGIQKGSSVPNKTKVGKLTRAQLEEIATTKEPDLTGADLDARVRTIAGSARSMGLEVEL
>YP_068825 Yersinia_pseudotuberculosis_IP_32953_uid58157 COG0080
MAKKVQAYVKLQVAAGMANPSPPVGPALGQQGVNIMEFCKAFNAKTESIEKGLPIPVVITVYSDRSFTFVTKTPPAAVLLKKAAGIKSGSGVPNKDKVGKVTSAQVREIAETKAADMTGSDVDAMMRSIEGTAHSMGLVVEG
>YP_094362 Legionella_pneumophila_Philadelphia_1_uid57609 COG0080
MAKKVEAYIKLQIPAGKANPSPPVGPALGQRGVNIMEFCKAFNAATQQMEQGLPIPVVITVYSDRSFTFITKTPPASVLLKKAAGIQSGSGTPNTKKVAKLNVSQLEEIAKVKKPDLTAADLAAAVRSIAGTARSMGIEVEGLE
>YP_122723 Legionella_pneumophila_Paris_uid58211 COG0080
MAKKVEAYIKLQIPAGKANPSPPVGPALGQRGVNIMEFCKAFNAATQQMEQGLPIPVVITVYSDRSFTFITKTPPASVLLKKAAGIQSGSGTPNTKKVAKLNVSQLEEIAKVKKPDLTAADLAAAVRSIAGTARSMGIEVEGLE
>YP_125725 Legionella_pneumophila_Lens_uid58209 COG0080
MAKKVEAYIKLQIPAGKANPSPPVGPALGQRGVNIMEFCKAFNAATQQMEQGLPIPVVITVYSDRSFTFITKTPPASVLLKKAAGIQSGSGTPNTKKVAKLNVSQLEEIAKVKKPDLTAADLAAAVRSIAGTARSMGIEVEGLE
>YP_153051 Salmonella_enterica_serovar_Paratyphi_A_ATCC_9150_uid58201 COG0080
MAKKVQAYVKLQVAAGMANPSPPVGPALGQQGVNIMEFCKAFNAKTDSIEKGLPIPVVITVYADRSFTFVTKTPPAAVLLKKAAGIKSGSGKPNKDKVGKISRAQLQEIAQTKAADMTGADIEAMTRSIEGTARSMGLVVED
>YP_169206 Francisella_tularensis_SCHU_S4_uid57589 COG0080
MAKKKIEAIIKLQVAAGKANPSPPIGPALGQHGVNIMGFCKEFNAKTQGMEPGMPIPVEISVYSDRSFTFEMKTPPASYLIKKAINVKSGSSKPSKEFVGTITRAQLEEIAKVKDPDLTAADLDAAVRIIAGSARSMGVKVEGV
>YP_202235 Xanthomonas_oryzae_KACC10331_uid58155 COG0080
MARKINCYIKLQVKAGQANPAPPVGPALGQRGLNIMEFCKAFNAATSKLEPGLPTPVIITAYSDRTFTFVTKSTPASVLLKKAAGVTSGSKRPNTDKVGKVTRKQLEEIVKVKEADLTAADLEAAVRTIAGSARSMGLTVEG
>YP_205802 Vibrio_fischeri_ES114_uid58163 COG0080
MAKKVEAYIKLQVAAGMANPSPPVGPALGQHGVNIMEFCKAFNAKTESIEKGLPIPVVISVYNDRSFTFVTKTPPAAVLLKKAAGVKSGSGRPNTEKVGTVTDAQLQEIAETKAADMTGADIEAMKRSIAGTARSMGLVVEG
>YP_219020 Salmonella_enterica_serovar_Choleraesuis_SC_B67_uid58017 COG0080
MAKKVQAYVKLQVAAGMANPSPPVGPALGQQGVNIMEFCKAFNAKTDSIEKGLPIPVVITVYADRSFTFVTKTPPAAVLLKKAAGIKSGSGKPNKDKVGKISRAQLQEIAQTKAADMTGADIEAMTRSIEGTARSMGLVVED
>YP_237627 Pseudomonas_syringae_B728a_uid57931 COG0080
MAKKITAYIKLQVKAAQANPSPPVGPALGQHGVNIMEFCKAFNARTQGIEPGLPTPVIITVYSDRSFTFETKSTPASVLLKKAAGLTSGSARPNTVKVGTVTRAQLEDIAKAKNADLTAADMEAAVRTIAGSARSMGLNVEGV
>YP_244415 Xanthomonas_campestris_8004_uid57595 COG0080
MAKKVVALIKLQVKAGQANPAPPVGPALGQRGLNIMEFCKAFNAATSKLEPGLPTPVIITAYSDRTFTFITKSTPASVLLKKAAGVSSGSKRPNTDKVGKVTRKQLEEIVKVKEADLTAAELEAAVRTIAGSARSMGLTVEG
>YP_248226 Haemophilus_influenzae_86_028NP_uid58093 COG0080
MAKKVQAYVKLQVAAGMANPSPPVGPALGQQGVNIMEFCKAFNARTESLEKGLPIPVVITVYADRSFTFVTKTPPAAVLLKKAAGIKSGSGKPNKDKVGKVTLDQVRQIAETKAADMTGATIETKMKSIAGTARSMGLVVEE
>YP_262661 Pseudomonas_fluorescens_Pf_5_uid57937 COG0080
MAKKITAYIKLQVKAAQANPSPPVGPALGQHGVNIMEFCKAFNARTQGLEPGLPTPVIITVYSDRSFTFETKSTPASVLLKKAAGLTSGSARPNTVKVGTVTRAQLEEIAKTKNADLTAADMDAAVRTIAGSARSMGLNVEGV
>YP_276717 Pseudomonas_syringae_phaseolicola_1448A_uid58099 COG0080
MAKKITAYIKLQVKAAQANPSPPVGPALGQHGVNIMEFCKAFNARTQGIEPGLPTPVIITVYSDRSFTFETKSTPASVLLKKAAGLTSGSAHPNTVKVGTVTRAQLEDIAKAKNADLTAADMEAAVRTIAGSARSMGLNVEGV
>YP_312896 Shigella_sonnei_Ss046_uid58217 COG0080
MAKKVQAYVKLQVAAGMANPSPPVGPALGQQGVNIMEFCKAFNAKTDSIEKGLPIPVVITVYADRSFTFVTKTPPAAVLLKKAAGIKSGSGKPNKDKVGKISRAQLQEIAQTKAADMTGADIEAMTRSIEGTARSMGLVVED
>YP_350818 Pseudomonas_fluorescens_Pf0_1_uid57591 COG0080
MAKKITAYIKLQVKAAQANPSPPVGPALGQHGVNIMEFCKAFNARTQGLEAGLPTPVIITVYSDRSFTFETKSTPASVLLKKAAGLTSGSARPNTVKVGTVTRAQLEEIAKTKNADLTAADMDAAVRTIAGSARSMGLNVEGV
>YP_362718 Xanthomonas_campestris_vesicatoria_85_10_uid58321 COG0080
MAKKITAFIKLQVKAGQANPAPPVGPALGQRGLNIMEFCKAFNAATSKLEPGLPTPVIITAYSDRTFTFVTKSTPASVLLKKAAGVTSGSKRPNTDKVGKVTRKQLEEIAKVKEADLTAAELEAAVRTIAGSARSMGLTVEG
>YP_405191 Shigella_dysenteriae_Sd197_uid58213 COG0080
MAKKVQAYVKLQVAAGMANPSPPVGPALGQQGVNIMEFCKAFNAKTDSIEKGLPIPVVITVYADRSFTFVTKTPPAAVLLKKAAGIKSGSGKPNKDKVGKISRAQLQEIAQTKAADMTGADIEAMTRSIEGTARSMGLVVED
>YP_410272 Shigella_boydii_Sb227_uid58215 COG0080
MAKKVQAYVKLQVAAGMANPSPPVGPALGQQGVNIMEFCKAFNAKTDSIEKGLPIPVVITVYADRSFTFVTKTPPAAVLLKKAAGIKSGAGKPNKDKVGKISRAQLQEIAQTKAADMTGADIEAMTRSIEGTARSMGLVVED
>YP_452427 Xanthomonas_oryzae_MAFF_311018_uid58547 COG0080
MARKINCYIKLQVKAGQANPAPPVGPALGQRGLNIMEFCKAFNAATSKLEPGLPTPVIITAYSDRTFTFVTKSTPASVLLKKAAGVTSGSKRPNTDKVGKVTRKQLEEIVKVKEADLTAADLEAAVRTIAGSARSMGLTVEG
>YP_514379 Francisella_tularensis_holarctica_LVS_uid58595 COG0080
MAKKKIEAIIKLQVAAGKANPSPPIGPALGQHGVNIMGFCKEFNAKTQGMEPGMPIPVEISVYSDRSFTFEMKTPPASYLIKKAINVKSGSSKPSKEFIGTITRAQLEEIAKVKDPDLTAADLDAAVRIIAGSARSMGVKVEGV
>YP_542798 Escherichia_coli_UTI89_uid58541 COG0080
MAKKVQAYVKLQVAAGMANPSPPVGPALGQQGVNIMEFCKAFNAKTDSIEKGLPIPVVITVYADRSFTFVTKTPPAAVLLKKAAGIKSGSGKPNKDKVGKISRAQLQEIAQTKAADMTGADIEAMTRSIEGTARSMGLVVED
>YP_561179 Shewanella_denitrificans_OS217_uid58263 COG0080
MAKKIEAYIKLQVKSGSANPSPPVGPALGQKGVNIMEFCKAFNARTEKMEKGMPIPVVITVYSDRSFTFETKTPPASYLLLKAANLKSGSARPNTVKVGTIKRNAVQEIAELKAADMTGADVEAMTRTIEGTARSMGLVVED
>YP_606242 Pseudomonas_entomophila_L48_uid58639 COG0080
MAKKIQAYIKLQVKAGQANPSPPVGPALGQHGVNIMEFCKAFNARTQGQEPGLPTPVIITVYSDRSFTFETKSTPASVLLKKAAGLTSGSARPNTVKVGTVTRAQLEDIAKAKQADLTAADLDAAVRTIAGSARSMGLNVEGV
>YP_646148 Yersinia_pestis_Nepal516_uid58609 COG0080
MAKKVQAYVKLQVAAGMANPSPPVGPALGQQGVNIMEFCKAFNAKTESIEKGLPIPVVITVYSDRSFTFVTKTPPAAVLLKKAAGIKSGSGVPNKDKVGKVTSAQVREIAETKAADMTGSDVDAMMRSIEGTAHSMGLVVEG
>YP_653530 Yersinia_pestis_Antiqua_uid58607 COG0080
MAKKVQAYVKLQVAAGMANPSPPVGPALGQQGVNIMEFCKAFNAKTESIEKGLPIPVVITVYSDRSFTFVTKTPPAAVLLKKAAGIKSGSGVPNKDKVGKVTSAQVREIAETKAADMTGSDVDAMMRSIEGTAHSMGLVVEG
>YP_666337 Francisella_tularensis_FSC198_uid58693 COG0080
MAKKKIEAIIKLQVAAGKANPSPPIGPALGQHGVNIMGFCKEFNAKTQGMEPGMPIPVEISVYSDRSFTFEMKTPPASYLIKKAINVKSGSSKPSKEFVGTITRAQLEEIAKVKDPDLTAADLDAAVRIIAGSARSMGVKVEGV
>YP_672048 Escherichia_coli_536_uid58531 COG0080
MAKKVQAYVKLQVAAGMANPSPPVGPALGQQGVNIMEFCKAFNAKTDSIEKGLPIPVVITVYADRSFTFVTKTPPAAVLLKKAAGIKSGSGKPNKDKVGKISRAQLQEIAQTKAADMTGADIEAMTRSIEGTARSMGLVVED
>YP_691353 Shigella_flexneri_5_8401_uid58583 COG0080
MAKKVQAYVKLQVAAGMANPSPPVGPALGQQGVNIMEFCKAFNAKTDSIEKGLPIPVVITVYADRSFTFVTKTPPAAVLLKKAAGIKSGSGKPNKDKVGKISRAQLQEIAQTKAADMTGADIEAMTRSIEGTARSMGLVVED
>YP_718376 Haemophilus_somnus_129PT_uid57929 COG0080
MAKKVQAYVKLQVAAGMANPSPPVGPALGQQGVNIMEFCKAFNARTESLEKGLPIPVVITVYADRSFTFVTKTPPAAVLLKKAAGIKSGSSKPNKDKVGKVTLDQIRQIAETKAADMTGATIETKMKSIEGTARSMGLVVEG
>YP_732326 Shewanella_MR_4_uid58345 COG0080
MAKKIDAYIKLQVKSGSANPSPPVGPALGQKGVNIMEFCKAFNARTEKMEKGMPIPVVITVYSDRSFTFETKTPPASYLLKTAAGLKSGSPRPNTQKVGTIARAKIQEIAELKAADMTGADVEAMTRSIEGTARSMGLVVEG
>YP_736246 Shewanella_MR_7_uid58343 COG0080
MAKKIDAYIKLQVKSGSANPSPPVGPALGQKGVNIMEFCKAFNARTEKMEKGMPIPVVITVYSDRSFTFETKTPPASYLLKTAAGLKSGSPRPNTQKVGTIARAKIQEIAELKAADMTGADVEAMTRSIEGTARSMGLVVEG
>YP_748838 Shewanella_frigidimarina_NCIMB_400_uid58265 COG0080
MAKKIEAYIKLQVAAGAANPSPPVGPALGQKGVNIMEFCKAFNARTEKFEKGMPIPVVITVYNDRSFTFETKTPPASFLLLKAVGLKSGSGRPNTQKVGTIKRSAVQEIAETKAADMTGADIEAMTRSIEGTARSMGLVVED
>YP_764101 Francisella_tularensis_holarctica_OSU18_uid58687 COG0080
MAKKKIEAIIKLQVAAGKANPSPPIGPALGQHGVNIMGFCKEFNAKTQGMEPGMPIPVEISVYSDRSFTFEMKTPPASYLIKKAINVKSGSSKPSKEFIGTITRAQLEEIAKVKDPDLTAADLDAAVRIIAGSARSMGVKVEGV
>YP_788845 Pseudomonas_aeruginosa_UCBPP_PA14_uid57977 COG0080
MAKKIQAYIKLQVKAGQANPSPPVGPALGQHGVNIMEFCKAFNAKTQGQEPGLPTPVIITVYSDRSFTFETKSTPAAVLLKKAAGITSGSARPNSQKVGTVTRAQLEEIAKTKQADLTAADLDAAVRTIAGSARSMGLNVEGV
>YP_867838 Shewanella_ANA_3_uid58347 COG0080
MAKKIDAYIKLQVKSGSANPSPPVGPALGQKGVNIMEFCKAFNARTEKMEKGMPIPVVITVYSDRSFTFETKTPPASYLLKTAAGLKSGSPRPNTQKVGTIARAKIQEIAELKAADMTGADVEAMTRSIEGTARSMGLVVEG
>YP_899190 Francisella_novicida_U112_uid58499 COG0080
MAKKKIEAIIKLQVAAGKANPSPPIGPALGQHGVNIMGFCKEFNAKTQGMEPGMPIPVEISVYSDRSFTFEMKTPPASYLIKKAINVKSGSSKPSKEFVGTITRAQLEEIAKVKDPDLTAADLDAAVRIIAGSARSMGVKVEGV
>YP_926083 Shewanella_amazonensis_SB2B_uid58257 COG0080
MAKKIEAYIKLQVKSGSANPSPPVGPALGQKGVNIMEFCKAFNARTEKMEKGMPIPVVITVYSDRSFTFETKTPPASFLLKQAAGLKSGSSRPNTQKVGTIKRAKVQEIAELKAADMTGADVEAMTRSIEGTARSMGLVVED
>YP_961552 Shewanella_W3_18_1_uid58341 COG0080
MAKKIDAYIKLQVKSGSANPSPPVGPALGQKGVNIMEFCKAFNARTEKMEKGMPIPVVITVYSDRSFTFETKTPPASFLLKTAAGLKSGSPRPNTQKVGTIARAKIQEIAETKAADMTGADIEAMTRSIEGTARSMGLVVED
>NP_229979 Vibrio_cholerae_O1_biovar_El_Tor_N16961_uid57623 COG0081
MAKLTKRMRTIRAKVDVTKEYDINEAVALLKELATAKFVESVDVAVNLGIDARKSDQNVRGATVLPHGTGRDIRVAVFTQGANAEAAKAAGAELVGMEDLADLVKKGEMNFDVVIASPDAMRVVGQLGTILGPRGLMPNPKVGTVTPNVAEAVKNAKAGQVRYRNDKNGIIHTTIGKVTFEADQLKENLEALLVALKKAKPSSAKGVFVKKVSISTTMGAGVAVDQNTLSAQV
>NP_252963 Pseudomonas_aeruginosa_PAO1_uid57945 COG0081
MAKLTKRQKAIAEKVVAGKQYSFEEAAKLLAELSTIKFKESVDVAVNLGVDPRKSDQVVRGATVLPNGTGKSVRVAVFTQGPAAEAALAAGADKVGMDELAAEMKGGDLNYDVVIASPDAMRVVGQLGQILGPRGLMPNPKVGTVTPDVATAVKNAKAGQVRFRTDKNGIIHSSVGKVDFEPAKLQQNVEALLADLKRLKPSSSKGVYVKRVTLSTTMGPGLQIDLASLEA
>NP_290615 Escherichia_coli_O157_H7_EDL933_uid57831 COG0081
MAKLTKRMRVIREKVDATKQYDINEAIALLKELATAKFVESVDVAVNLGIDARKSDQNVRGATVLPHGTGRSVRVAVFTQGANAEAAKAAGAELVGMEDLADQIKKGEMNFDVVIASPDAMRVVGQLGQVLGPRGLMPNPKVGTVTPNVAEAVKNAKAGQVRYRNDKNGIIHTTIGKVDFDADKLKENLEALLVALKKAKPTQAKGVYIKKVSISTTMGAGVAVDQAGLSASVN
>NP_312934 Escherichia_coli_O157_H7_Sakai_uid57781 COG0081
MAKLTKRMRVIREKVDATKQYDINEAIALLKELATAKFVESVDVAVNLGIDARKSDQNVRGATVLPHGTGRSVRVAVFTQGANAEAAKAAGAELVGMEDLADQIKKGEMNFDVVIASPDAMRVVGQLGQVLGPRGLMPNPKVGTVTPNVAEAVKNAKAGQVRYRNDKNGIIHTTIGKVDFDADKLKENLEALLVALKKAKPTQAKGVYIKKVSISTTMGAGVAVDQAGLSASVN
>NP_418411 Escherichia_coli_K_12_substr__MG1655_uid57779 COG0081
MAKLTKRMRVIREKVDATKQYDINEAIALLKELATAKFVESVDVAVNLGIDARKSDQNVRGATVLPHGTGRSVRVAVFTQGANAEAAKAAGAELVGMEDLADQIKKGEMNFDVVIASPDAMRVVGQLGQVLGPRGLMPNPKVGTVTPNVAEAVKNAKAGQVRYRNDKNGIIHTTIGKVDFDADKLKENLEALLVALKKAKPTQAKGVYIKKVSISTTMGAGVAVDQAGLSASVN
>NP_438674 Haemophilus_influenzae_Rd_KW20_uid57771 COG0081
MAKLTKKMKAIKAGVDSTKAYEINEAIAVLKQFATAKFVESVDVAVNLGIDPRKSDQNVRGATVLPHGTGREVRVAVFTQGANADAAKEAGADLVGMEDLAEQIKKGEMNFDVVIASPDAMRVVGQLGQVLGPRGLMPNPKVGTVTPNVAEAVKNAKSGQIRYRNDKNGIIHTTIGKANFSEVQLKENLQALLAALNKAKPTTAKGIFIKKVSISTTMGAGVAVDQASL
>NP_457920 Salmonella_enterica_serovar_Typhi_CT18_uid57793 COG0081
MAKLTKRMRVIREKVDATKQYDINEAIALLKELATAKFNESVDVAVNLGIDARKSDQNVRGATVLPHGTGRSVRVAVFTQGPNAEAAKAAGAELVGMEDLADQIKKGEMNFDVVIASPDAMRVVGQLGQVLGPRGLMPNPKVGTVTPNVAEAVKNAKAGQVRYRNDKNGIIHTTIGKVDFDADKLKENLEALLVALKKAKPSQAKGVYIKKVSISTTMGAGVAVDQAGLSASAN
>NP_463019 Salmonella_enterica_serovar_Typhimurium_LT2_uid57799 COG0081
MAKLTKRMRVIREKVDATKQYDINEAIALLKELATAKFNESVDVAVNLGIDARKSDQNVRGATVLPHGTGRSVRVAVFTQGPNAEAAKAAGAELVGMEDLADQIKKGEMNFDVVIASPDAMRVVGQLGQVLGPRGLMPNPKVGTVTPNVAEAVKNAKAGQVRYRNDKNGIIHTTIGKVDFDADKLKENLEALLVALKKAKPSQAKGVYIKKVSISTTMGAGVAVDQAGLSASAN
>NP_636271 Xanthomonas_campestris_ATCC_33913_uid57887 COG0081
MAQSKRVKAIAAAVVPGKTYAFEDAIKILKTSTKAKFVESIDVAVRLGVDAKKSDQQVRGSTVLPAGTGKSVRVAVFAPAGAKADEALAAGAEAVGMDDLAEKMQAGDLNYDVVIATPDAMRVVGKLGTLLGPRGLMPNPKVGTVSPNPGEAVKNAKSGQVRYRTDKAGIIHCTIGKASFDDEALKSNLQALLLDLVKAKPATSKGTYLQKVSVSSTMGPGVTVDQSSLSLK
>NP_641309 Xanthomonas_axonopodis_citri_306_uid57889 COG0081
MAQSKRVKAITAAVVPGKTYAFEDAIKILKTATKAKFVESIDVAVRLGVDAKKSDQQVRGSTVLPAGTGKSVRVAVFAPAGAKADEALAAGAEAVGMDDLAEKMQAGDLNYDVVIATPDAMRVVGKLGTLLGPRGLMPNPKVGTVSANPGEAVKNAKSGQVRYRTDKAGIIHCTIGKASFDDEALKSNLQALLLDLVKAKPATSKGTYLQKVSVSSTMGPGVTVDQSSLSLK
>NP_667819 Yersinia_pestis_KIM_10_uid57875 COG0081
MAKLTKRMRVIRDKVDVTKQYDINEAVALLKELATAKFVESVDVAVNLGIDARKSDQNVRGATVLPHGTGRSVRVAVFAQGANAEAAKEAGAELVGMDDLADQIKKGEMNFDVVIASPDAMRVVGQLGQILGPRGLMPNPKVGTVTPNVAEAVKNAKAGQVRYRNDKNGIIHTTIGKVDFDSDKLKENLESLVVALKKAKPATAKGIYIKKISLSTTMGAGVAIDQSGLTAVVN
>NP_709779 Shigella_flexneri_2a_301_uid62907 COG0081
MAKLTKRMMLSREKVDATKQYDINEAIALLKELATAKFVESVDVAVNLGIDARKSDQNVRGATVLPHGTGRSVRVAVFTQGANAEAAKAAGAELVGMEDLADQIKKGEMNFDVVIASPDAMRVVGQLGQVLGPRGLMPNPKVGTVTPNVAEAVKNAKAGQVRYRNDKNGIIHTTIGKVDFDADKLKENLEALLVALKKAKPTQAKGVYIKKVSISTTMGAGVAVDQAGLSASVN
>NP_715861 Shewanella_oneidensis_MR_1_uid57949 COG0081
MAKLTKRMRVIREKVDGTKLYEINDAVALLKELATAKFVESVDVAVNLGIDPRKSDQNVRGATVLPHGTGRDVRVAVFTQGANAEAAKAAGAELVGMDDLAEKIKAGEMNFDVVIASPDAMRVVGMLGQILGPRGLMPNPKTGTVTPNVAEAVKNAKAGQVRYRNDKNGIIHTTIGKVDFTPVQLKENLEALISALKKAKPAVAKGVYVKKVSISTTMGAGVAVDQASLETAN
>NP_742610 Pseudomonas_putida_KT2440_uid57843 COG0081
MAKLTKRQKAIAEKIEAGKAYNFEEAATLLASLPAAKFVESYDIAVNLGVDPRKSDQVVRSATVLPHGTGKTVRVAVFTQGPAAEAALAAGADRVGMDDLAAEMKGGDLNYDVVIASPDAMRVVGQLGQVLGPRGLMPNPKVGTVTPDVATAVKNAKAGQVRYRTDKNGIIHTSVGKIGFEADKLKENVEALIADLKRIKPASSKGIYVKRVTLSTTMGPGLVIDQSSLNV
>NP_756794 Escherichia_coli_CFT073_uid57915 COG0081
MAKLTKRMRVIREKVDATKQYDINEAIALLKELATAKFVESVDVAVNLGIDARKSDQNVRGATVLPHGTGRSVRVAVFTQGANAEAAKAAGAELVGMEDLADQIKKGEMNFDVVIASPDAMRVVGQLGQVLGPRGLMPNPKVGTVTPNVAEAVKNAKAGQVRYRNDKNGIIHTTIGKVDFDADKLKENLEALLVALKKAKPTQAKGVYIKKVSISTTMGAGVAVDQAGLSASVN
>NP_760141 Vibrio_vulnificus_CMCP6_uid62909 COG0081
MAKLTKRMRVIREKVDVTREYEINEAVALLKELATAKFVESVDVAVNLGIDARKSDQNVRGATVLPHGTGRDIRVAVFAQGANAEAAKEAGADIVGMEDLAEQVKKGEMNFDVVVASPDAMRVVGQLGTILGPRGLMPNPKVGTVTPNVAEAVKNAKAGQVRYRNDKNGIIHTTIGKVDFSAEQIKENLEALLVALKKAKPSSAKGSYLKKVSISTTMGAGVAVDQGTLNTQA
>NP_790463 Pseudomonas_syringae_tomato_DC3000_uid57967 COG0081
MAKLTKRQKAIAEKIEAGKSYNFVDAAALLTELSTVKFSESIDVAVNLGVDPRKSDQVVRSATVLPHGTGKTVRVAVFTQGPAAEAALAAGADRVGMDDLAAEMKAGDLNYDVVIASPDAMRVVGQLGQVLGPRGLMPNPKVGTVTPDVATAVKNAKAGQVRYRTDKNGIIHTSVGKVGFDAVKLKENVEALIADLKRIKPASSKGIYVKRITLSTTMGPGLVIDQGSLEA
>NP_799304 Vibrio_parahaemolyticus_RIMD_2210633_uid57969 COG0081
MAKLTKRMRVIREKVDVTKEYEINEAVALLQELATAKFVESVDVAVNLGIDARKSDQNVRGATVLPHGTGRDIRVAVFTQGANAEAAKEAGADIVGMEDLAEQVKKGEMNFDVVVASPDAMRVVGQLGTILGPRGLMPNPKVGTVTPNVAEAVKNAKAGQVRYRNDKNGIIHTTIGKANFSAEQIKENLEALLVALKKAKPSSAKGTFLKKVSISTTMGAGVAVDQASLNTQA
>NP_807133 Salmonella_enterica_serovar_Typhi_Ty2_uid57973 COG0081
MAKLTKRMRVIREKVDATKQYDINEAIALLKELATAKFNESVDVAVNLGIDARKSDQNVRGATVLPHGTGRSVRVAVFTQGPNAEAAKAAGAELVGMEDLADQIKKGEMNFDVVIASPDAMRVVGQLGQVLGPRGLMPNPKVGTVTPNVAEAVKNAKAGQVRYRNDKNGIIHTTIGKVDFDADKLKENLEALLVALKKAKPSQAKGVYIKKVSISTTMGAGVAVDQAGLSASAN
>NP_838904 Shigella_flexneri_2a_2457T_uid57991 COG0081
MAKLTKRMRVIREKVDATKQYDINEAIALLKELATAKFVESVDVAVNLGIDARKSDQNVRGATVLPHGTGRSVRVAVFTQGANAEAAKAAGAELVGMEDLADQIKKGEMNFDVVIASPDAMRVVGQLGQVLGPRGLMPNPKVGTVTPNVAEAVKNAKAGQVRYRNDKNGIIHTTIGKVDFDADKLKENLEALLVALKKAKPTQAKGVYIKKVSISTTMGAGVAVDQAGLSASVN
>NP_874223 Haemophilus_ducreyi_35000HP_uid57625 COG0081
MAKLTKKMKAIKAGVDSTKAYEINEAIALLKQFATAKFVESVDVAVNLGIDPRKSDQNVRGATVLPHGTGRSARVAVFTQGANAEAAKAAGADLVGMEDLAEQIKKGEMNFDVVIASPDAMRVVGQLGQVLGPRGLMPNPKVGTVTLNVAEAVKNAKSGQIRYRNDKNGIIHTTIGKVDFSEVQLKENLQALLAALNKAKPTTAKGIFIKKVSVSTTMGAGVAVEQTSL
>NP_935955 Vibrio_vulnificus_YJ016_uid58007 COG0081
MAKLTKRMRVIREKVDVTREYEINEAVALLKELATAKFVESVDVAVNLGIDARKSDQNVRGATVLPHGTGRDIRVAVFAQGANAEAAKEAGADIVGMEDLAEQVKKGEMNFDVVVASPDAMRVVGQLGTILGPRGLMPNPKVGTVTPNVAEAVKNAKAGQVRYRNDKNGIIHTTIGKVDFSAEQIKENLEALLVALKKAKPSSAKGSYLKKVSISTTMGAGVAVDQGTLNTQA
>NP_994406 Yersinia_pestis_biovar_Microtus_91001_uid58037 COG0081
MAKLTKRMRVIRDKVDVTKQYDINEAVALLKELATAKFVESVDVAVNLGIDARKSDQNVRGATVLPHGTGRSVRVAVFAQGANAEAAKEAGAELVGMDDLADQIKKGEMNFDVVIASPDAMRVVGQLGQILGPRGLMPNPKVGTVTPNVAEAVKNAKAGQVRYRNDKNGIIHTTIGKVDFDSDKLKENLESLVVALKKAKPATAKGIYIKKISLSTTMGAGVAIDQSGLTAVVN
>YP_001004665 Yersinia_enterocolitica_8081_uid57741 COG0081
MAKLTKRMRVIRDKVDVTKQYDINEAVALLKELATAKFVESVDVAVNLGIDARKSDQNVRGATVLPHGTGRSVRVAVFAQGANAEAAKEAGAELVGMEDLADQIKKGEMNFDVVIASPDAMRVVGQLGQILGPRGLMPNPKVGTVTPNVAEAVKNAKAGQVRYRNDKNGIIHTTIGKVDFDSEKLKENLESLVVALKRAKPATAKGVYIKKISLSTTMGAGVAIDQSGLSAVVN
>YP_001041772 Shewanella_baltica_OS155_uid58259 COG0081
MAKLTKRMRVIREKVDGTKSYDINEAVALLKELATAKFVESVDVAVNLGIDPRKSDQNVRGATVLPHGTGRDVRVAVFTQGANAEAAKAAGAELVGMDDLAEKIKAGEMNFDVVIASPDAMRVVGMLGQILGPRGLMPNPKTGTVTPNVAEAVKNAKAGQVRYRNDKNGIIHTTIGKVDFTPVQLKENLEALVSALKKAKPAVAKGIFVKKISISTTMGAGVAVDQATLETTV
>YP_001083356 Acinetobacter_baumannii_ATCC_17978_uid58731 COG0081
MAKLTKRQKAIAAAVEANKVYTMEEAVQVLNSLPAAKFKESLDISVNLGVDPRKSDQVVRGATTLPAGTGKTVRVAVFAQGAQAEAAKEAGADVVGFDDLAESIQGGNLDFDVVIAAPDAMRVVGKLGTILGPRGLMPNPKVGTVTPDVAGAVKNAKSGQARYRVDKAGIIHAAIGQVGFDAAAIRQNVETLVADLKKLKPATSKGVYIKKITLSSTMGPGLTVDVNNVSN
>YP_001092279 Shewanella_loihica_PV_4_uid58349 COG0081
MAKLTKRARLIREKVEATKSYDINEAVALLKELATAKFVESVDVAVNLGVDPRKSDQNVRGATVLPHGTGREVRVAVFTQGANADAAKEAGAELVGMDELAAQVKAGEMNFDVVIASPDAMRVVGQLGQILGPRGLMPNPKTGTVTPNVAEAVKNAKAGQVRYRNDKNGIIHTTIGKVDFEPVQLKENLDALLGALIKAKPAAAKGVFVKKVSISTTMGAGVAVDQSTLNPTA
>YP_001121318 Francisella_tularensis_WY96_3418_uid58811 COG0081
MAKVSKRMKEISAKINAEKKYPVSEAFDLLREVSSVKFVESVDVSVALGVDPRKSDQVVRGASVLPNGTGKTVRVAVFAKGPAADAAKEAGAEVVGMEDLADEVKKGNMDFDVVIASPDSMRVVGQLGQILGPKGLMPNPKVGTVTMDVAKAVRDAKAGQVRYRVDKAGIIHTTIGKVNFTSDALKQNLERLLTDLKKAKPAVSKGIYLKKVSVSSTMGPGINVDFSDLNI
>YP_001165067 Yersinia_pestis_Pestoides_F_uid58619 COG0081
MAKLTKRMRVIRDKVDVTKQYDINEAVALLKELATAKFVESVDVAVNLGIDARKSDQNVRGATVLPHGTGRSVRVAVFAQGANAEAAKEAGAELVGMDDLADQIKKGEMNFDVVIASPDAMRVVGQLGQILGPRGLMPNPKVGTVTPNVAEAVKNAKAGQVRYRNDKNGIIHTTIGKVDFDSDKLKENLESLVVALKKAKPATAKGIYIKKISLSTTMGAGVAIDQSGLTAVVN
>YP_001171313 Pseudomonas_stutzeri_A1501_uid58641 COG0081
MAKLTKRQKAIAEKIESGKQYAFEDAAKLLAEVSAVKFTESFDIAINLGVDPRKSDQVVRGATVLPNGTGKTVRVAVFTQGPGAEAALAAGADRVGMDDLAAEMKGGDLNYDVVIASPDAMRVVGQLGQVLGPRGLMPNPKVGTVTPDVATAVKNAKAGQVRFRTDKNGIIHTSVGKVGFDAAALKQNVEALLSDLKRLKPSTSKGIYVKRVTLSTTMGPGLVIDQASLEA
>YP_001174935 Enterobacter_638_uid58727 COG0081
MAKLTKRMSVIRDKVDATKQYDITEAIALLKELATAKFVESVDVAVNLGIDARKSDQNVRGATVLPNGTGRSVRVAVFAQGANAEAAKAAGAELVGMEDLADQIKKGEMNFDVVIASPDAMRVVGQLGQVLGPRGLMPNPKVGTVTPNVAEAVKNAKAGQVRYRNDKNGIIHTTIGKVDFDTEKLKENLESLLVALKKAKPTQAKGVYIKKISLSTTMGAGVAVDQAGLTAVAN
>YP_001185275 Shewanella_putrefaciens_CN_32_uid58267 COG0081
MAKLTKRMRVIREKVDGTKLYEINDAVALLKELATAKFVESVDVAVNLGIDPRKSDQNVRGATVLPHGTGRDVRVAVFTQGANAEAAKAAGAELVGMDDLAEQIKAGEMNFDVVIASPDAMRVVGMLGQILGPRGLMPNPKTGTVTPNVAEAVKNAKAGQVRYRNDKNGIIHTTIGKVDFTPVQLKENLEALISALKKAKPAVAKGVYVKKVSISTTMGAGVAVDQATLDTAN
>YP_001189398 Pseudomonas_mendocina_ymp_uid58723 COG0081
MAKLTKRQKAIAAKVEAGKAYTFEEAASLLAELSAVKFTESFDVAVNLGVDPRKSDQVVRGATVLPNGTGKTVRVAVFTQGPGAEAALAAGADKVGMDDLAAEMKAGDLNYDVVIASPDAMRVVGQLGQVLGPRGLMPNPKVGTVTPDVATAVKNAKAGQVRFRTDKNGIIHTSVGKVGFEAAALKQNVEALLADLKRLKPSTSKGIYVKRVTLSTTMGPGLIIDQASLDA
>YP_001218593 Vibrio_cholerae_O395_uid58425 COG0081
MAKLTKRMRTIRAKVDVTKEYDINEAVALLKEMATAKFVESVDVAVNLGIDARKSDQNVRGATVLPHGTGRDIRVAVFTQGANAEAAKAAGAELVGMEDLADLVKKGEMNFDVVIASPDAMRVVGQLGTILGPRGLMPNPKVGTVTPNVAEAVKNAKAGQVRYRNDKNGIIHTTIGKVTFEADQLKENLEALLVALKKAKPSSAKGVFVKKVSISTTMGAGVAVDQNTLSAQV
>YP_001252270 Legionella_pneumophila_Corby_uid58733 COG0081
MSKLTKKQKKIAEVIKPNQLYTVADAVAILKQFASKKFRESLDISINLGVDPRKSDQVVRSSTNLPKGTGKTVRVAVFAQGDNAAKATAAGADIVGFEDLADKIKAGEMNFDVVIATPDAMRIVGQLGQILGPRGLMPNPKVGTVTTNVEAAVNDAKSGQVRYRTDKNGIIHCTVGKADFAPEDVLENVVALINDLKKAKPASSKGQYLKKISLSTTMGPGLPIDISSIPV
>YP_001265831 Pseudomonas_putida_F1_uid58355 COG0081
MAKLTKRQKAIAEKIEAGKAYNFEEAATLLASLPAAKFVESYDIAVNLGVDPRKSDQVVRSATVLPHGTGKTVRVAVFTQGPAAEAALAAGADRVGMDDLAAEMKGGDLNYDVVIASPDAMRVVGQLGQVLGPRGLMPNPKVGTVTPDVATAVKNAKAGQVRYRTDKNGIIHTSVGKIGFEADKLKENVEALIADLKRIKPASSKGIYVKRVTLSTTMGPGLVIDQSSLNV
>YP_001289961 Haemophilus_influenzae_PittEE_uid58591 COG0081
MAKLTKKMKAIKAGVDSTKAYEINEAIAVLKQFATAKFVESVDVAVNLGIDPRKSDQNVRGATVLPHGTGREVRVAVFTQGANADAAKEAGADLVGMEDLAEQIKKGEMNFDVVIASPDAMRVVGQLGQVLGPRGLMPNPKVGTVTPNVAEAVKNAKSGQIRYRNDKNGIIHTTIGKANFSEVQLKENLQALLVALNKAKPTTAKGIFIKKVSISTTMGAGVAVDQASL
>YP_001292460 Haemophilus_influenzae_PittGG_uid58593 COG0081
MAKLTKKMKAIKAGVDSTKAYEINEAIAVLKQFATAKFVESVDVAVNLGIDPRKSDQNVRGATVLPHGTGREVRVAVFTQGANADAAKEAGADLVGMEDLAEQIKKGEMNFDVVIASPDAMRVVGQLGQVLGPRGLMPNPKVGTVTPNVAEAVKNAKSGQIRYRNDKNGIIHTTIGKANFSEVQLKENLQALLAALNKAKPTTAKGIFIKKVSISTTMGAGVAVDQASL
>YP_001346213 Pseudomonas_aeruginosa_PA7_uid58627 COG0081
MAKLTKRQKAIAEKVVAGKQYSFEEAAKLLAELSTIKFKESVDVAVNLGVDPRKSDQVVRGATVLPNGTGKSVRVAVFTQGPAAEAALAAGADKVGMDELAAEMKGGDLNYDVVIASPDAMRVVGQLGQILGPRGLMPNPKVGTVTPDVATAVKNAKAGQVRFRTDKNGIIHSSVGKVDFEPAKLQQNVEALLADLKRLKPSSSKGVYVKRVTLSTTMGPGLQIDLASLEA
>YP_001364420 Shewanella_baltica_OS185_uid58743 COG0081
MAKLTKRMRVIREKVDGTKSYDINEAVALLKELATAKFVESVDVAVNLGIDPRKSDQNVRGATVLPHGTGRDVRVAVFTQGANAEAAKAAGAELVGMDDLAEKIKAGEMNFDVVIASPDAMRVVGMLGQILGPRGLMPNPKTGTVTPNVAEAVKNAKAGQVRYRNDKNGIIHTTIGKVDFTPVQLKENLEALVSALKKAKPAVAKGIFVKKISISTTMGAGVAVDQATLETTV
>YP_001402814 Yersinia_pseudotuberculosis_IP_31758_uid58487 COG0081
MAKLTKRMRVIRDKVDVTKQYDINEAVALLKELATAKFVESVDVAVNLGIDARKSDQNVRGATVLPHGTGRSVRVAVFAQGANAEAAKEAGAELVGMDDLADQIKKGEMNFDVVIASPDAMRVVGQLGQILGPRGLMPNPKVGTVTPNVAEAVKNAKAGQVRYRNDKNGIIHTTIGKVDFDSDKLKENLESLVVALKKAKPATAKGIYIKKISLSTTMGAGVAIDQSGLTAVVN
>YP_001429282 Francisella_tularensis_holarctica_FTNF002_00_uid58999 COG0081
MAKVSKRMKEISAKINAEKKYPVSEAFDLLREVSSVKFVESVDVSVALGVDPRKSDQVVRGASVLPNGTGKTVRVAVFAKGPAADAAKEAGAEVVGMEDLADEVKKGNMDFDVVIASPDSMRVVGQLGQILGPKGLMPNPKVGTVTMDVAKAVRDAKAGQVRYRVDKAGIIHTTIGKVNFTSDALKQNLEQLLTDLKKAKPAVSKGIYLKKVSVSSTMGPGINVDFSDLNI
>YP_001443495 Vibrio_harveyi_ATCC_BAA_1116_uid58957 COG0081
MAKLTKRMRVIREKVDVTKEYEINEAVALLQELATAKFVESVDVAVNLGIDARKSDQNVRGATVLPHGTGREIRVAVFTQGANAEAAKEAGADIVGMEDLAEQVKKGEMNFDVVVASPDAMRVVGQLGTILGPRGLMPNPKVGTVTPNVAEAVKNAKAGQVRYRNDKNGIIHTTIGKANFSAEQIKENLEALLVALKKAKPSSAKGTFLKKVSISTTMGAGVAVDQASLNTQA
>YP_001460770 Escherichia_coli_HS_uid58393 COG0081
MAKLTKRMRVIREKVDATKQYDINEAIALLKELATAKFVESVDVAVNLGIDARKSDQNVRGATVLPHGTGRSVRVAVFTQGANAEAAKAAGAELVGMEDLADQIKKGEMNFDVVIASPDAMRVVGQLGQVLGPRGLMPNPKVGTVTPNVAEAVKNAKAGQVRYRNDKNGIIHTTIGKVDFDADKLKENLEALLVALKKAKPTQAKGVYIKKVSISTTMGAGVAVDQAGLSASVN
>YP_001465476 Escherichia_coli_E24377A_uid58395 COG0081
MAKLTKRMRVIREKVDATKQYDINEAIALLKELATAKFVESVDVAVNLGIDARKSDQNVRGATVLPHGTGRSVRVAVFTQGANAEAAKAAGAELVGMEDLADQIKKGEMNFDVVIASPDAMRVVGQLGQVLGPRGLMPNPKVGTVTPNVAEAVKNAKAGQVRYRNDKNGIIHTTIGKVDFDADKLKENLEALLVALKKAKPTQAKGVYIKKVSISTTMGAGVAVDQAGLSASVN
>YP_001476059 Shewanella_sediminis_HAW_EB3_uid58835 COG0081
MAKLTKRARLIREKVEVTKNYDINEAVALLKELATAKFVESVDVAVNLGVDPRKSDQNVRGATVLPHGTGRDVRVAVFTQGANAEAATAAGAELVGMDELAAQVKAGEMNFDVVIASPDAMRVVGQLGQILGPRGLMPNPKTGTVTPNVAEAVKNAKAGQVRYRTDKNGIIHTTIGKVDFEAAQIKENLEALIGALVKAKPAAAKGVFLKKVSISTTMGAGVAVDQSTLDDAK
>YP_001500038 Shewanella_pealeana_ATCC_700345_uid58705 COG0081
MAKLTKRARLIREKVEATKSYDINEAVALLKELATAKFLESVDVAVNLGVDPRKSDQNVRGATVLPHGTGRDVRVAVFTQGANAEAAKEAGAELVGMDELAAQIKAGEMNFDVVIASPDAMRVVGMLGQILGPRGLMPNPKTGTVTPNVAEAVKNAKAGQVRYRNDKNGIIHTTIGKVDFEPAQLKENLEALLGALKKAKPAAAKGVFIKKVSISTTMGAGVAVDQGTLDDAK
>YP_001552632 Shewanella_baltica_OS195_uid58261 COG0081
MAKLTKRMRVIREKVDGTKSYDINEAVALLKELATAKFVESVDVAVNLGIDPRKSDQNVRGATVLPHGTGRDVRVAVFTQGANAEAAKAAGAELVGMDDLAEKIKAGEMNFDVVIASPDAMRVVGMLGQILGPRGLMPNPKTGTVTPNVAEAVKNAKAGQVRYRNDKNGIIHTTIGKVDFTPVQLKENLEALVSALKKAKPAVAKGIFVKKISISTTMGAGVAVDQATLETTV
>YP_001572480 Salmonella_enterica_arizonae_serovar_62_z4_z23__RSK2980_uid58191 COG0081
MAKLTKRMRVIREKVDATKQYDINEAISLLKELATAKFVESVDVAVNLGIDARKSDQNVRGATVLPHGTGRSVRVAVFTQGANAEAAKAAGAELVGMEDLAEQIKKGEMNFDVVIASPDAMRVVGQLGQVLGPRGLMPNPKVGTVTPNVAEAVKNAKAGQVRYRNDKNGIIHTTIGKVDFDADKLKENLEALLVALKKAKPSQAKGVYIKKVSISTTMGAGVAVDQAGLSASAN
>YP_001591251 Salmonella_enterica_serovar_Paratyphi_B_SPB7_uid59097 COG0081
MAKLTKRMRVIREKVDATKQYDINEAIALLKELATAKFNESVDVAVNLGIDARKSDQNVRGATVLPHGTGRSVRVAVFTQGPNAEAAKAAGAELVGMEDLADQIKKGEMNFDVVIASPDAMRVVGQLGQVLGPRGLMPNPKVGTVTPNVAEAVKNAKAGQVRYRNDKNGIIHTTIGKVDFDADKLKENLEALLVALKKAKPSQAKGVYIKKVSISTTMGAGVAVDQAGLSASAN
>YP_001607193 Yersinia_pestis_Angola_uid58485 COG0081
MAKLTKRMRVIRDKVDVTKQYDINEAVALLKELATAKFVESVDVAVNLGIDARKSDQNVRGATVLPHGTGRSVRVAVFAQGANAEAAKEAGAELVGMDDLADQIKKGEMNFDVVIASPDAMRVVGQLGQILGPRGLMPNPKVGTVTPNVAEAVKNAKAGQVRYRNDKNGIIHTTIGKVDFDSDKLKENLESLVVALKKAKPATAKGIYIKKISLSTTMGAGVAIDQSGLTAVVN
>YP_001666721 Pseudomonas_putida_GB_1_uid58735 COG0081
MAKLTKRQKAIAEKIEAGKSYNFEEAATLLASLPAAKFVESYDIAVNLGVDPRKSDQVVRSATVLPHGTGKTVRVAVFTQGPAAEAALAAGADRVGMDDLAAEMKAGDLNYDVVIASPDAMRVVGQLGQVLGPRGLMPNPKVGTVSPDVATAVKNAKAGQVRYRTDKNGIIHTSVGKVGFEAGKLKENVEALIADLKRIKPASSKGIYVKRVTLSTTMGPGLVIDQSSLNV
>YP_001676343 Shewanella_halifaxensis_HAW_EB4_uid59007 COG0081
MAKLTKRARLIREKVEATKSYDINEAVALLKELATAKFLESVDVAVNLGVDPRKSDQNVRGATVLPHGTGRDVRVAVFTQGANAEAAKEAGAELVGMDELAAQIKAGEMNFDVVIASPDAMRVVGMLGQILGPRGLMPNPKTGTVTPNVAEAVKNAKAGQVRYRNDKNGIIHTTIGKVDFEPAQLKENLEALLGALKKAKPAAAKGVFIKKVSISTTMGAGVAVDQGTLEDAK
>YP_001677766 Francisella_philomiragia_ATCC_25017_uid59105 COG0081
MAKISKRMKEISAKIDAEKKYPVSEAFDILRDVSSVKFVESVDVSVALGVDPRKSDQVVRGASVLPNGTGKTVRVAVFAKGPAADAAKEAGADVVGMEDLADEVKKGNMDFDVVIASPDSMRVVGQLGQILGPKGLMPNPKVGTVTMDVAKAVRDAKAGQVRYRVDKAGIIHTTIGKVNFTSDALKQNLEQLLTDLKKAKPSVSKGIYLKKVSVSSTMGPGISVDFSDLNI
>YP_001708333 Acinetobacter_baumannii_SDF_uid61601 COG0081
MAKLTKRQKAIAAAVEANKVYTLEEAVQVLNSLPAAKFKESLDISVNLGVDPRKSDQVVRGATTLPAGTGKTVRVAVFAQGAQAEAAKEAGADVVGFDDLAESIQGGNLDFDVVIAAPDAMRVVGKLGTILGPRGLMPNPKVGTVTPDVAGAVKNAKSGQARYRVDKAGIIHAAIGQVGFDAAAIRQNVETLVADLKKLKPATSKGVYIKKITLSSTMGPGLTVDVNNVSS
>YP_001715249 Acinetobacter_baumannii_AYE_uid61637 COG0081
MAKLTKRQKAIAAAVEANKVYTLEEAVQVLNSLPAAKFKESLDISVNLGVDPRKSDQVVRGATTLPAGTGKTVRVAVFAQGAQAEAAKEAGADVVGFDDLAESIQGGNLDFDVVIAAPDAMRVVGKLGTILGPRGLMPNPKVGTVTPDVAGAVKNAKSGQARYRVDKAGIIHAAIGQVGFDAAAIRQNVETLVADLKKLKPATSKGVYIKKITLSSTMGPGLTVDVNNVSN
>YP_001719099 Yersinia_pseudotuberculosis_YPIII_uid59151 COG0081
MAKLTKRMRVIRDKVDVTKQYDINEAVALLKELATAKFVESVDVAVNLGIDARKSDQNVRGATVLPHGTGRSVRVAVFAQGANAEAAKEAGAELVGMDDLADQIKKGEMNFDVVIASPDAMRVVGQLGQILGPRGLMPNPKVGTVTPNVAEAVKNAKAGQVRYRNDKNGIIHTTIGKVDFDSDKLKENLESLVVALKKAKPATAKGIYIKKISLSTTMGAGVAIDQSGLTAVVN
>YP_001726967 Escherichia_coli_ATCC_8739_uid58783 COG0081
MAKLTKRMRVIREKVDATKQYDINEAIALLKELATAKFVESVDVAVNLGIDARKSDQNVRGATVLPHGTGRSVRVAVFTQGANAEAAKAAGAELVGMEDLADQIKKGEMNFDVVIASPDAMRVVGQLGQVLGPRGLMPNPKVGTVTPNVAEAVKNAKAGQVRYRNDKNGIIHTTIGKVDFDADKLKENLEALLVALKKAKPTQAKGVYIKKVSISTTMGAGVAVDQAGLSASVN
>YP_001732764 Escherichia_coli_K_12_substr__DH10B_uid58979 COG0081
MAKLTKRMRVIREKVDATKQYDINEAIALLKELATAKFVESVDVAVNLGIDARKSDQNVRGATVLPHGTGRSVRVAVFTQGANAEAAKAAGAELVGMEDLADQIKKGEMNFDVVIASPDAMRVVGQLGQVLGPRGLMPNPKVGTVTPNVAEAVKNAKAGQVRYRNDKNGIIHTTIGKVDFDADKLKENLEALLVALKKAKPTQAKGVYIKKVSISTTMGAGVAVDQAGLSASVN
>YP_001746368 Escherichia_coli_SMS_3_5_uid58919 COG0081
MAKLTKRMRVIREKVDATKQYDINEAIALLKELATAKFVESVDVAVNLGIDARKSDQNVRGATVLPHGTGRSVRVAVFTQGANAEAAKAAGAELVGMEDLADQIKKGEMNFDVVIASPDAMRVVGQLGQVLGPRGLMPNPKVGTVTPNVAEAVKNAKAGQVRYRNDKNGIIHTTIGKVDFDADKLKENLEALLVALKKAKPTQAKGVYIKKVSISTTMGAGVAVDQAGLSASVN
>YP_001751604 Pseudomonas_putida_W619_uid58651 COG0081
MAKLTKRQKAIASKVEAGKVYNFEDAAALLAELSTVKFSESFDVAVNLGVDPRKSDQVVRSATVLPHGTGKTVRVAVFTQGPAAEAALAAGADRVGMDDLAAEMKGGDLNYDVVIASPDAMRVVGQLGQVLGPRGLMPNPKVGTVTPDVATAVKNAKAGQVRYRTDKNGIIHTSVGKVGFEAGKLKENVEALIADLKRIKPASSKGIYVKRVTLSTTMGPGLVIDQSSLNA
>YP_001763045 Shewanella_woodyi_ATCC_51908_uid58721 COG0081
MAKLTKRARLIREKVEVTKNYDINEAVALLKELATAKFVESVDVAVNLGVDPRKSDQNVRGATVLPHGTGREVRVAVFTQGANAEAATAAGAELVGMDELAAQVKAGEMNFDVVIASPDAMRVVGQLGQILGPRGLMPNPKTGTVTPNVAEAVKNAKAGQVRYRTDKNGIIHTTIGKVDFETVQLKENLEALIGALVKAKPASAKGVFLKKVSISTTMGAGVAVDQATLAKAL
>YP_001783392 Haemophilus_somnus_2336_uid57979 COG0081
MAKLTKRMKAIKAGVDSTKQYEINEAITVLKQFTSTKFVESVDVAVNLGIDARKSDQNVRGATVLPHGTGRSVRVAVFTQGANVDSAKAAGADLVGMEDLAEQIKKGEMNFDVVIASPDAMRVVGQLGQILGPRGLMPNPKVGTVTPNVAEAVKNAKSGQIRYRNDKNGIIHTTIGKANFSAEQLKENLQALLAALTKAKPATAKGIFIRKVSVSTTQGAGVAVDQSSL
>YP_001844959 Acinetobacter_baumannii_ACICU_uid58765 COG0081
MAKLTKRQKAIAAAVEANKVYTMEEAVQVLNSLPAAKFKESLDISVNLGVDPRKSDQVVRGATTLPAGTGKTVRVAVFAQGAQAEAAKEAGADVVGFDDLAESIQGGNLDFDVVIAAPDAMRVVGKLGTILGPRGLMPNPKVGTVTPDVAGAVKNAKSGQARYRVDKAGIIHAAIGQVGFDAAAIRQNVETLVADLKKLKPATSKGVYIKKITLSSTMGPGLTVDVNNVSN
>YP_001870748 Yersinia_pseudotuberculosis_PB1__uid59153 COG0081
MAKLTKRMRVIRDKVDVTKQYDINEAVALLKELATAKFVESVDVAVNLGIDARKSDQNVRGATVLPHGTGRSVRVAVFAQGANAEAAKEAGAELVGMDDLADQIKKGEMNFDVVIASPDAMRVVGQLGQILGPRGLMPNPKVGTVTPNVAEAVKNAKAGQVRYRNDKNGIIHTTIGKVDFDSDKLKENLESLVVALKKAKPATAKGIYIKKISLSTTMGAGVAIDQSGLTAVVN
>YP_001882669 Shigella_boydii_CDC_3083_94_uid58415 COG0081
MAKLTKRMRVIREKVDATKQYDINEAIALLKELATAKFVESVDVAVNLGIDARKSDQNVRGATVLPHGTGRSVRVAVFTQGANAEAAKAAGAELVGMEDLADQIKKGEMNFDVVIASPDAMRVVGQLGQVLGPRGLMPNPKVGTVTPNVAEAVKNAKAGQVRYRNDKNGIIHTTIGKVDFDADKLKENLEALLVALKKAKPTQAKGVYIKKVSISTTMGAGVAVDQAGLSASVN
>YP_001891064 Francisella_tularensis_mediasiatica_FSC147_uid58939 COG0081
MAKVSKRMKEISAKINAEKKYPVSEAFDLLREVSSVKFVESVDVSVALGVDPRKSDQVVRGASVLPNGTGKTVRVAVFAKGPAADAAKEAGAEVVGMEDLADEVKKGNMDFDVVIASPDSMRVVGQLGQILGPKGLMPNPKVGTVTMDVAKAVRDAKAGQVRYRVDKAGIIHTTIGKVNFTSDALKQNLEQLLTDLKKAKPAVSKGIYLKKVSVSSTMGPGINVDFSDLNI
>YP_001904874 Xanthomonas_campestris_B100_uid61643 COG0081
MAQSKRVKAIAAAVVPGKTYAFEDAIKILKTSTKAKFVESIDVAVRLGVDAKKSDQQVRGSTVLPAGTGKSVRVAVFAPAGAKADEALAAGAEAVGMDDLAEKMQAGDLNYDVVIATPDAMRVVGKLGTLLGPRGLMPNPKVGTVSPNPGEAVKNAKSGQVRYRTDKAGIIHCTIGKASFDDEALKSNLQALLLDLVKAKPATSKGTYLQKVSVSSTMGPGVTVDQSSLSLK
>YP_001912407 Xanthomonas_oryzae_PXO99A_uid59131 COG0081
MAQSKRVKAIAVAVAPGKAYAFEDAIKILKTATKAKFVESIDVAVRLGVDAKKSDQQVRGSTVLPAGTGKSVRVAVFAPAGAKADEALAAGAEAVGMDDLAEKMQAGDLSYDVVIATPDAMRVVGKLGTLLGPRGLMPNPKVGTVSANPGEAVKNAKSGQVRYRTDKAGIIHCTIGKASFDDEALKSNLQALLLDLVKAKPATSKGTYLQKVSVSSTMGPGVTVDQSSLSLK
>YP_002043402 Salmonella_enterica_serovar_Newport_SL254_uid58831 COG0081
MAKLTKRMRVIREKVDATKQYDINEAIALLKELATAKFNESVDVAVNLGIDARKSDQNVRGATVLPHGTGRSVRVAVFTQGPNAEAAKAAGAELVGMEDLADQIKKGEMNFDVVIASPDAMRVVGQLGQVLGPRGLMPNPKVGTVTPNVAEAVKNAKAGQVRYRNDKNGIIHTTIGKVDFDADKLKENLEALLVALKKAKPSQAKGVYIKKVSISTTMGAGVAVDQAGLSASAN
>YP_002048137 Salmonella_enterica_serovar_Heidelberg_SL476_uid58973 COG0081
MAKLTKRMRVIREKVDATKQYDINEAIALLKELATAKFNESVDVAVNLGIDARKSDQNVRGATVLPHGTGRSVRVAVFTQGPNAEAAKAAGAELVGMEDLADQIKKGEMNFDVVIASPDAMRVVGQLGQVLGPRGLMPNPKVGTVTPNVAEAVKNAKAGQVRYRNDKNGIIHTTIGKVDFDADKLKENLEALLVALKKAKPSQAKGVYIKKVSISTTMGAGVAVDQAGLSASAN
>YP_002117053 Salmonella_enterica_serovar_Schwarzengrund_CVM19633_uid58915 COG0081
MAKLTKRMRVIREKVDATKQYDINEAIALLKELATAKFNESVDVAVNLGIDARKSDQNVRGATVLPHGTGRSVRVAVFTQGPNAEAAKAAGAELVGMEDLADQIKKGEMNFDVVIASPDAMRVVGQLGQVLGPRGLMPNPKVGTVTPNVAEAVKNAKAGQVRYRNDKNGIIHTTIGKVDFDADKLKENLEALLVALKKAKPSQAKGVYIKKVSISTTMGAGVAVDQAGLSASAN
>YP_002144541 Salmonella_enterica_serovar_Paratyphi_A_AKU_12601_uid59269 COG0081
MAKLTKRMRVIREKVDATKQYDINEAIALLKELATAKFNESVDVAVNLGIDARKSDQNVRGATVLPHGTGRSVRVAVFTQGPNAEAAKAAGAELVGMEDLADQIKKGEMNFDVVIASPDAMRVVGQLGQVLGPRGLMPNPKVGTVTPNVAEAVKNAKAGQVRYRNDKNGIIHTTIGKVDFDADKLKENLEALLVALKKAKPSQAKGVYIKKVSISTTMGAGVAVDQAGLSASAN
>YP_002149061 Salmonella_enterica_serovar_Agona_SL483_uid59431 COG0081
MAKLTKRMRVIREKVDATKQYDINEAIALLKELATAKFNESVDVAVNLGIDARKSDQNVRGATVLPHGTGRSVRVAVFTQGPNAEAAKAAGAELVGMEDLADQIKKGEMNFDVVIASPDAMRVVGQLGQVLGPRGLMPNPKVGTVTPNVAEAVKNAKAGQVRYRNDKNGIIHTTIGKVDFDADKLKENLEALLVALKKAKPSQAKGVYIKKVSISTTMGAGVAVDQAGLSASAN
>YP_002157207 Vibrio_fischeri_MJ11_uid58907 COG0081
MAKLTKRMRNIREKVEVTKEYDINEAVALLKELATAKFTESVDVAVNLGIDARKSDQNVRGATVLPHGTGRDIRVAVFTQGANAEAAKEAGADLVGMEDLAELVKKGEMNFDVVVASPDAMRVVGQLGTILGPRGLMPNPKVGTVTPNVAEAVKNAKAGQVRYRNDKNGIIHTTIGKVDFDAAQLKENLEALLVALKKAKPTSAKGTFVKKVSISTTMGAGVSLDQATLNTQTN
>YP_002218067 Salmonella_enterica_serovar_Dublin_CT_02021853_uid58917 COG0081
MAKLTKRMRVIREKVDATKQYDINEAIALLKELATAKFNESVDVAVNLGIDARKSDQNVRGATVLPHGTGRSVRVAVFTQGPNAEAAKAAGAELVGMEDLADQIKKGEMNFDVVIASPDAMRVVGQLGQVLGPRGLMPNPKVGTVTPNVAEAVKNAKAGQVRYRNDKNGIIHTTIGKVDFDADKLKENLEALLVALKKAKPSQAKGVYIKKVSISTTMGAGVAVDQAGLSASAN
>YP_002228248 Salmonella_enterica_serovar_Gallinarum_287_91_uid59249 COG0081
MAKLTKRMRVIREKVDATKQYDINEAIALLKELATAKFNESVDVAVNLGIDARKSDQNVRGATVLPHGTGRSVRVAVFTQGPNAEAAKAAGAELVGMEDLADQIKKGEMNFDVVIASPDAMRVVGLLGQVLGPRGLMPNPKVGTVTPNVAEAVKNAKAGQVRYRNDKNGIIHTTIGKVDFDADKLKENLEALLVALKKAKPSQAKGVYIKKVSISTTMGAGVAVDQAGLSASAN
>YP_002245979 Salmonella_enterica_serovar_Enteritidis_P125109_uid59247 COG0081
MAKLTKRMRVIREKVDATKQYDINEAIALLKELATAKFNESVDVAVNLGIDARKSDQNVRGATVLPHGTGRSVRVAVFTQGPNAEAAKAAGAELVGMEDLADQIKKGEMNFDVVIASPDAMRVVGQLGQVLGPRGLMPNPKVGTVTPNVAEAVKNAKAGQVRYRNDKNGIIHTTIGKVDFDADKLKENLEALLVALKKAKPSQAKGVYIKKVSISTTMGAGVAVDQAGLSASAN
>YP_002273500 Escherichia_coli_O157_H7_EC4115_uid59091 COG0081
MAKLTKRMRVIREKVDATKQYDINEAIALLKELATAKFVESVDVAVNLGIDARKSDQNVRGATVLPHGTGRSVRVAVFTQGANAEAAKAAGAELVGMEDLADQIKKGEMNFDVVIASPDAMRVVGQLGQVLGPRGLMPNPKVGTVTPNVAEAVKNAKAGQVRYRNDKNGIIHTTIGKVDFDADKLKENLEALLVALKKAKPTQAKGVYIKKVSISTTMGAGVAVDQAGLSASVN
>YP_002295546 Escherichia_coli_SE11_uid59425 COG0081
MAKLTKRMRVIREKVDATKQYDINEAIALLKELATAKFVESVDVAVNLGIDARKSDQNVRGATVLPHGTGRSVRVAVFTQGANAEAAKAAGAELVGMEDLADQIKKGEMNFDVVIASPDAMRVVGQLGQVLGPRGLMPNPKVGTVTPNVAEAVKNAKAGQVRYRNDKNGIIHTTIGKVDFDADKLKENLEALLVALKKAKPTQAKGVYIKKVSISTTMGAGVAVDQAGLSASVN
>YP_002311343 Shewanella_piezotolerans_WP3_uid58745 COG0081
MAKLTKRARLIREKVEVTKNYDINEAVALLKELATAKFVESVDVAVNLGVDPRKSDQNVRGATVLPHGTGREVRVAVFTQGANAEAATAAGAELVGMDELAAQVKAGEMNFDVVIASPDAMRVVGQLGQILGPRGLMPNPKTGTVTPNVAEAVKNAKAGQVRYRNDKNGIIHTTIGKVDFETAQLKENLEALLAALKKAKPAAAKGVFLKKVSISTTMGAGVAVDQSTLEDVK
>YP_002317775 Acinetobacter_baumannii_AB0057_uid59083 COG0081
MAKLTKRQKAIAAAVEANKVYTLEEAVQVLNSLPAAKFKESLDISVNLGVDPRKSDQVVRGATTLPAGTGKTVRVAVFAQGAQAEAAKEAGADVVGFDDLAESIQGGNLDFDVVIAAPDAMRVVGKLGTILGPRGLMPNPKVGTVTPDVAGAVKNAKSGQARYRVDKAGIIHAAIGQVGFDAAAIRQNVETLVADLEKLKPATSKGVYIKKITLSSTMGPGLTVDVNNVSN
>YP_002327132 Acinetobacter_baumannii_AB307_0294_uid59271 COG0081
MAKLTKRQKAIAAAVEANKVYTLEEAVQVLNSLPAAKFKESLDISVNLGVDPRKSDQVVRGATTLPAGTGKTVRVAVFAQGAQAEAAKEAGADVVGFDDLAESIQGGNLDFDVVIAAPDAMRVVGKLGTILGPRGLMPNPKVGTVTPDVAGAVKNAKSGQARYRVDKAGIIHAAIGQVGFDAAAIRQNVETLVADLKKLKPATSKGVYIKKITLSSTMGPGLTVDVNNVSN
>YP_002331747 Escherichia_coli_O127_H6_E2348_69_uid59343 COG0081
MAKLTKRMRVIREKVDATKQYDINEAIALLKELATAKFVESVDVAVNLGIDARKSDQNVRGATVLPHGTGRSVRVAVFTQGANAEAAKAAGAELVGMEDLADQIKKGEMNFDVVIASPDAMRVVGQLGQVLGPRGLMPNPKVGTVTPNVAEAVKNAKAGQIRYRNDKNGIIHTTIGKVDFDADKLKENLEALLVALKKAKPTQAKGVYIKKVSISTTMGAGVAVDQAGLSASVN
>YP_002348630 Yersinia_pestis_CO92_uid57621 COG0081
MAKLTKRMRVIRDKVDVTKQYDINEAVALLKELATAKFVESVDVAVNLGIDARKSDQNVRGATVLPHGTGRSVRVAVFAQGANAEAAKEAGAELVGMDDLADQIKKGEMNFDVVIASPDAMRVVGQLGQILGPRGLMPNPKVGTVTPNVAEAVKNAKAGQVRYRNDKNGIIHTTIGKVDFDSDKLKENLESLVVALKKAKPATAKGIYIKKISLSTTMGAGVAIDQSGLTAVVN
>YP_002359962 Shewanella_baltica_OS223_uid58775 COG0081
MAKLTKRMRVIREKVDGTKSYDINEAVALLKELATAKFVESVDVAVNLGIDPRKSDQNVRGATVLPHGTGRDVRVAVFTQGANAEAAKAAGAELVGMDDLAEKIKAGEMNFDVVIASPDAMRVVGMLGQILGPRGLMPNPKTGTVTPNVAEAVKNAKAGQVRYRNDKNGIIHTTIGKVDFTPVQLKENLEALVSALKKAKPAVAKGIFVKKISISTTMGAGVAVDQATLETTV
>YP_002384823 Escherichia_fergusonii_ATCC_35469_uid59375 COG0081
MAKLTKRMRVIREKVDATKQYDINEAIALLKELATAKFVESVDVAVNLGIDARKSDQNVRGATVLPHGTGRSVRVAVFTQGANAEAAKAAGAELVGMEDLADQIKKGEMNFDVVIASPDAMRVVGQLGQVLGPRGLMPNPKVGTVTPNVAEAVKNAKAGQVRYRNDKNGIIHTTIGKVDFDADKLKENLEALLVALKKAKPTQAKGVYIKKVSISTTMGAGVAVDQAGLSASVN
>YP_002389452 Escherichia_coli_IAI1_uid59377 COG0081
MAKLTKRMRVIREKVDATKQYDINEAIALLKELATAKFVESVDVAVNLGIDARKSDQNVRGATVLPHGTGRSVRVAVFTQGANAEAAKAAGAELVGMEDLADQIKKGEMNFDVVIASPDAMRVVGQLGQVLGPRGLMPNPKVGTVTPNVAEAVKNAKAGQVRYRNDKNGIIHTTIGKVDFDADKLKENLEALLVALKKAKPTQAKGVYIKKVSISTTMGAGVAVDQAGLSASVN
>YP_002393963 Escherichia_coli_S88_uid62979 COG0081
MAKLTKRMRVIREKVDATKQYDINEAIALLKELATAKFVESVDVAVNLGIDARKSDQNVRGATVLPHGTGRSVRVAVFTQGANAEAAKAAGAELVGMEDLADQIKKGEMNFDVVIASPDAMRVVGQLGQVLGPRGLMPNPKVGTVTPNVAEAVKNAKAGQVRYRNDKNGIIHTTIGKVDFDADKLKENLEALLVALKKAKPTQAKGVYIKKVSISTTMGAGVAVDQAGLSASVN
>YP_002400477 Escherichia_coli_ED1a_uid59379 COG0081
MAKLTKRMRVIREKVDATKQYDINEAIALLKELATAKFVESVDVAVNLGIDARKSDQNVRGATVLPHGTGRSVRVAVFTQGANAEAAKAAGAELVGMEDLADQIKKGEMNFDVVIASPDAMRVVGQLGQVLGPRGLMPNPKVGTVTPNVAEAVKNAKAGQVRYRNDKNGIIHTTIGKVDFDADKLKENLEALLVALKKAKPTQAKGVYIKKVSISTTMGAGVAVDQAGLSASVN
>YP_002405358 Escherichia_coli_55989_uid59383 COG0081
MAKLTKRMRVIREKVDATKQYDINEAIALLKELATAKFVESVDVAVNLGIDARKSDQNVRGATVLPHGTGRSVRVAVFTQGANAEAAKAAGAELVGMEDLADQIKKGEMNFDVVIASPDAMRVVGQLGQVLGPRGLMPNPKVGTVTPNVAEAVKNAKAGQVRYRNDKNGIIHTTIGKVDFDADKLKENLEALLVALKKAKPTQAKGVYIKKVSISTTMGAGVAVDQAGLSASVN
>YP_002410243 Escherichia_coli_IAI39_uid59381 COG0081
MAKLTKRMRVIREKVDATKQYDINEAIALLKELATAKFVESVDVAVNLGIDARKSDQNVRGATVLPHGTGRSVRVAVFTQGANAEAAKAAGAELVGMEDLADQIKKGEMNFDVVIASPDAMRVVGQLGQVLGPRGLMPNPKVGTVTPNVAEAVKNAKAGQVRYRNDKNGIIHTTIGKVDFDADKLKENLEALLVALKKAKPTQAKGVYIKKVSISTTMGAGVAVDQAGLSASVN
>YP_002415121 Escherichia_coli_UMN026_uid62981 COG0081
MAKLTKRMRVIREKVDATKQYDINEAIALLKELATAKFVESVDVAVNLGIDARKSDQNVRGATVLPHGTGRSVRVAVFTQGANAEAAKAAGAELVGMEDLADQIKKGEMNFDVVIASPDAMRVVGQLGQVLGPRGLMPNPKVGTVTPNVAEAVKNAKAGQVRYRNDKNGIIHTTIGKVDFDADKLKENLEALLVALKKAKPTQAKGVYIKKVSISTTMGAGVAVDQAGLSASVN
>YP_002418504 Vibrio_splendidus_LGP32_uid59353 COG0081
MAKLTKRMRVIRDKVEVTKEYEINEAVALLKELATAKFVESVDVAVNLGIDARKSDQNVRGATVLPHGTGRDIRVAVFTQGANAEAAKAAGADIVGMEDLAEQVKKGEMNFDVVVASPDAMRVVGQLGTILGPRGLMPNPKVGTVTPNVAEAVKNAKAGQVRYRNDKNGIIHTTIGKASFEANQLQENLEALLVALKKAKPSSAKGTFLKKVSISTTMGAGVTVDQASLDTQAN
>YP_002438263 Pseudomonas_aeruginosa_LESB58_uid59275 COG0081
MAKLTKRQKAIAEKVVAGKQYSFEEAAKLLAELSTIKFKESVDVAVNLGVDPRKSDQVVRGATVLPNGTGKSVRVAVFTQGPAAEAALAAGADKVGMDELAAEMKGGDLNYDVVIASPDAMRVVGQLGQILGPRGLMPNPKVGTVTPDVATAVKNAKAGQVRFRTDKNGIIHSSVGKVDFEPAKLQQNVEALLADLKRLKPSSSKGVYVKRVTLSTTMGPGLQIDLASLEA
>YP_002476183 Haemophilus_parasuis_SH0165_uid59273 COG0081
MAKLTKKMKAIKAGVDSTKAYEINEAIAVLKQFATAKFVESVDVAVNLGIDPRKSDQNVRGATVLPHGTGRTARVAVFTQGANAEAAKAAGADLVGMEDLAEQVKKGEMNFDVVIASPDAMRVVGQLGQVLGPRGLMPNPKVGTVTPNVAEAVKNAKSGQIRYRNDKNGIIHTTIGKADFSPEQLKENLQALLAALVKAKPTTAKGIFIKKVSISTTMGAGVAVDQASL
>YP_002639491 Salmonella_enterica_serovar_Paratyphi_C_RKS4594_uid59063 COG0081
MAKLTKRMRVIREKVDATKQYDINEAIALLKELATAKFNESVDVAVNLGIDARKSDQNVRGATVLPHGTGRSVRVAVFTQGPNAEAAKAAGAELVGMEDLADQIKKGEMNFDVVIASPDAMRVVGQLGQVLGPRGLMPNPKVGTVTPNVAEAVKNAKAGQVRYRNDKNGIIHTTIGKVDFDADKLKENLEALLVALKKAKPSQAKGVYIKKVSISTTMGAGVAVDQAGLSASAN
>YP_002809088 Vibrio_cholerae_M66_2_uid59355 COG0081
MAKLTKRMRTIRAKVDVTKEYDINEAVALLKELATAKFVESVDVAVNLGIDARKSDQNVRGATVLPHGTGRDIRVAVFTQGANAEAAKAAGAELVGMEDLADLVKKGEMNFDVVIASPDAMRVVGQLGTILGPRGLMPNPKVGTVTPNVAEAVKNAKAGQVRYRNDKNGIIHTTIGKVTFEADQLKENLEALLVALKKAKPSSAKGVFVKKVSISTTMGAGVAVDQNTLSAQV
>YP_002875032 Pseudomonas_fluorescens_SBW25_uid62971 COG0081
MAKLTKRQKAIAGKIEAGKAYNFVDAAALLTELSTVKFSESVDVAVNLGVDPRKSDQVVRSATVLPHGTGKTVRVAVFTQGPAAEAALAAGADRVGMDDLAAEMKGGDLNYDVVIASPDAMRVVGQLGQILGPRGLMPNPKVGTVTPDVATAVKNAKAGQVRYRTDKNGIIHTSVGKVGFDAVKLKENVEALIADLKRIKPASSKGIYVKRVTLSTTMGPGLVIDQGSLDV
>YP_002877042 Vibrio_cholerae_MJ_1236_uid59387 COG0081
MAKLTKRMRTIRAKVDVTKEYDINEAVALLKELATAKFVESVDVAVNLGIDARKSDQNVRGATVLPHGTGRDIRVAVFTQGANAEAAKAAGAELVGMEDLADLVKKGEMNFDVVIASPDAMRVVGQLGTILGPRGLMPNPKVGTVTPNVAEAVKNAKAGQVRYRNDKNGIIHTTIGKVTFEADQLKENLEALLVALKKAKPSSAKGVFVKKVSISTTMGAGVAVDQNTLSAQV
>YP_002928836 Escherichia_coli_BW2952_uid59391 COG0081
MAKLTKRMRVIREKVDATKQYDINEAIALLKELATAKFVESVDVAVNLGIDARKSDQNVRGATVLPHGTGRSVRVAVFTQGANAEAAKAAGAELVGMEDLADQIKKGEMNFDVVIASPDAMRVVGQLGQVLGPRGLMPNPKVGTVTPNVAEAVKNAKAGQVRYRNDKNGIIHTTIGKVDFDADKLKENLEALLVALKKAKPTQAKGVYIKKVSISTTMGAGVAVDQAGLSASVN
>YP_003038218 Escherichia_coli__BL21_Gold_DE3_pLysS_AG__uid59245 COG0081
MAKLTKRMRVIREKVDATKQYDINEAIALLKELATAKFVESVDVAVNLGIDARKSDQNVRGATVLPHGTGRSVRVAVFTQGANAEAAKAAGAELVGMEDLADQIKKGEMNFDVVIASPDAMRVVGQLGQVLGPRGLMPNPKVGTVTPNVAEAVKNAKAGQVRYRNDKNGIIHTTIGKVDFDADKLKENLEALLVALKKAKPTQAKGVYIKKVSISTTMGAGVAVDQAGLSASVN
>YP_003047033 Escherichia_coli_B_REL606_uid58803 COG0081
MAKLTKRMRVIREKVDATKQYDINEAIALLKELATAKFVESVDVAVNLGIDARKSDQNVRGATVLPHGTGRSVRVAVFTQGANAEAAKAAGAELVGMEDLADQIKKGEMNFDVVIASPDAMRVVGQLGQVLGPRGLMPNPKVGTVTPNVAEAVKNAKAGQVRYRNDKNGIIHTTIGKVDFDADKLKENLEALLVALKKAKPTQAKGVYIKKVSISTTMGAGVAVDQAGLSASVN
>YP_003080819 Escherichia_coli_O157_H7_TW14359_uid59235 COG0081
MAKLTKRMRVIREKVDATKQYDINEAIALLKELATAKFVESVDVAVNLGIDARKSDQNVRGATVLPHGTGRSVRVAVFTQGANAEAAKAAGAELVGMEDLADQIKKGEMNFDVVIASPDAMRVVGQLGQVLGPRGLMPNPKVGTVTPNVAEAVKNAKAGQVRYRNDKNGIIHTTIGKVDFDADKLKENLEALLVALKKAKPTQAKGVYIKKVSISTTMGAGVAVDQAGLSASVN
>YP_003224562 Escherichia_coli_O103_H2_12009_uid41013 COG0081
MAKLTKRMRVIREKVDATKQYDINEAIALLKELATAKFVESVDVAVNLGIDARKSDQNVRGATVLPHGTGRSVRVAVFTQGANAEAAKAAGAELVGMEDLADQIKKGEMNFDVVIASPDAMRVVGQLGQVLGPRGLMPNPKVGTVTPNVAEAVKNAKAGQVRYRNDKNGIIHTTIGKVDFDADKLKENLEALLVALKKAKPTQAKGVYIKKVSISTTMGAGVAVDQAGLSASVN
>YP_003231984 Escherichia_coli_O26_H11_11368_uid41021 COG0081
MAKLTKRMRVIREKVDATKQYDINEAIALLKELATAKFVESVDVAVNLGIDARKSDQNVRGATVLPHGTGRSVRVAVFTQGANAEAAKAAGAELVGMEDLADQIKKGEMNFDVVIASPDAMRVVGQLGQVLGPRGLMPNPKVGTVTPNVAEAVKNAKAGQVRYRNDKNGIIHTTIGKVDFDADKLKENLEALLVALKKAKPTQAKGVYIKKVSISTTMGAGVAVDQAGLSASVN
>YP_003237097 Escherichia_coli_O111_H__11128_uid41023 COG0081
MAKLTKRMRVIREKVDATKQYDINEAIALLKELATAKFVESVDVAVNLGIDARKSDQNVRGATVLPHGTGRSVRVAVFTQGANAEAAKAAGAELVGMEDLADQIKKGEMNFDVVIASPDAMRVVGQLGQVLGPRGLMPNPKVGTVTPNVAEAVKNAKAGQVRYRNDKNGIIHTTIGKVDFDADKLKENLEALLVALKKAKPTQAKGVYIKKVSISTTMGAGVAVDQAGLSASVN
>YP_003284798 Vibrio_Ex25_uid41601 COG0081
MAKLTKRMRVIREKVDVTKEYEINEAVALLQELATAKFVESVDVAVNLGIDARKSDQNVRGATVLPHGTGREIRVAVFTQGANAEAAKEAGADIVGMEDLAEQVKKGEMNFDVVVASPDAMRVVGQLGTILGPRGLMPNPKVGTVTPNVAEAVKNAKAGQVRYRNDKNGIIHTTIGKANFSAEQIKENLEALLVALKKAKPSSAKGTFLKKVSISTTMGAGVAVDQASLNTQA
>YP_003375021 Xanthomonas_albilineans_GPE_PC73_uid43163 COG0081
MAQTKRQKAIRAAVQPGKAYSIDEALKIIKTTSKAKFVEAVDVAVRLGVDAKKSDQQVRGSTVLPAGTGKSVRVAVFAPAGAKADEALAAGAEAVGMDDLAEKMQGGDLNYDVVIATPDAMRVVGKLGTLLGPRGLMPNPKVGTVSANPAEAVKNAKSGQVRYRTDKAGIIHCTIGKASFEDDALKSNLHALLLDLVKAKPATSKGNYLQKISVSSTMGPGVTIDQASLSLK
>YP_003453958 Legionella_longbeachae_NSW150_uid46099 COG0081
MAKVSKKQKKILDVVKAGHLYSANDAIGILKQFASTKFRESLDISVNLGVDPRKSDQVVRSSTNLPKGTGKVVRVAVFAQGDNATKAKDAGADIVGFEDLAEKIKGGAMDFDVVIATPDAMRIVGQLGQVLGPRGLMPNPKVGTVTTNVEAAVKDAKSGQVRYRTDKNGIIHCTVGKVDFAAEDIIENIVALINDLKKAKPSSSKGQYLKKISLSTTMGPGLSIDISSIPV
>YP_003502216 Escherichia_coli_O55_H7_CB9615_uid46655 COG0081
MAKLTKRMRVIREKVDATKQYDINEAIALLKELATAKFVESVDVAVNLGIDARKSDQNVRGATVLPHGTGRSVRVAVFTQGANAEAAKAAGAELVGMEDLADQIKKGEMNFDVVIASPDAMRVVGQLGQVLGPRGLMPNPKVGTVTPNVAEAVKNAKAGQVRYRNDKNGIIHTTIGKVDFDADKLKENLEALLVALKKAKPTQAKGVYIKKVSISTTMGAGVAVDQAGLSASVN
>YP_003558921 Shewanella_violacea_DSS12_uid47085 COG0081
MAKLTKRARIIREKVEVTKNYDINEAVELLKELATAKFVESVDVAVNLGVDPRKSDQNVRGATVLPNGTGRDVRVAVFTQGANAEAALAAGAELVGMDELAAQVKAGEMNFDVVIASPDAMRVVGQLGQILGPRGLMPNPKTGTVTPNVAEAVKNAKAGQVRYRTDKNGIIHTTIGKVDFETAKLKENLEALVAALVKAKPAAAKGIFLKKISISTTMGAGVAVDQSTLDDGK
>YP_003569480 Yersinia_pestis_Z176003_uid47317 COG0081
MAKLTKRMRVIRDKVDVTKQYDINEAVALLKELATAKFVESVDVAVNLGIDARKSDQNVRGATVLPHGTGRSVRVAVFAQGANAEAAKEAGAELVGMDDLADQIKKGEMNFDVVIASPDAMRVVGQLGQILGPRGLMPNPKVGTVTPNVAEAVKNAKAGQVRYRNDKNGIIHTTIGKVDFDSDKLKENLESLVVALKKAKPATAKGIYIKKISLSTTMGAGVAIDQSGLTAVVN
>YP_003610758 Enterobacter_cloacae_ATCC_13047_uid48363 COG0081
MAKLTKRMSVIRDKVDATKQYDINEAIALLKELATAKFVESVDVAVNLGIDARKSDQNVRGATVLPHGTGRSVRVAVFTQGANAEAAKAAGAELVGMEDLADQIKKGEMNFDVVIASPDAMRVVGQLGQVLGPRGLMPNPKVGTVTPNVAEAVKNAKAGQVRYRNDKNGIIHTTIGKVDFDADKLKENLEALLVALKKAKPTQAKGVYIKKVSISTTMGAGVAVDQAGLSAAAN
>YP_003617568 Legionella_pneumophila_2300_99_Alcoy_uid48801 COG0081
MSKLTKKQKKIAEVIKPNQLYTVADAVAILKQFASKKFRESLDISINLGVDPRKSDQVVRSSTNLPKGTGKTVRVAVFAQGDNAAKATAAGADIVGFEDLADKIKAGEMNFDVVIATPDAMRIVGQLGQILGPRGLMPNPKVGTVTTNVEAAVNDAKSGQVRYRTDKNGIIHCTVGKADFAPEDVLENVVALINDLKKAKPASSKGQYLKKISLSTTMGPGLPIDISSIPV
>YP_003733860 Acinetobacter_DR1_uid50119 COG0081
MAKLTKRQKAIAAAVEANKVYTLEEAVQVLNSLPAAKFKESLDVAVNLGVDPRKSDQVVRGATTLPAGTGKTVRVAVFAQGAQAEAAKEAGADVVGFDDLAESIQGGNLDFDVVIAAPDAMRVVGKLGTILGPRGLMPNPKVGTVTPDVANAVKNAKSGQARYRVDKAGIIHAAIGQLGFEAAAIRQNVETLVADLKKLKPATSKGVYIKKITLSSTMGPGLTVDVSNVSN
>YP_003943697 Enterobacter_cloacae_SCF1_uid59969 COG0081
MAKLTKRMRVIREKVDATKQYDINEAISLLKELATAKFTESVDVAVNLGIDARKSDQNVRGATVLPHGTGRSVRVAVFTQGPNAEAAKAAGAELVGMEDLADQIKKGEMNFDVVIASPDAMRVVGQLGQVLGPRGLMPNPKVGTVTPNVAEAVKNAKAGQVRYRNDKNGIIHTTIGKVDFDADKLKENLEALLVALKKAKPTQAKGVYIKKISISTTMGAGVAVDQAGLSASAN
>YP_004136167 Haemophilus_influenzae_F3031_uid62123 COG0081
MAKLTKKMKAIKAGVDSTKAYEINEAIAVLKQFATAKFVESVDVAVNLGIDPRKSDQNVRGATVLPHGTGREVRVAVFTQGANADAAKEAGADLVGMEDLAEQIKKGEMNFDVVIASPDAMRVVGQLGQVLGPRGLMPNPKVGTVTPNVAEAVKNAKSGQIRYRNDKNGIIHTTIGKANFSEVQLKENLQALLAALNKAKPTTAKGIFIKKVSISTTMGAGVAVDQASL
>YP_004138051 Haemophilus_influenzae_F3047_uid62097 COG0081
MAKLTKKMKAIKAGVDSTKAYEINEAIAVLKQFATAKFVESVDVAVNLGIDPRKSDQNVRGATVLPHGTGREVRVAVFTQGANADAAKEAGADLVGMEDLAEQIKKGEMNFDVVIASPDAMRVVGQLGQVLGPRGLMPNPKVGTVTPNVAEAVKNAKSGQIRYRNDKNGIIHTTIGKANFSEVQLKENLQALLAALNKAKPTTAKGIFIKKVSISTTMGAGVAVDQASL
>YP_004187386 Vibrio_vulnificus_MO6_24_O_uid62243 COG0081
MAKLTKRMRVIREKVDVTREYEINEAVALLKELATAKFVESVDVAVNLGIDARKSDQNVRGATVLPHGTGRDIRVAVFAQGANAEAAKEAGADIVGMEDLAEQVKKGEMNFDVVVASPDAMRVVGQLGTILGPRGLMPNPKVGTVTPNVAEAVKNAKAGQVRYRNDKNGIIHTTIGKVDFSAEQIKENLEALLVALKKAKPSSAKGSYLKKVSISTTMGAGVAVDQGTLNTQA
>YP_004296486 Yersinia_enterocolitica_palearctica_105_5R_r__uid63663 COG0081
MAKLTKRMRVIRDKVDVTKQYDINEAVALLKELATAKFVESVDVAVNLGIDARKSDQNVRGATVLPHGTGRSVRVAVFAQGANAEAAKEAGAELVGMEDLADQIKKGEMNFDVVIASPDAMRVVGQLGQILGPRGLMPNPKVGTVTPNVAEAVKNAKAGQVRYRNDKNGIIHTTIGKVDFDSEKLKENLESLVVALKRAKPATAKGVYIKKISLSTTMGAGVAIDQSGLSAVVN
>YP_004356547 Pseudomonas_brassicacearum_NFM421_uid66303 COG0081
MAKLTKRQKAIAGKIEAGKAYNFVDAAALLAELSTVKFSESFDVAVNLGVDPRKSDQVVRSATVLPHGTGKTVRVAVFTQGPAAEAALAAGADRVGMDDLAAEMKGGDLNYDVVIASPDAMRVVGQLGQILGPRGLMPNPKVGTVTPDVATAVKNAKAGQVRYRTDKNGIIHTSVGKIGFDAVKLKENVEALIADLKRIKPASSKGIYVKRVTLSTTMGPGLVIDQSSLDA
>YP_004382086 Pseudomonas_mendocina_NK_01_uid66299 COG0081
MAKLTKRQKAIAEKIEAGKAYSFEEAATLLASLPAAKFVESFDVAVNLGVDPRKSDQVVRGATVLPNGTGKTVRVAVFTQGPGAEAALAAGADKVGMDDLAAEMKAGDLNYDVVIASPDAMRVVGQLGQVLGPRGLMPNPKVGTVTPDVATAVKNAKAGQVRFRTDKNGIIHTSVGKVGFEAAALKQNVEALLADLKRLKPSTSKGIYVKRVTLSTTMGPGLIIDQASLDA
>YP_004472702 Pseudomonas_fulva_12_X_uid67351 COG0081
MAKLTKRQKAIAAKIEPGKAYSFNDAAALLAEISAVKFSESVDVSINLGVDPRKSDQVVRGATVLPNGSGKTVRVAVFTQGPAAEAALAAGADRVGMDDLAAEMKGGDLNYDVVIASPDAMRVVGQLGQVLGPRGLMPNPKVGTVTPDVATAVKNAKAGQVRFRTDKNGIIHGSVGKVGFEADKLKQNVEALLADLKRLKPSTSKGVYVKRVTLSTTMGPGLLIDQGSLDA
>YP_004567434 Vibrio_anguillarum_775_uid68057 COG0081
MAKLTKRMRTIREKVDATKEYEINEAVALLKELATAKFVESVDVAVNLGIDARKSDQNVRGATVLPHGTGREVRVAVFTQGANAEAAKAAGADLVGMEDLAELVKKGEMNFDVVVASPDAMRVVGQLGTILGPRGLMPNPKVGTVTPNVAEAVKNAKAGQVRYRNDKNGIIHTTIGKVSFETNQLQENLEALLVALKKAKPSSAKGTYLKKVSISTTMGAGVAVDQNTLNAQA
>YP_004591825 Enterobacter_aerogenes_KCTC_2190_uid68103 COG0081
MAKLTKRMSVIREKVDATKQYDINEAISLLKELATAKFVESVDVAVNLGIDARKSDQNVRGATVLPHGTGRSVRVAVFAQGPNAEAAKAAGAELVGMEDLADQIKKGEMNFDVVIASPDAMRVVGQLGQVLGPRGLMPNPKVGTVTPNVAEAVKNAKAGQVRYRNDKNGIIHTTIGKVDFDADKLKENLEALLVALKKAKPTQAKGVYIKKVSISTTMGAGVAVDQAGLNASAN
>YP_004647167 Francisella_TX077308_uid68321 COG0081
MAKISKRMKEISAKVDAEKKYPVSEAFDILRDVSSVKFVESVDVSVALGVDPRKSDQVVRGASVLPNGTGKTVRVAVFAKGPAADAAKAAGADIVGMEDLADEVKKGNMDFDVVIASPDSMRVVGQLGQILGPKGLMPNPKVGTVTMDVAKAVTDAKAGQVRYRVDKAGIIHTTIGKVNFTTDALTQNLEQLLADLKKAKPAVSKGIYLKKVSVSSTMGPGISVDFSDLNI
>YP_004699905 Pseudomonas_putida_S16_uid68747 COG0081
MAKLTKRQKAIAEKIEAGKAYNFEEAATLLASLPAAKFVESYDIAVNLGVDPRKSDQVVRSATVLPHGTGKTVRVAVFTQGPAAEAALAAGADRVGMDDLAAEMKGGDLNYDVVIASPDAMRVVGQLGQVLGPRGLMPNPKVGTVTPDVAGAVKNAKAGQVRYRTDKNGIIHTSVGKVGFEAGKLKENVEALIADLKRIKPASSKGIYVKRVTLSTTMGPGLVIDQSSLNV
>YP_004713030 Pseudomonas_stutzeri_ATCC_17588___LMG_11199_uid68749 COG0081
MAKLTKRQKAIAEKIESGKQYAFEDAAKLLAEVSAVKFTESFDIAINLGVDPRKSDQVVRGATVLPNGTGKTVRVAVFTQGPGAEAALAAGADRVGMDDLAAEMKGGDLNYDVVIASPDAMRVVGQLGQILGPRGLMPNPKVGTVTPDVATAVKNAKAGQVRFRTDKNGIIHTSVGKVGFDAAALKQNVEALLSDLKRLKPSTSKGIYVKRVTLSTTMGPGLVIDQASLEA
>YP_004732425 Salmonella_bongori_NCTC_12419_uid70155 COG0081
MAKLTKRMRVIREKVDSTKQYDINEAISLLKELATAKFVESVDVAVNLGIDARKSDQNVRGATVLPHGTGRSVRVAVFTQGANAEAAKAAGAELVGMEDLAEQIKKGEMNFDVVIASPDAMRVVGQLGQVLGPRGLMPNPKVGTVTPNVAEAVKNAKAGQVRYRNDKNGIIHTTIGKVDFDADKLKENLEALLVALKKAKPSQAKGVYIKKVSISTTMGAGVAVDQAGLSASAN
>YP_004770507 Escherichia_coli_APEC_O1_uid58623 COG0081
MAKLTKRMRVIREKVDATKQYDINEAIALLKELATAKFVESVDVAVNLGIDARKSDQNVRGATVLPHGTGRSVRVAVFTQGANAEAAKAAGAELVGMEDLADQIKKGEMNFDVVIASPDAMRVVGQLGQVLGPRGLMPNPKVGTVTPNVAEAVKNAKAGQVRYRNDKNGIIHTTIGKVDFDADKLKENLEALLVALKKAKPTQAKGVYIKKVSISTTMGAGVAVDQAGLSASVN
>YP_004822029 Haemophilus_parainfluenzae_T3T1_uid72801 COG0081
MAKLTKKMKAIKAGVDSTKAYEINEAIALLKQFATAKFVESVDVAVNLGIDPRKSDQNVRGATVLPHGTGREVRVAVFTQGANADAAKEAGADLVGMEDLAEQIKKGEMNFDVVIASPDAMRVVGQLGQVLGPRGLMPNPKVGTVTPNVAEAVKNAKSGQIRYRNDKNGIIHTTIGKANFSEVQLKENLQALLAALNKAKPTTAKGIFIKKVSISTTMGAGVAVDQASL
>YP_004826756 Enterobacter_asburiae_LF7a_uid72793 COG0081
MAKLTKRMSVIRDKVDATKQYDINEAIALLKELATAKFVESVDVAVNLGIDARKSDQNVRGATVLPHGTGRSVRVAVFAQGANAEAAKAAGAELVGMEDLADQIKKGEMNFDVVIASPDAMRVVGQLGQVLGPRGLMPNPKVGTVTPNVAEAVKNAKAGQVRYRNDKNGIIHTTIGKVDFDADKLKENLESLLVALKKAKPTQAKGVYIKKVSISTTMGAGVAVDQAGLSAAAN
>YP_004850537 Xanthomonas_axonopodis_citrumelo_F1_uid73179 COG0081
MAQSKRVKAITAAVVPGKTYAFEDAIKILKTATKAKFVESIDVAVRLGVDAKKSDQQVRGSTVLPAGTGKSVRVAVFAPAGAKADEALAAGAEAVGMDDLAEKMQAGDLNYDVVIATPDAMRVVGKLGTLLGPRGLMPNPKVGTVSANPGEAVKNAKSGQVRYRTDKAGIIHCTIGKASFDDEALKSNLQALLLDLVKAKPATSKGTYLQKVSVSSTMGPGVTVDQSSLSLK
>YP_004938725 Vibrio_cholerae_O1_2010EL_1786_uid78933 COG0081
MAKLTKRMRTIRAKVDVTKEYDINEAVALLKELATAKFVESVDVAVNLGIDARKSDQNVRGATVLPHGTGRDIRVAVFTQGANAEAAKAAGAELVGMEDLADLVKKGEMNFDVVIASPDAMRVVGQLGTILGPRGLMPNPKVGTVTPNVAEAVKNAKAGQVRYRNDKNGIIHTTIGKVTFEADQLKENLEALLVALKKAKPSSAKGVFVKKVSISTTMGAGVAVDQNTLSAQV
>YP_004950069 Enterobacter_cloacae_EcWSU1_uid80739 COG0081
MAKLTKRMSVIRDKVDATKQYDINEAIALLKELATAKFVESVDVAVNLGIDARKSDQNVRGATVLPHGTGRSVRVAVFAQGANAEAAKAAGAELVGMEDLADQIKKGEMNFDVVIASPDAMRVVGQLGQVLGPRGLMPNPKVGTVTPNVAEAVKNAKAGQVRYRNDKNGIIHTTIGKVDFDADKLKENLEALLVALKKAKPTQAKGVYIKKVSISTTMGAGVAVDQAGLSAAAN
>YP_045086 Acinetobacter_ADP1_uid61597 COG0081
MAKLTKRQKAIAAAIEANKVYTLEEAVQVLNNLPAAKFKESLDVSVNLGVDPRKSDQVVRGATTLPAGTGKTVRVAVFAQGAAAEAAKAEGADIVGFDDLAESIQQGNLDFDVVIAAPDAMRVVGKLGTILGPRGLMPNPKVGTVTPDVANAVKNAKAGQARYRVDKAGIIHAAIGQVGFTAEAIRQNVETLVADLKKLKPATSKGVYIKKITLSSTMGPGLTVDVNNVTN
>YP_068826 Yersinia_pseudotuberculosis_IP_32953_uid58157 COG0081
MAKLTKRMRVIRDKVDVTKQYDINEAVALLKELATAKFVESVDVAVNLGIDARKSDQNVRGATVLPHGTGRSVRVAVFAQGANAEAAKEAGAELVGMDDLADQIKKGEMNFDVVIASPDAMRVVGQLGQILGPRGLMPNPKVGTVTPNVAEAVKNAKAGQVRYRNDKNGIIHTTIGKVDFDSDKLKENLESLVVALKKAKPATAKGIYIKKISLSTTMGAGVAIDQSGLTAVVN
>YP_094363 Legionella_pneumophila_Philadelphia_1_uid57609 COG0081
MSKLTKKQKKIAEVIKPNQLYTVADAVAILKQFASKKFRESLDISINLGVDPRKSDQVVRSSTNLPKGTGKTVRVAVFAQGDNAAKATAAGADIVGFEDLADKIKAGEMNFDVVIATPDAMRIVGQLGQILGPRGLMPNPKVGTVTTNVEAAVNDAKSGQVRYRTDKNGIIHCTVGKADFAPEDVLENVVALINDLKKAKPASSKGQYLKKISLSTTMGPGLPIDISSIPV
>YP_122724 Legionella_pneumophila_Paris_uid58211 COG0081
MSKLTKKQKKIAEVIKPNQLYTVADAVAILKQFASKKFRESLDISINLGVDPRKSDQVVRSSTNLPKGTGKTVRVAVFAQGDNAAKATAAGADIVGFEDLADKIKAGEMNFDVVIATPDAMRIVGQLGQILGPRGLMPNPKVGTVTTNVEAAVNDAKSGQVRYRTDKNGIIHCTVGKADFAPEDVLENVVALINDLKKAKPASSKGQYLKKISLSTTMGPGLPIDISSIPV
>YP_125726 Legionella_pneumophila_Lens_uid58209 COG0081
MSKLTKKQKKIAEVIKPNQLYTVADAVAILKQFASKKFRESLDISINLGVDPRKSDQVVRSSTNLPKGTGKTVRVAVFAQGDNAAKATAAGADIVGFEDLADKIKAGEMNFDVVIATPDAMRIVGQLGQILGPRGLMPNPKVGTVTTNVEAAVNDAKSGQVRYRTDKNGIIHCTVGKADFAPEDVLENVVALINDLKKAKPASSKGQYLKKISLSTTMGPGLPIDISSIPV
>YP_153052 Salmonella_enterica_serovar_Paratyphi_A_ATCC_9150_uid58201 COG0081
MAKLTKRMRVIREKVDATKQYDINEAIALLKELATAKFNESVDVAVNLGIDARKSDQNVRGATVLPHGTGRSVRVAVFTQGPNAEAAKAAGAELVGMEDLADQIKKGEMNFDVVIASPDAMRVVGQLGQVLGPRGLMPNPKVGTVTPNVAEAVKNAKAGQVRYRNDKNGIIHTTIGKVDFDADKLKENLEALLVALKKAKPSQAKGVYIKKVSISTTMGAGVAVDQAGLSASAN
>YP_169207 Francisella_tularensis_SCHU_S4_uid57589 COG0081
MAKVSKRMKEISAKINAEKKYPVSEAFDLLREVSSVKFVESVDVSVALGVDPRKSDQVVRGASVLPNGTGKTVRVAVFAKGPAADAAKEAGAEVVGMEDLADEVKKGNMDFDVVIASPDSMRVVGQLGQILGPKGLMPNPKVGTVTMDVAKAVRDAKAGQVRYRVDKAGIIHTTIGKVNFTSDALKQNLEQLLTDLKKAKPAVSKGIYLKKVSVSSTMGPGINVDFSDLNI
>YP_202233 Xanthomonas_oryzae_KACC10331_uid58155 COG0081
MAQSKRVKAIAAAVAPGKAYAFEDAIKILKTATKAKFVESIDVAVRLGVDAKKSDQQVRGSTVLPAGTGKSVRVAVFAPAGAKADEALAAGAEAVGMDDLAEKMQAGDLSYDVVIATPDAMRVVGKLGTLLGPRGLMPNPKVGTVSANPGEAVKNAKSGQVRYRTDKASIIHCTIGKASFDDEALKSNLQALLLDLVKAKPATSKGTYLQKVSVSSTMGPGVTVDQSSLSLK
>YP_205801 Vibrio_fischeri_ES114_uid58163 COG0081
MAKLTKRMRNIREKVEVTKEYDINEAVALLKELATAKFTESVDVAVNLGIDARKSDQNVRGATVLPHGTGREIRVAVFTQGANAEAAKEAGADLVGMEDLAELVKKGEMNFDVVVASPDAMRVVGQLGTILGPRGLMPNPKVGTVTPNVAEAVKNAKAGQVRYRNDKNGIIHTTIGKVDFDAAQLKENLEALLVALKKAKPTSAKGTFVKKVSISTTMGAGVSLDQATLNTQTN
>YP_219021 Salmonella_enterica_serovar_Choleraesuis_SC_B67_uid58017 COG0081
MAKLTKRMRVIREKVDATKQYDINEAIALLKELATAKFNESVDVAVNLGIDARKSDQNVRGATVLPHGTGRSVRVAVFTQGPNAEAAKAAGAELVGMEDLADQIKKGEMNFDVVIASPDAMRVVGQLGQVLGPRGLMPNPKVGTVTPNVAEAVKNAKAGQVRYRNDKNGIIHTTIGKVDFDADKLKENLEALLVALKKAKPSQAKGVYIKKVSISTTMGAGVAVDQAGLSASAN
>YP_237626 Pseudomonas_syringae_B728a_uid57931 COG0081
MAKLTKRQKAIAEKIEAGKSYNFVDAAALLTELSTVKFSESIDVAVNLGVDPRKSDQVVRSATVLPHGTGKTVRVAVFTQGPAAEAALAAGADRVGMDDLAAEMKAGDLNYDVVIASPDAMRVVGQLGQVLGPRGLMPNPKVGTVTPDVANAVKNAKAGQVRYRTDKNGIIHTSVGKVGFDAVKLKENVEALIADLKRIKPASSKGIYVKRITLSTTMGPGLVIDQGSLEA
>YP_244414 Xanthomonas_campestris_8004_uid57595 COG0081
MAQSKRVKAIAAAVVPGKTYAFEDAIKILKTSTKAKFVESIDVAVRLGVDAKKSDQQVRGSTVLPAGTGKSVRVAVFAPAGAKADEALAAGAEAVGMDDLAEKMQAGDLNYDVVIATPDAMRVVGKLGTLLGPRGLMPNPKVGTVSPNPGEAVKNAKSGQVRYRTDKAGIIHCTIGKASFDDEALKSNLQALLLDLVKAKPATSKGTYLQKVSVSSTMGPGVTVDQSSLSLK
>YP_248225 Haemophilus_influenzae_86_028NP_uid58093 COG0081
MAKLTKKMKAIKAGVDSTKAYEINEAIAVLKQFATAKFVESVDVAVNLGIDPRKSDQNVRGATVLPHGTGREVRVAVFTQGANADAAKEAGADLVGMEDLAEQIKKGEMNFDVVIASPDAMRVVGQLGQVLGPRGLMPNPKVGTVTPNVAEAVKNAKSGQIRYRNDKNGIIHTTIGKANFSEVQLKENLQALLAALNKAKPTTAKGIFIKKVSISTTMGAGVAVDQASL
>YP_262660 Pseudomonas_fluorescens_Pf_5_uid57937 COG0081
MAKLTKRQKAIAGKIEAGKAYNFVEAAALLTELSTVKFSESVDVAVNLGVDPRKSDQVVRSATVLPHGTGKTVRVAVFTQGPAAEAALAAGADRVGMDDLAAEMKGGDLNYDVVIASPDAMRVVGQLGQVLGPRGLMPNPKVGTVTPDVASAVKNAKAGQVRYRTDKNGIIHTSVGKVGFDAVKLKENVEALIADLKRIKPASSKGIYVKRVTLSTTMGPGLVIDQGSLDV
>YP_276716 Pseudomonas_syringae_phaseolicola_1448A_uid58099 COG0081
MAKLTKRQKAIASKIEAGKSYNFVDAAALLTELSTVKFSESVDVAVNLGVDPRKSDQVVRSATVLPHGTGKTVRVAVFTQGPAAEAALAAGADRVGMDDLAAEMKAGDLNYDVVIASPDAMRVVGQLGQVLGPRGLMPNPKVGTVTPDVANAVKNAKAGQVRYRTDKNGIIHTSVGKVGFDAVKLKENVEALIADLKRIKPASSKGIYVKRITLSTTMGPGLVIDQGSLEA
>YP_312897 Shigella_sonnei_Ss046_uid58217 COG0081
MAKLTKRMRVIREKVDATKQYDINEAIALLKELATAKFVESVDVAVNLGIDARKSDQNVRGATVLPHGTGRSVRVAVFTQGANAEAAKAAGAELVGMEDLADQIKKGEMNFDVVIASPDAMRVVGQLGQVLGPRGLMPNPKVGTVTPNVAEAVKNAKAGQVRYRNDKNGIIHTTIGKVDFDADKLKENLEALLVALKKAKPTQAKGVYIKKVSISTTMGAGVAVDQAGLSASVN
>YP_350817 Pseudomonas_fluorescens_Pf0_1_uid57591 COG0081
MAKLTKRQKAIAEKIEAGKSYNFEEAATLLASLPAAKFVESFDVAVNLGVDPRKSDQVVRSATVLPHGTGKTVRVAVFTQGPAAEAALAAGADRVGMDELAAEMKGGDLNYDVVIASPDAMRVVGQLGQILGPRGLMPNPKVGTVTPDVATAVKNAKAGQVRYRTDKNGIIHTSVGKIGFDAVKLKENVEALIADLKRIKPASSKGIYVKRVTLSTTMGPGLVIDQSSLDA
>YP_362719 Xanthomonas_campestris_vesicatoria_85_10_uid58321 COG0081
MAQSKRVKAITAAVVPGKTYAFEDAIKILKTATKAKFVESIDVAVRLGVDAKKSDQQVRGSTVLPAGTGKSVRVAVFAPAGAKADEALAAGAEAVGMDDLAEKMQAGDLNYDVVIATPDAMRVVGKLGTLLGPRGLMPNPKVGTVSANPGEAVKNAKSGQVRYRTDKAGIIHCTIGKASFDDEALKSNLQALLLDLVKAKPATSKGTYLQKVSVSSTMGPGVTVDQSSLSLK
>YP_405190 Shigella_dysenteriae_Sd197_uid58213 COG0081
MAKLTKRMRVIREKVDATKQYDINEAIALLKELATAKFVESVDVAVNLGIDARKSDQNVRGATVLPHGTGRSVRVAVFTQGANAEAAKAAGAELVGMEDLADQIKKGEMNFDVVIASPDAMRVVGQLGQVLGPRGLMPNPKVGTVTPNVAEAVKNAKAGQVRYRNDKNGIIHTTIGKVDFDADKLKENLEALLVALKKAKPTQAKGVYIKKVSISTTMGAGVAVDQAGLSASVN
>YP_410273 Shigella_boydii_Sb227_uid58215 COG0081
MAKLTKRMRVIREKVDATKQYDINEAIALLKELATAKFVESVDVAVNLGIDARKSDQNVRGATVLPHGTGRSVRVAVFTQGANAEAAKAAGAELVGMEDLADQIKKGEMNFDVVIASPDAMRVVGQLGQVLGPRGLMPNPKVGTVTPNVAEAVKNAKAGQVRYRNDKNGIIHTTIGKVDFDADKLKENLEALLVALKKAKPTQAKGVYIKKVSISTTMGAGVAVDQAGLSASVN
>YP_452426 Xanthomonas_oryzae_MAFF_311018_uid58547 COG0081
MAQSKRVKAIAAAVAPGKAYAFEDAIKILKTATKAKFVESIDVAVRLGVDAKKSDQQVRGSTVLPAGTGKSVRVAVFAPAGAKADEALAAGAEAVGMDDLAEKMQAGDLSYDVVIATPDAMRVVGKLGTLLGPRGLMPNPKVGTVSANPGEAVKNAKSGQVRYRTDKAGIIHCTIGKASFDDEALKSNLQALLLDLVKAKPATSKGTYLQKVSVSSTMGPGVTVDQSSLSLK
>YP_514378 Francisella_tularensis_holarctica_LVS_uid58595 COG0081
MAKVSKRMKEISAKINAEKKYPVSEAFDLLREVSSVKFVESVDVSVALGVDPRKSDQVVRGASVLPNGTGKTVRVAVFAKGPAADAAKEAGAEVVGMEDLADEVKKGNMDFDVVIASPDSMRVVGQLGQILGPKGLMPNPKIGTVTMDVAKAVRDAKAGQVRYRVDKAGIIHTTIGKVNFTSDALKQNLEQLLTDLKKAKPAVSKGIYLKKVSVSSTMGPGINVDFSDLNI
>YP_542796 Escherichia_coli_UTI89_uid58541 COG0081
MAKLTKRMRVIREKVDATKQYDINEAIALLKELATAKFVESVDVAVNLGIDARKSDQNVRGATVLPHGTGRSVRVAVFTQGANAEAAKAAGAELVGMEDLADQIKKGEMNFDVVIASPDAMRVVGQLGQVLGPRGLMPNPKVGTVTPNVAEAVKNAKAGQVRYRNDKNGIIHTTIGKVDFDADKLKENLEALLVALKKAKPTQAKGVYIKKVSISTTMGAGVAVDQAGLSASVN
>YP_561180 Shewanella_denitrificans_OS217_uid58263 COG0081
MAKLTKRMRVIRDKVDGMKSYDINEAVALLKELATAKFVESVDVAVNLGIDPRKSDQNVRGATVLPHGTGRDVRVAVFTQGANAEAAKAAGAELVGMEELAEQIKAGEMNFDVVIASPDAMRVVGMLGQILGPRGLMPNPKTGTVTPNVAEAVKNAKAGQVRYRNDKNGIIHTTIGKVDFTTEQLKENLEALVSALKKAKPAVAKGVFVKKISISTTMGAGVAVDQATLETAN
>YP_606243 Pseudomonas_entomophila_L48_uid58639 COG0081
MAKLTKRQKAIAEKIEAGKAYNFEEAATLLASLPTAKFVESYDIAVNLGVDPRKSDQVVRSATVLPHGTGKTVRVAVFTQGPAAEAALAAGADRVGMDDLAAEMKGGDLNYDVVIASPDAMRVVGQLGQVLGPRGLMPNPKVGTVTPDVATAVKNAKAGQVRYRTDKNGIIHTSVGKVGFEAGKLKENVEALIADLKRIKPASSKGIYVKRVTLSTTMGPGLIIDQSSLNV
>YP_646149 Yersinia_pestis_Nepal516_uid58609 COG0081
MAKLTKRMRVIRDKVDVTKQYDINEAVALLKELATAKFVESVDVAVNLGIDARKSDQNVRGATVLPHGTGRSVRVAVFAQGANAEAAKEAGAELVGMDDLADQIKKGEMNFDVVIASPDAMRVVGQLGQILGPRGLMPNPKVGTVTPNVAEAVKNAKAGQVRYRNDKNGIIHTTIGKVDFDSDKLKENLESLVVALKKAKPATAKGIYIKKISLSTTMGAGVAIDQSGLTAVVN
>YP_653529 Yersinia_pestis_Antiqua_uid58607 COG0081
MAKLTKRMRVIRDKVDVTKQYDINEAVALLKELATAKFVESVDVAVNLGIDARKSDQNVRGATVLPHGTGRSVRVAVFAQGANAEAAKEAGAELVGMDDLADQIKKGEMNFDVVIASPDAMRVVGQLGQILGPRGLMPNPKVGTVTPNVAEAVKNAKAGQVRYRNDKNGIIHTTIGKVDFDSDKLKENLESLVVALKKAKPATAKGIYIKKISLSTTMGAGVAIDQSGLTAVVN
>YP_666338 Francisella_tularensis_FSC198_uid58693 COG0081
MAKVSKRMKEISAKINAEKKYPVSEAFDLLREVSSVKFVESVDVSVALGVDPRKSDQVVRGASVLPNGTGKTVRVAVFAKGPAADAAKEAGAEVVGMEDLADEVKKGNMDFDVVIASPDSMRVVGQLGQILGPKGLMPNPKVGTVTMDVAKAVRDAKAGQVRYRVDKAGIIHTTIGKVNFTSDALKQNLEQLLTDLKKAKPAVSKGIYLKKVSVSSTMGPGINVDFSDLNI
>YP_672049 Escherichia_coli_536_uid58531 COG0081
MAKLTKRMRVIREKVDATKQYDINEAIALLKELATAKFVESVDVAVNLGIDARKSDQNVRGATVLPHGTGRSVRVAVFTQGANAEAAKAAGAELVGMEDLADQIKKGEMNFDVVIASPDAMRVVGQLGQVLGPRGLMPNPKVGTVTPNVAEAVKNAKAGQVRYRNDKNGIIHTTIGKVDFDADKLKENLEALLVALKKAKPTQAKGVYIKKVSISTTMGAGVAVDQAGLSASVN
>YP_691354 Shigella_flexneri_5_8401_uid58583 COG0081
MAKLTKRMRVIREKVDATKQYDINEAIALLKELATAKFVESVDVAVNLGIDARKSDQNVRGATVLPHGTGRSVRVAVFTQGANAEAAKAAGAELVGMEDLADQIKKGEMNFDVVIASPDAMRVVGQLGQVLGPRGLMPNPKVGTVTPNVAEAVKNAKAGQVRYRNDKNGIIHTTIGKVDFDADKLKENLEALLVALKKAKPTQAKGVYIKKVSISTTMGAGVAVDQAGLSASVN
>YP_718377 Haemophilus_somnus_129PT_uid57929 COG0081
MAKLTKRMKAIKAGVDSTKQYEINEAITVLKQFTSTKFVESVDVAVNLGIDARKSDQNVRGATVLPHGTGRSVRVAVFTQGANVDAAKAAGADLVGMEDLAEQIKKGEMNFDVVIASPDAMRVVGQLGQILGPRGLMPNPKVGTVTPNVAEAVKNAKSGQIRYRNDKNGIIHTTIGKANFSAEQLKENLQALLAALTKAKPATAKGIFIRKVSVSTTQGAGVAVDQSSL
>YP_732327 Shewanella_MR_4_uid58345 COG0081
MAKLTKRMRVIREKVDGTKLYEINDAVALLKELATAKFVESVDVAVNLGIDPRKSDQNVRGATVLPHGTGRDVRVAVFTQGANAEAAKAAGAELVGMDDLAEQIKAGEMNFDVVIASPDAMRVVGMLGQILGPRGLMPNPKTGTVTPNVAEAVKNAKAGQVRYRNDKNGIIHTTIGKVDFTPVQLKENLEALISALKKAKPAVAKGVYVKKVSISTTMGAGVAIDQATLETAN
>YP_736247 Shewanella_MR_7_uid58343 COG0081
MAKLTKRMRVIREKVDGTKLYEINDAVALLKELATAKFVESVDVAVNLGIDPRKSDQNVRGATVLPHGTGRDVRVAVFTQGANAEAAKAAGAELVGMDDLAEQIKAGEMNFDVVIASPDAMRVVGMLGQILGPRGLMPNPKTGTVTPNVAEAVKNAKAGQVRYRNDKNGIIHTTIGKVDFTPVQLKENLEALISALKKAKPAVAKGVYVKKVSISTTMGAGVAIDQATLETAN
>YP_748839 Shewanella_frigidimarina_NCIMB_400_uid58265 COG0081
MAKLTKRARVIREKVDATKLYDINEAVVLLQELATAKFVESVDVAVNLGIDPRKSDQNVRGATVLPHGTGRDVRVAVFTQGANAEAAIAAGAELVGMEDLAEKVKAGEMNFDVVIASPDAMRVVGMLGQILGPRGLMPNPKTGTVTPNVAEAVKNAKAGQVRYRNDKNGIIHTTIGKVTFTTEQLKENLESLVSALKKAKPAVAKGIYVKKISISTTMGAGVAIDQGSLEEAK
>YP_764100 Francisella_tularensis_holarctica_OSU18_uid58687 COG0081
MAKVSKRMKEISAKINAEKKYPVSEAFDLLREVSSVKFVESVDVSVALGVDPRKSDQVVRGASVLPNGTGKTVRVAVFAKGPAADAAKEAGAEVVGMEDLADEVKKGNMDFDVVIASPDSMRVVGQLGQILGPKGLMPNPKVGTVTMDVAKAVRDAKAGQVRYRVDKAGIIHTTIGKVNFTSDALKQNLEQLLTDLKKAKPAVSKGIYLKKVSVSSTMGPGINVDFSDLNI
>YP_788846 Pseudomonas_aeruginosa_UCBPP_PA14_uid57977 COG0081
MAKLTKRQKAIAEKVVAGKQYSFEEAAKLLAELSTIKFKESVDVAVNLGVDPRKSDQVVRGATVLPNGTGKSVRVAVFTQGPAAEAALAAGADKVGMDELAAEMKGGDLNYDVVIASPDAMRVVGQLGQILGPRGLMPNPKVGTVTPDVATAVKNAKAGQVRFRTDKNGIIHSSVGKVDFEPAKLQQNVEALLADLKRLKPSSSKGVYVKRVTLSTTMGPGLQIDLASLEA
>YP_867839 Shewanella_ANA_3_uid58347 COG0081
MAKLTKRMRVIREKVDGTKLYEINDAVALLKELATAKFVESVDVAVNLGIDPRKSDQNVRGATVLPHGTGREVRVAVFTQGANAEAAKAAGAELVGMDDLAEQIKAGEMNFDVVIASPDAMRVVGMLGQILGPRGLMPNPKTGTVTPNVAEAVKNAKAGQVRYRNDKNGIIHTTIGKVDFTPVQLKENLEALISALKKAKPAVAKGVYVKKVSISTTMGAGVAIDQATLDTAN
>YP_899189 Francisella_novicida_U112_uid58499 COG0081
MAKVSKRMKEISAKINAEKKYPVSEAFDLLREVSSVKFVESVDVSVALGVDPRKSDQVVRGASVLPNGTGKTVRVAVFAKGPAADAAKEAGAEVVGMEDLADEVKKGNMDFDVVIASPDSMRVVGQLGQILGPKGLMPNPKVGTVTMDVAKAVRDAKAGQVRYRVDKAGIIHTTIGKVNFTSDALKQNLEQLLTDLKKAKPAVSKGIYLKKVSVSSTMGPGINVDFSDLNI
>YP_926084 Shewanella_amazonensis_SB2B_uid58257 COG0081
MAKLTKRMRVIREKVDATKAYDINEAITLLKELATAKFVESVDVAVNLGVDPRKSDQNVRGAIVLPHGTGRDVRVAVFTQGANAEAAKEAGAELVGMEDLAEQVKAGEMNFDVVIASPDAMRVVGMLGQILGPRGLMPNPKTGTVTPNVAEAVKNAKAGQVRYRNDKNGIIHTTIGKVDFDSVKLKENLEALLVALKKQKPAAAKGQYVKKVSISTTMGAGVAVDQNTLEATA
>YP_961553 Shewanella_W3_18_1_uid58341 COG0081
MAKLTKRMRVIREKVDGTKLYEINDAVALLKELATAKFVESVDVAVNLGIDPRKSDQNVRGATVLPHGTGRDVRVAVFTQGANAEAAKAAGAELVGMDDLAEQIKAGEMNFDVVIASPDAMRVVGMLGQILGPRGLMPNPKTGTVTPNVAEAVKNAKAGQVRYRNDKNGIIHTTIGKVDFTPVQLKENLEALISALKKAKPAVAKGVYVKKVSISTTMGAGVAVDQATLDTAN
>NP_232224 Vibrio_cholerae_O1_biovar_El_Tor_N16961_uid57623 COG0087
MIGLIGRKVGMTRVFTEDGVSIPVTVVEVEANRVSQVKTLETDGYAAIQVTTGSKKANRVTKPEAGHFAKAGVEAGRGLWEFRLENGEEFAVGSELTVELFNEVKKVDVTGTSKGKGFQGAVKRWNFRTQDMTHGNSLSHRAPGSIGQCQTPGRVFKGKKMAGHMGAERVTTQNLEIVRVDAERNLLLIKGAVPGATGGNVIVKPAVKA
>NP_252953 Pseudomonas_aeruginosa_PAO1_uid57945 COG0087
MTIGVVGRKCGMTRIFTEEGVSIPVTVIEVEPNRVTQFKTEETDGYRAVQVTAGERRASRVTKAQAGHFAKANVAAGRGVWEFRLGEEQYAAGDQITVDLFQAGQMVDVTGESKGKGFAGTIKRWNFRGQDNTHGNSVSHRVPGSIGQCQTPGRVFKGKKMSGHLGAERVTVQSLEIVRVDAERNLLLVKGAVPGATGGDVIVRPAAKARG
>NP_289881 Escherichia_coli_O157_H7_EDL933_uid57831 COG0087
MIGLVGKKVGMTRIFTEDGVSIPVTVIEVEANRVTQVKDLANDGYRAIQVTTGAKKANRVTKPEAGHFAKAGVEAGRGLWEFRLAEGEEFTVGQSISVELFADVKKVDVTGTSKGKGFAGTVKRWNFRTQDATHGNSLSHRVPGSIGQNQTPGKVFKGKKMAGQMGNERVTVQSLDVVRVDAERNLLLVKGAVPGATGSDLIVKPAVKA
>NP_312212 Escherichia_coli_O157_H7_Sakai_uid57781 COG0087
MIGLVGKKVGMTRIFTEDGVSIPVTVIEVEANRVTQVKDLANDGYRAIQVTTGAKKANRVTKPEAGHFAKAGVEAGRGLWEFRLAEGEEFTVGQSISVELFADVKKVDVTGTSKGKGFAGTVKRWNFRTQDATHGNSLSHRVPGSIGQNQTPGKVFKGKKMAGQMGNERVTVQSLDVVRVDAERNLLLVKGAVPGATGSDLIVKPAVKA
>NP_417779 Escherichia_coli_K_12_substr__MG1655_uid57779 COG0087
MIGLVGKKVGMTRIFTEDGVSIPVTVIEVEANRVTQVKDLANDGYRAIQVTTGAKKANRVTKPEAGHFAKAGVEAGRGLWEFRLAEGEEFTVGQSISVELFADVKKVDVTGTSKGKGFAGTVKRWNFRTQDATHGNSLSHRVPGSIGQNQTPGKVFKGKKMAGQMGNERVTVQSLDVVRVDAERNLLLVKGAVPGATGSDLIVKPAVKA
>NP_438936 Haemophilus_influenzae_Rd_KW20_uid57771 COG0087
MIGLVGRKVGMTRIFNEDGVSVPVTVIEIEANRVTQVKTLENDGYTAVQVTTGSKKANRVTKPEAGHFVKAGVEAGRGLWEFRTEGEEFTLGQEINVDIFADVKKVDVTGTSKGKGFQGGVKRWNFRTQDATHGNSLSHRVLGSIGQNQTPGRVFKGKKMAGHLGAERVTVQSLEVVRVDAERKLLLVKGSVPGAINGDVIVKPAVKA
>NP_458460 Salmonella_enterica_serovar_Typhi_CT18_uid57793 COG0087
MIGLVGKKVGMTRIFTEDGVSIPVTVIEVEANRVTQVKDLANDGYRAVQVTTGAKKANRVTKPEAGHFAKAGVEAGRGLWEFRLAEGEEYTVGQSISVELFADVKKVDVTGTSKGKGFAGTVKRWNFRTQDATHGNSLSHRVPGSIGQNQTPGKVFKGKKMAGQMGNERVTVQSLDVVRVDAERNLLLVKGGVPGATGCDLIVKPAVKA
>NP_462344 Salmonella_enterica_serovar_Typhimurium_LT2_uid57799 COG0087
MIGLVGKKVGMTRIFTEDGVSIPVTVIEVEANRVTQVKDLANDGYRAVQVTTGAKKANRVTKPEAGHFAKAGVEAGRGLWEFRLAEGEEYTVGQSISVELFADVKKVDVTGTSKGKGFAGTVKRWNFRTQDATHGNSLSHRVPGSIGQNQTPGKVFKGKKMAGQMGNERVTVQSLDVVRVDAERNLLLVKGGVPGATGCDLIVKPAVKA
>NP_636281 Xanthomonas_campestris_ATCC_33913_uid57887 COG0087
MTKKYSLGFVGRKAGMSRVFTEDGRSVPVTLIEATPNRIAQIKTVEVDGYSAVQITVGARRAALVNKPAAGHFAKAKVEAGRGLWEFRVEDAQLGDFAVGGEIKADIFEVGQKVDVQGVTKGKGFQGTIKRYNFRMGDATHGNSLSHRAPGSLGQRQTPGRVFPGKKMSGHMGAVQQSTQNLEVVKVDVERGLIAIRGAVPGAAGGDVIVRPASKA
>NP_641319 Xanthomonas_axonopodis_citri_306_uid57889 COG0087
MTKKYSLGFVGRKAGMSRVFTEDGRSVPVTLIEATPNRIAQIKTVEVDGYSAVQVTVGARRAALVNKPAAGHFAKAKVEAGRGLWEFRVEDAQLGDFAVGGEIKADIFEVGQKVDVQGVTKGKGFQGTIKRYNFRMGDATHGNSLSHRAPGSLGQRQTPGRVFPGKKMSGHMGAVQQSTQNLEVVKVDVERGLIAIRGAVPGAAGGDVIVRPASKA
>NP_671283 Yersinia_pestis_KIM_10_uid57875 COG0087
MIGLVGKKVGMTRIFTEDGVSIPVTVIEIEANRVTQVKSLENDGYRAVQVTTGAKKANRVTKPEAGHFAKAGVEAGRGLWEFRLPEGQEFTAGQEISVEIFADVKKVDVTGTSKGKGFAGTVKRWNFRTQDATHGNSLSHRVPGSIGQNQTPGKVFKGKKMAGHMGDERVTVQSLDVVRVDAERNLLLVKGAVPGATGGNLIVKPAVKA
>NP_709108 Shigella_flexneri_2a_301_uid62907 COG0087
MIGLVGKKVGMTRIFTEDGVSIPVTVIEVEANRVTQVKDLANDGYRAIQVTTGAKKANRVTKPEAGHFAKAGVEAGRGLWEFRLAEGEEFTVGQSISVELFADVKKVDVTGTSKGKGFAGTVKRWNFRTQDATHGNSLSHRVPGSIGQNQTPGKVFKGKKMAGQMGNERVTVQSLDVVRVDAERNLLLVKGAVPGATGSDLIVKPAVKA
>NP_715871 Shewanella_oneidensis_MR_1_uid57949 COG0087
MAIGLIGRKVGMTRIFTEDGVSIPVTVIEVAGNRVTQVKTLETDGYRALQVTTGTKKANRITKPEAGHFAKSGVEAGRGLWELRLADGEGEGIEVGAELNVGIFADVAKVDVTGQSKGKGFQGGVKRWNFRTQDMTHGNSLSHRSNGSIGQNQTPGRVFKGKKMSGHMGAERVTTQNLDVVRVDVERNLLLVKGAVPGATNGDLIIKPAVKA
>NP_742620 Pseudomonas_putida_KT2440_uid57843 COG0087
MTIGVIGRKCGMTRIFTEEGVSIPVTVIEIEPNRVTQFKTEETDGYRAVQVTVGERRASRVTAAQAGHFAKANVAAGRGVWEFRLEEGDFQAGDLIKAELFTAGQLVDVTGQSKGKGFAGTIKRWNFRGQDNTHGNSVSHRVPGSIGQCQTPGRVFKGKKMSGHMGAERVTVQSLEVVRVDAERNLLLIKGAVPGATGGDVVVRPAVKARG
>NP_755955 Escherichia_coli_CFT073_uid57915 COG0087
MIGLVGKKVGMTRIFTEDGVSIPVTVIEVEANRVTQVKDLANDGYRAIQVTTGAKKANRVTKPEAGHFAKAGVEAGRGLWEFRLAEGEEFTVGQSISVELFADVKKVDVTGTSKGKGFAGTVKRWNFRTQDATHGNSLSHRVPGSIGQNQTPGKVFKGKKMAGQMGNERVTVQSLDVVRVDAERNLLLVKGAVPGATGSDLIVKPAVKA
>NP_759743 Vibrio_vulnificus_CMCP6_uid62909 COG0087
MIGLIGRKVGMTRVFTEEGVSIPVTVVEVEANRVAQVKTLETDGYAAIQVTAGTKKANRVNKAEAGHFAKAGVEAGRGLWEFRLENGEEFAVGSELTVELFNEVKKVDVTGTSKGKGFQGTVKRWNFRTQDMTHGNSLSHRAPGSIGQCQTPGRVFKGKKMAGHMGAERVTTQNLEIVRVDAERNLLLIKGAVPGATGGNVIVKPAVKA
>NP_790473 Pseudomonas_syringae_tomato_DC3000_uid57967 COG0087
MTIGVVGRKCGMTRIFTEEGVSIPVTVIEIEPNRVTQFKTEETDGYRAVQVTVGERRASRVTAAQAGHFAKANVAAGRTVMEFRLEEGEYQAGDQINAEIFAAGQLVDVTGQSKGKGFQGTIKRWNFRGQDNTHGNSVSHRVPGSIGQCQTPGRVFKGKKMSGHMGAERVTVQSLEVVRVDAERNLLLVKGAVPGATGGNLVVRPAAKARG
>NP_796636 Vibrio_parahaemolyticus_RIMD_2210633_uid57969 COG0087
MIGLIGRKVGMTRVFTEEGVSIPVTVVEVEANRVSQVKTLETDGYAAIQVTAGSKKANRVNKAEAGHFAKAGVEAGRGLWEFRLENGEEFEVGAELTVELFNETKKVDVTGTSKGKGFQGAVKRWNFRTQDMTHGNSLSHRAPGSIGQCQTPGRVFKGKKMAGHMGAERVTTQNLEIVRVDAERNLLLIKGAVPGATGGNVIVKPAVKA
>NP_807672 Salmonella_enterica_serovar_Typhi_Ty2_uid57973 COG0087
MIGLVGKKVGMTRIFTEDGVSIPVTVIEVEANRVTQVKDLANDGYRAVQVTTGAKKANRVTKPEAGHFAKAGVEAGRGLWEFRLAEGEEYTVGQSISVELFADVKKVDVTGTSKGKGFAGTVKRWNFRTQDATHGNSLSHRVPGSIGQNQTPGKVFKGKKMAGQMGNERVTVQSLDVVRVDAERNLLLVKGGVPGATGCDLIVKPAVKA
>NP_839550 Shigella_flexneri_2a_2457T_uid57991 COG0087
MIGLVGKKVGMTRIFTEDGVSIPVTVIEVEANRVTQVKDLANDGYRAIQVTTGAKKANRVTKPEAGHFAKAGVEAGRGLWEFRLAEGEEFTVGQSISVELFADVKKVDVTGTSKGKGFAGTVKRWNFRTQDATHGNSLSHRVPGSIGQNQTPGKVFKGKKMAGQMGNERVTVQSLDVVRVDAERNLLLVKGAVPGATGSDLIVKPAVKA
>NP_874311 Haemophilus_ducreyi_35000HP_uid57625 COG0087
MIGLIGRKVGMTRVFNEDGVSIPVTVIEIEANRVTQVKTLENDGYSAIQVTTGTKKASRVTKPEAGHFVKAGVEAGRGLWEFRTEGEEFTLGQEINVDIFADVKKVDVTGTSKGKGFAGGVKRWNFRTQDATHGNSLSHRVLGSIGQNQTPGRVFKGKKMAGHLGAERVTVQSLEVVRVDAERKLLLVKGAVPGATNSNVIVKPAVKA
>NP_933168 Vibrio_vulnificus_YJ016_uid58007 COG0087
MIGLIGRKVGMTRVFTEEGVSIPVTVVEVEANRIAQVKTLETDGYAAIQVTAGTKKANRVNKAEAGHFAKAGVEAGRGLWEFRLENGEEFAVGSELTVELFNEVKKVDVTGTSKGKGFQGTVKRWNFRTQDMTHGNSLSHRAPGSIGQCQTPGRVFKGKKMAGHMGAERVTTQNLEIVRVDAERNLLLIKGAVPGATGGNVIVKPAVKA
>NP_991606 Yersinia_pestis_biovar_Microtus_91001_uid58037 COG0087
MIGLVGKKVGMTRIFTEDGVSIPVTVIEIEANRVTQVKSLENDGYRAVQVTTGAKKANRVTKPEAGHFAKAGVEAGRGLWEFRLPEGQEFTAGQEISVEIFADVKKVDVTGTSKGKGFAGTVKRWNFRTQDATHGNSLSHRVPGSIGQNQTPGKVFKGKKMAGHMGDERVTVQSLDVVRVDAERNLLLVKGAVPGATGGNLIVKPAVKA
>YP_001008068 Yersinia_enterocolitica_8081_uid57741 COG0087
MIGLVGKKVGMTRIFTEDGVSIPVTVIEIEANRVTQVKSLENDGYRAVQVTTGAKKANRVTKPEAGHFAKAGVEAGRGLWEFRLPEGQEFTAGQEISVEIFADVKKVDVTGTSKGKGFAGTVKRWNFRTQDATHGNSLSHRVPGSIGQNQTPGKVFKGKKMAGHLGDERVTVQSLDVVRVDAERNLLLVKGAVPGATGGNLIVKPAVKA
>YP_001052504 Shewanella_baltica_OS155_uid58259 COG0087
MAIGLIGRKVGMTRIFTEDGVSIPVTVIEVAGNRVTQVKTLETDGYRALQVTTGTKKANRITKPEAGHFAKSGVEAGRGLWEMRLVDGEGEGIEVGAELNVDIFADVAKVDVTGQSKGKGFQGGVKRWNFRTQDMTHGNSLSHRSNGSIGQNQTPGRVFKGKKMSGHMGAERVTTQNLVVVRVDVERNLLLVRGAVPGATNGDLIIKPAVKA
>YP_001086079 Acinetobacter_baumannii_ATCC_17978_uid58731 COG0087
MAIGLVGRKCGMTRIFTDAGVSVPVTVIEVDPNRITQIKTLETDGYQAVQVTTGERRESRVTNAQKGHFAKAGVAAGRLVKEFRVTEAELEGREVGGTIGVDLFTVGQIVDVTGQSKGKGFQGGVKRWNFRTQDATHGNSVSHRVLGSTGQNQTPGRVFKGKKMAGHLGDERVTVQGLEIVSVDTERSVLVVKGAIPGATGGDVIVRPTIKA
>YP_001092289 Shewanella_loihica_PV_4_uid58349 COG0087
MAIGLIGRKVGMTRIFTEDGASIPVTVIEIAANRVAQVKTLETDGYRALQITTGTKKANRITKPEAGHFAKAGVEAGRGLWEMRLADGEGEGIEVGAELNVDIFADVAKVDVTGQSKGKGFQGGIKRWNFRTQDATHGNSLAHRANGSIGQNQTPGRVFKGKKMSGHMGAERVTTQNLDVVRVDAERNLLLVKGAVPGATNGDLIIKPAVKA
>YP_001122556 Francisella_tularensis_WY96_3418_uid58811 COG0087
MSLGLVGRKCGMTRIFTEDGVSIPVTVVQVEPNKVTQVKTVEKDGYNAIQVTTGFKKRSNVNKPMAGHYAKASVEPGRGLWEFTVDAAAEYQVGSSFDATMFEAGQKVDVRGVSKGKGFQGGVKRHNFATQDATHGNSLSHRVHGSTGQNQTPGRVFKNKKMAGHLGNENVTIQSLEVVRVDAENGLLLLKGGIPGSVGGDIIVTPAVKS
>YP_001161527 Yersinia_pestis_Pestoides_F_uid58619 COG0087
MIGLVGKKVGMTRIFTEDGVSIPVTVIEIEANRVTQVKSLENDGYRAVQVTTGAKKANRVTKPEAGHFAKAGVEAGRGLWEFRLPEGQEFTAGQEISVEIFADVKKVDVTGTSKGKGFAGTVKRWNFRTQDATHGNSLSHRVPGSIGQNQTPGKVFKGKKMAGHMGDERVTVQSLDVVRVDAERNLLLVKGAVPGATGGNLIVKPAVKA
>YP_001171323 Pseudomonas_stutzeri_A1501_uid58641 COG0087
MTIGVVGRKCGMTRVFTEDGVSIPVTVIEIEPNRVTQFKNEESDGYRAVQVTVGERRASRVTKAQAGHFAKANVAAGRGVWEFRLEGEEFQVGDQINAEIFQAGQLVDVTGQSKGKGFAGTIKRWNFRGQDNTHGNSVSHRVPGSIGQCQTPGRVFKGKKMSGHMGAERVTVQSLEIVRVDAERNLLLVKGAVPGATGGDVFVRPAVKARG
>YP_001178459 Enterobacter_638_uid58727 COG0087
MIGLVGKKVGMTRIFTEDGVSIPVTVIEVEANRVTQVKDLANDGYRAVQVTTGSKKASRVTKPEAGHFAKAGVEAGRGLWEFRLAEGEEFTVGQDISVELFAEVKKVDVTGTSKGKGFAGTVKRWNFRTQDATHGNSLSHRVPGSIGQNQTPGKVFKGKKMAGQMGNERVTVQSLDVVRVDAERNLLLVKGAVPGATGSNLIVKPAVKA
>YP_001185265 Shewanella_putrefaciens_CN_32_uid58267 COG0087
MAIGLIGRKVGMTRIFTEDGVSIPVTVIEVAGNRVTQVKTLETDGYRALQVTTGTKKANRITKPEAGHFAKSGVEAGRGLWEVRLEDGEGEGIEVGAELNVDIFADVAKVDVTGQSKGKGFQGGVKRWNFRTQDMTHGNSLSHRSNGSIGQNQTPGRVFKGKKMSGHMGAERVTTQNLVVVRVDVERNLLLVRGAVPGATNGDLIIKPAVKA
>YP_001189388 Pseudomonas_mendocina_ymp_uid58723 COG0087
MTIGVVGRKCGMTRIFTEEGVSIPVTVIEIEPNRVTQFKNEESDGYRAVQVTVGERRASRVSKAQAGHFAKANVAAGRTVMEFRLEEGDYQAGDLINAEIFQAGQLVDVTGQSKGKGFAGTIKRWNFRGQDNTHGNSVSHRVPGSIGQCQTPGRVFKGKKMSGHMGAERVTVQSLEVVRVDAERNLLLVKGAVPGATGGDVIVRPAVKA
>YP_001218090 Vibrio_cholerae_O395_uid58425 COG0087
MIGLIGRKVGMTRVFTEDGVSIPVTVVEVEANRVSQVKTLETDGYAAIQVTTGSKKANRVTKPEAGHFAKAGVEAGRGLWEFRLENGEEFAVGSELTVELFNEVKKVDVTGTSKGKGFQGAVKRWNFRTQDMTHGNSLSHRAPGSIGQCQTPGRVFKGKKMAGHMGAERVTTQNLEIVRVDAERNLLLIKGAVPGATGGNVIVKPAVKA
>YP_001252260 Legionella_pneumophila_Corby_uid58733 COG0087
MMIGLLGRKIGMTRVFTPEGVSVPVSVVEVQPNRVSQVKTAANDGYSAVQLTGGTKKSSKVSKPVAGHFAKAQIDAGDMQVEFRIDSEDAFTPGQVISVADVFTAGQYVDVSGLTKGKGFAGTVKRHNFRTQDASHGNSRSHRVPGSIGQNQTPGRVFKGKKMAGHMGNARCTIQSLELVKVDSERNLLLIKGAIPGAPGSRVEIKPAVKKQARGE
>YP_001265841 Pseudomonas_putida_F1_uid58355 COG0087
MTIGVIGRKCGMTRIFTEEGVSIPVTVIEIEPNRVTQFKTEETDGYRAVQVTVGERRASRVTAAQAGHFAKANVAAGRGVWEFRLEEGDFQAGDLIKAELFTAGQLVDVTGQSKGKGFAGTIKRWNFRGQDNTHGNSVSHRVPGSIGQCQTPGRVFKGKKMSGHMGAERVTVQSLEVVRVDAERNLLLIKGAVPGATGGDVVVRPAVKARG
>YP_001292719 Haemophilus_influenzae_PittGG_uid58593 COG0087
MIGLVGRKVGMTRIFNEDGVSVPVTVIEIEANRVTQVKTLENDGYTAVQVTTGSKKANRVTKPEAGHFVKAGVEAGRGLWEFRTEGEEFTLGQEINVDIFADVKKVDVTGTSKGKGFQGGVKRWNFRTQDATHGNSLSHRVLGSIGQNQTPGRVFKGKKMAGHLGAERVTVQSLEVVRVDAERKLLLVKGSVPGAINGNVIVKPAVKA
>YP_001346223 Pseudomonas_aeruginosa_PA7_uid58627 COG0087
MTIGVVGRKCGMTRIFTEEGVSIPVTVIEVEPNRVTQFKTEETDGYRAVQVTAGERRASRVTKAQAGHFAKANVAAGRGVWEFRLGEEQYAAGDQITVDLFQAGQMVDVTGESKGKGFAGTIKRWNFRGQDNTHGNSVSHRVPGSIGQCQTPGRVFKGKKMSGHLGAERVTVQSLEIVRVDAERNLLLVKGAVPGATGGDVIVRPAAKARG
>YP_001364430 Shewanella_baltica_OS185_uid58743 COG0087
MAIGLIGRKVGMTRIFTEDGVSIPVTVIEVAGNRVTQVKTLETDGYRALQVTTGTKKANRITKPEAGHFAKSGVEAGRGLWEMRLVDGEGEGIEVGAELNVDIFADVAKVDVTGQSKGKGFQGGVKRWNFRTQDMTHGNSLSHRSNGSIGQNQTPGRVFKGKKMSGHMGAERVTTQNLVVVRVDVERNLLLVRGAVPGATNGDLIIKPAVKA
>YP_001402863 Yersinia_pseudotuberculosis_IP_31758_uid58487 COG0087
MIGLVGKKVGMTRIFTEDGVSIPVTVIEIEANRVTQVKSLENDGYRAVQVTTGAKKANRVTKPEAGHFAKAGVEAGRGLWEFRLPEGQEFTAGQEISVEIFADVKKVDVTGTSKGKGFAGTVKRWNFRTQDATHGNSLSHRVPGSIGQNQTPGKVFKGKKMAGHMGDERVTVQSLDVVRVDAERNLLLVKGAVPGATGGNLIVKPAVKA
>YP_001427685 Francisella_tularensis_holarctica_FTNF002_00_uid58999 COG0087
MSLGLVGRKCGMTRIFTEDGVSIPVTVVQVEPNKVTQVKTVEKDGYNAIQVTTGFKKRSNVNKPMAGHYAKASVEPGRGLWEFTVDAAAEYQVGSSFDATMFEAGQKVDVRGVSKGKGFQGGVKRHNFATQDATHGNSLSHRVHGSTGQNQTPGRVFKNKKMAGHLGNENVTIQSLEVVRVDAENGLLLLKGGIPGSVGGDIIVTPAVKS
>YP_001443958 Vibrio_harveyi_ATCC_BAA_1116_uid58957 COG0087
MIGLIGRKVGMTRVFTEDGVSIPVTVVEVEANRVSQVKTLETDGYAAIQVTAGSKKANRVNKAEAGHFAKAGVEAGRGLWEFRLENGEEFAVGAELTVELFNETKKVDVTGTSKGKGFQGAVKRWNFRTQDMTHGNSLSHRAPGSIGQCQTPGRVFKGKKMAGHMGAERVTTQNLEIVRVDAERNLLLIKGAVPGSTGGNVIVKPAVKA
>YP_001460112 Escherichia_coli_HS_uid58393 COG0087
MIGLVGKKVGMTRIFTEDGVSIPVTVIEVEANRVTQVKDLANDGYRAIQVTTGAKKANRVTKPEAGHFAKAGVEAGRGLWEFRLAEGEEFTVGQSISVELFADVKKVDVTGTSKGKGFAGTVKRWNFRTQDATHGNSLSHRVPGSIGQNQTPGKVFKGKKMAGQMGNERVTVQSLDVVRVDAERNLLLVKGAVPGATGSDLIVKPAVKA
>YP_001464788 Escherichia_coli_E24377A_uid58395 COG0087
MIGLVGKKVGMTRIFTEDGVSIPVTVIEVEANRVTQVKDLANDGYRAIQVTTGAKKANRVTKPEAGHFAKAGVEAGRGLWEFRLAEGEEFTVGQSISVELFADVKKVDVTGTSKGKGFAGTVKRWNFRTQDATHGNSLSHRVPGSIGQNQTPGKVFKGKKMAGQMGNERVTVQSLDVVRVDAERNLLLVKGAVPGATGSDLIVKPAVKA
>YP_001476049 Shewanella_sediminis_HAW_EB3_uid58835 COG0087
MAIGLIGRKVGMTRIFAEDGVSIPVTVIEIASNRVTQVKTLETDGYRALQVTTGTKKANRITKPEAGHFAKAGVEAGRGLWEVRLADGEGESIEVGAELNVDIFADVAKVDVTGQSKGKGFQGGIKRWNFHAQDMTHGNSLAHRSNGSIGQNQTPGRVFKGKKMSGHMGAERVTTQNLDVVRVDAERNLLLVKGAVPGATNGNLIIKPAVKA
>YP_001500048 Shewanella_pealeana_ATCC_700345_uid58705 COG0087
MAIGLIGRKVGMTRIFNEDGASVPVTVIEIAANRVTQVRTLDTDGYRALQVTTGTKKANRITKPEAGHFAKAGVEAGRGLWEMRLADGEGEGIEVGAELNVDIFADIAKVDVTGQSKGKGFQGGIKRWNFATQDATHGNSLAHRANGSIGQNQTPGRVFKGKKMSGHMGAERVTTQNLEVIRVDAERNLLLVKGAVPGATNGDLIIKPAVKA
>YP_001552642 Shewanella_baltica_OS195_uid58261 COG0087
MAIGLIGRKVGMTRIFTEDGVSIPVTVIEVAGNRVTQVKTLETDGYRALQVTTGTKKANRITKPEAGHFAKSGVEAGRGLWEMRLVDGEGEGIEVGAELNVDIFADVAKVDVTGQSKGKGFQGGVKRWNFRTQDMTHGNSLSHRSNGSIGQNQTPGRVFKGKKMSGHMGAERVTTQNLVVVRVDVERNLLLVRGAVPGATNGDLIIKPAVKA
>YP_001573118 Salmonella_enterica_arizonae_serovar_62_z4_z23__RSK2980_uid58191 COG0087
MIGLVGKKVGMTRIFTEDGVSIPVTVIEVEANRVTQVKDLANDGYRAVQVTTGVKKANRVTKPEAGHFAKAGVEAGRGLWEFRLAEGEEYTVGQSISVELFADVKKVDVTGTSKGKGFAGTVKRWNFRTQDATHGNSLSHRVPGSIGQNQTPGKVFKGKKMAGQMGNERVTVQSLDVVRVDAERNLLLVKGGVPGATGCDLIVKPAVKA
>YP_001605175 Yersinia_pestis_Angola_uid58485 COG0087
MIGLVGKKVGMTRIFTEDGVSIPVTVIEIEANRVTQVKSLENDGYRAVQVTTGAKKANRVTKPEAGHFAKAGVEAGRGLWEFRLPEGQEFTAGQEISVEIFADVKKVDVTGTSKGKGFAGTVKRWNFRTQDATHGNSLSHRVPGSIGQNQTPGKVFKGKKMAGHMGDERVTVQSLDVVRVDAERNLLLVKGAVPGATGGNLIVKPAVKA
>YP_001666731 Pseudomonas_putida_GB_1_uid58735 COG0087
MTIGVIGRKCGMTRIFTEEGVSIPVTVIEIEPNRVTQFKTEETDGYRAVQVTVGERRASRVTAAQAGHFAKANVAAGRGVWEFRLEEGDFQAGDLIKAELFTAGQLVDVTGQSKGKGFAGTIKRWNFRGQDNTHGNSVSHRVPGSIGQCQTPGRVFKGKKMSGHMGAERVTVQSLEVVRVDAERNLLLIKGAVPGATGGDVVVRPAVKARG
>YP_001676333 Shewanella_halifaxensis_HAW_EB4_uid59007 COG0087
MAIGLIGRKVGMTRIFNEDGASVPVTVIEIAANRVTQVRTLDTDGYRALQVTTGTKKANRITKPEAGHFAKAGVEAGRGLWEMRLADGEGEGIEVGAELNVDIFADIAKVDVTGQSKGKGFQGGIKRWNFAMQDATHGNSLAHRSNGSIGQNQTPGRVFKGKKMSGHMGAERVTTQNLEVIRVDAERNLLLVKGAVPGATNGDLIIKPAVKA
>YP_001677306 Francisella_philomiragia_ATCC_25017_uid59105 COG0087
MSLGLVGRKCGMTRIFTEDGVSIPVTVVQVESNKVTQIKTTETDGYNAIQVTTGFKKRSNVNKPMAGHYAKASVEPGRGLWEFAIDNASDYEVGASIDATIFEAGQKVDVRGVSKGKGFQGGVKRHNFATQDATHGNSLSHRVHGSTGQNQTPGRVFKNKKMAGHLGSENVTIQSLEVVRVDAENGLLLLKGGIPGSVGGDVIVTPAVKS
>YP_001706086 Acinetobacter_baumannii_SDF_uid61601 COG0087
MAIGLVGRKCGMTRIFTDAGVSVPVTVIEVDPNRITQIKTLETDGYQAVQVTTGERRESRVTNAQKGHFAKAGVAAGRLVKEFRVTEAELEGREVGGTIGVDLFTVGQIVDVTGQSKGKGFQGGVKRWNFRTQDATHGNSVSHRVLGSTGQNQTPGRVFKGKKMAGHLGDERVTVQGLEIVSVDTERSVLVVKGAIPGATGGDVIVRPAIKA
>YP_001712387 Acinetobacter_baumannii_AYE_uid61637 COG0087
MAIGLVGRKCGMTRIFTDAGVSVPVTVIEVDPNRITQIKTLETDGYQAVQVTTGERRESRVTNAQKGHFAKAGVAAGRLVKEFRVTEAELEGREVGGTIGVDLFTVGQIVDVTGQSKGKGFQGGVKRWNFRTQDATHGNSVSHRVLGSTGQNQTPGRVFKGKKMAGHLGDERVTVQGLEIVSVDTERSVLVVKGAIPGATGGDVIVRPTIKA
>YP_001719049 Yersinia_pseudotuberculosis_YPIII_uid59151 COG0087
MIGLVGKKVGMTRIFTEDGVSIPVTVIEIEANRVTQVKSLENDGYRAVQVTTGAKKANRVTKPEAGHFAKAGVEAGRGLWEFRLPEGQEFTAGQEISVEIFADVKKVDVTGTSKGKGFAGTVKRWNFRTQDATHGNSLSHRVPGSIGQNQTPGKVFKGKKMAGHMGDERVTVQSLDVVRVDAERNLLLVKGAVPGATGGNLIVKPAVKA
>YP_001723398 Escherichia_coli_ATCC_8739_uid58783 COG0087
MIGLVGKKVGMTRIFTEDGVSIPVTVIEVEANRVTQVKDLANDGYRAIQVTTGAKKANRVTKPEAGHFAKAGVEAGRGLWEFRLAEGEEFTVGQSISVELFADVKKVDVTGTSKGKGFAGTVKRWNFRTQDATHGNSLSHRVPGSIGQNQTPGKVFKGKKMAGQMGNERVTVQSLDVVRVDAERNLLLVKGAVPGATGSDLIVKPAVKA
>YP_001732159 Escherichia_coli_K_12_substr__DH10B_uid58979 COG0087
MIGLVGKKVGMTRIFTEDGVSIPVTVIEVEANRVTQVKDLANDGYRAIQVTTGAKKANRVTKPEAGHFAKAGVEAGRGLWEFRLAEGEEFTVGQSISVELFADVKKVDVTGTSKGKGFAGTVKRWNFRTQDATHGNSLSHRVPGSIGQNQTPGKVFKGKKMAGQMGNERVTVQSLDVVRVDAERNLLLVKGAVPGATGSDLIVKPAVKA
>YP_001745582 Escherichia_coli_SMS_3_5_uid58919 COG0087
MIGLVGKKVGMTRIFTEDGVSIPVTVIEVEANRVTQVKDLANDGYRAIQVTTGAKKANRVTKPEAGHFAKAGVEAGRGLWEFRLAEGEEFTVGQSISVELFADVKKVDVTGTSKGKGFAGTVKRWNFRTQDATHGNSLSHRVPGSIGQNQTPGKVFKGKKMAGQMGNERVTVQSLDVVRVDAERNLLLVKGAVPGATGSDLIVKPAVKA
>YP_001751594 Pseudomonas_putida_W619_uid58651 COG0087
MTIGVVGRKCGMTRIFTEEGVSIPVTVIEIEPNRVTQFKTEETDGYRAVQVTVGERRASRVTAAQAGHFAKANVAAGRGVWEFRLEEGEFQAGDSIKAELFTAGQLVDVTGQSKGKGFAGTIKRWNFRGQDNTHGNSVSHRVPGSIGQCQTPGRVFKGKKMSGHMGAERVTVQSLEVVRVDAERNLLLVKGAVPGATGGDVVVRPAVKARG
>YP_001763035 Shewanella_woodyi_ATCC_51908_uid58721 COG0087
MAIGLIGRKVGMTRIFTEDGASIPVTVIEIAANRVTQVRTLETDGYRALQVTTGTKKANRITKPEAGHFAKAGVEAGRGLWEVRLADDEGEGIEVGAELNVDIFADVAKVDVTGQSKGKGFQGGIKRWNFHAQDMTHGNSLAHRSNGSIGQNQTPGRVFKGKKMSGHMGAERVTTQNLDVVRVDAERNLLLVKGAVPGATNGNLIIKPAVKA
>YP_001785266 Haemophilus_somnus_2336_uid57979 COG0087
MIGLVGRKVGMTRIFNEDGVSIPVTVIEIEANRVTQVKTLENDGYTAVQVTTGFKKASRVTKPEAGHFVKAGVEAGRGLWEFRTEGEEFTLGQEINVDIFTDVKKVDVTGTSKGKGFQGGVKRWNFRTQDATHGNSLSHRVLGSIGQNQTPGRVFKGKKMAGHLGAERVTVQSLEIVRVDVERKLLLVKGSVPGATNSDVIVKPAVKA
>YP_001847937 Acinetobacter_baumannii_ACICU_uid58765 COG0087
MAIGLVGRKCGMTRIFTDAGVSVPVTVIEVDPNRITQIKTLETDGYQAVQVTTGERRESRVTNAQKGHFAKAGVAAGRLVKEFRVTEAELEGREVGGTIGVDLFTVGQIVDVTGQSKGKGFQGGVKRWNFRTQDATHGNSVSHRVLGSTGQNQTPGRVFKGKKMAGHLGDERVTVQGLEIVSVDTERSVLVVKGAIPGATGGDVIVRPTIKA
>YP_001874296 Yersinia_pseudotuberculosis_PB1__uid59153 COG0087
MIGLVGKKVGMTRIFTEDGVSIPVTVIEIEANRVTQVKSLENDGYRAVQVTTGAKKANRVTKPEAGHFAKAGVEAGRGLWEFRLPEGQEFTAGQEISVEIFADVKKVDVTGTSKGKGFAGTVKRWNFRTQDATHGNSLSHRVPGSIGQNQTPGKVFKGKKMAGHMGDERVTVQSLDVVRVDAERNLLLVKGAVPGATGGNLIVKPAVKA
>YP_001882004 Shigella_boydii_CDC_3083_94_uid58415 COG0087
MIGLVGKKVGMTRIFTEDGVSIPVTVIEVEANRVTQVKDLANDGYRAIQVTTGAKKANRVTKPEAGHFAKAGVEAGRGLWEFRLAEGEEFTVGQSISVELFADVKKVDVTGTSKGKGFAGTVKRWNFRTQDATHGNSLSHRVPGSIGQNQTPGKVFKGKKMAGQMGNERVTVQSLDVVRVDAERNLLLVKGAVPGATGSDLIVKPAVKA
>YP_001892128 Francisella_tularensis_mediasiatica_FSC147_uid58939 COG0087
MSLGLVGRKCGMTRIFTEDGVSIPVTVVQVEPNKVTQVKTVEKDGYNAIQVTTGFKKRSNVNKPMAGHYAKASVEPGRGLWEFTVDAAAEYQVGSSFDATMFEAGQKVDVRGVSKGKGFQGGVKRHNFATQDATHGNSLSHRVHGSTGQNQTPGRVFKNKKMAGHLGNENVTIQSLEVVRVDAENGLLLLKGGIPGSVGGDIIVTPAVKS
>YP_001904864 Xanthomonas_campestris_B100_uid61643 COG0087
MTKKYSLGFVGRKAGMSRVFTEDGRSVPVTLIEATPNRIAQIKTVEVDGYSAVQITVGARRAALVNKPAAGHFAKAKVEAGRGLWEFRVEDAQLGDFAVGGEIKADIFEVGQKVDVQGVTKGKGFQGTIKRYNFRMGDATHGNSLSHRAPGSLGQRQTPGRVFPGKKMSGHMGAVQQSTQNLEVVKVDVERGLIAIRGAVPGAAGGDVIVRPASKA
>YP_001912419 Xanthomonas_oryzae_PXO99A_uid59131 COG0087
MTKKYSLGFMGRKAGMSRIFTEDGRSVPVTLIEATPNRIAQIKTVEVDGYSAVQITVGARRAALVNKPAAGHFAKAKVEAGRGLWEFRVEDAHLGDFAVGGEIKADIFEVGQKVDVQGVTKGKGFQGTIKRYNFRMGDATHGNSLSHRAPGSLGQRQTPGRVFPGKKMSGHMGAVQQSTQNLEVVKVDVERGLIAIHGAVPGAAGGDVIVRPASKA
>YP_002042690 Salmonella_enterica_serovar_Newport_SL254_uid58831 COG0087
MIGLVGKKVGMTRIFTEDGVSIPVTVIEVEANRVTQVKDLANDGYRAVQVTTGAKKANRVTKPEAGHFAKAGVEAGRGLWEFRLAEGEEYTVGQSISVELFADVKKVDVTGTSKGKGFAGTVKRWNFRTQDATHGNSLSHRVPGSIGQNQTPGKVFKGKKMAGQMGNERVTVQSLDVVRVDAERNLLLVKGGVPGATGCDLIVKPAVKA
>YP_002047463 Salmonella_enterica_serovar_Heidelberg_SL476_uid58973 COG0087
MIGLVGKKVGMTRIFTEDGVSIPVTVIEVEANRVTQVKDLANDGYRAVQVTTGAKKANRVTKPEAGHFAKAGVEAGRGLWEFRLAEGEEYTVGQSISVELFADVKKVDVTGTSKGKGFAGTVKRWNFRTQDATHGNSLSHRVPGSIGQNQTPGKVFKGKKMAGQMGNERVTVQSLDVVRVDAERNLLLVKGGVPGATGCDLIVKPAVKA
>YP_002116382 Salmonella_enterica_serovar_Schwarzengrund_CVM19633_uid58915 COG0087
MIGLVGKKVGMTRIFTEDGVSIPVTVIEVEANRVTQVKDLANDGYRAVQVTTGAKKANRVTKPEAGHFAKAGVEAGRGLWEFRLAEGEEYTVGQSISVELFADVKKVDVTGTSKGKGFAGTVKRWNFRTQDATHGNSLSHRVPGSIGQNQTPGKVFKGKKMAGQMGNERVTVQSLDVVRVDAERNLLLVKGGVPGATGCDLIVKPAVKA
>YP_002143926 Salmonella_enterica_serovar_Paratyphi_A_AKU_12601_uid59269 COG0087
MIGLVGKKVGMTRIFTEDGVSIPVTVIEVEANRVTQVKDLANDGYRAVQVTTGAKKANRVTKPEAGHFAKAGVEAGRGLWEFRLAEGEEYTVGQSISVELFADVKKVDVTGTSKGKGFAGTVKRWNFRTQDATHGNSLSHRVPGSIGQNQTPGKVFKGKKMAGQMGNERVTVQSLDVVRVDAERNLLLVKGGVPGATGCDLIVKPAVKA
>YP_002148359 Salmonella_enterica_serovar_Agona_SL483_uid59431 COG0087
MIGLVGKKVGMTRIFTEDGVSIPVTVIEVEANRVTQVKDLANDGYRAVQVTTGAKKANRVTKPEAGHFAKAGVEAGRGLWEFRLAEGEEYTVGQSISVELFADVKKVDVTGTSKGKGFAGTVKRWNFRTQDATHGNSLSHRVPGSIGQNQTPGKVFKGKKMAGQMGNERVTVQSLDVVRVDAERNLLLVKGGVPGATGCDLIVKPAVKA
>YP_002154996 Vibrio_fischeri_MJ11_uid58907 COG0087
MIGLVGRKVGMTRIFTEEGVSIPVTVVEVEANRVSQVKTVETDGYNAIQVTCGSKKANRVSKPEAGHFAKAGVEAGRGLWEFRLENGEEFAVGAELTVEVFNEIKKVDVTGTSKGKGFQGAVKRWNFRTQDMTHGNSLSHRAPGSIGQCQTPGRVFKGKKMAGHMGAERVTTQNLEIVRVDAERNLLLIKGAVPGSTGGNVIVKPAVKA
>YP_002217402 Salmonella_enterica_serovar_Dublin_CT_02021853_uid58917 COG0087
MIGLVGKKVGMTRIFTEDGVSIPVTVIEVEANRVTQVKDLANDGYRAVQVTTGAKKANRVTKPEAGHFAKAGVEAGRGLWEFRLAEGEEYTVGQSISVELFADVKKVDVTGTSKGKGFAGTVKRWNFRTQDATHGNSLSHRVPGSIGQNQTPGKVFKGKKMAGQMGNERVTVQSLDVVRVDAERNLLLVKGGVPGATGCDLIVKPAVKA
>YP_002228733 Salmonella_enterica_serovar_Gallinarum_287_91_uid59249 COG0087
MIGLVGKKVGMTRIFTEDGVSIPVTVIEVEANRVTQVKDLANDGYRAVQVTTGAKKANRVTKPEAGHFAKAGVEAGRGLWEFRLAEGEEYTVGQSISVELFADVKKVDVTGTSKGKGFAGTVKRWNFRTQDATHGNSLSHRVPGSIGQNQTPGKVFKGKKMAGQMGNERVTVQSLDVVRVDAERNLLLVKGGVPGATGCDLIVKPAVKA
>YP_002245333 Salmonella_enterica_serovar_Enteritidis_P125109_uid59247 COG0087
MIGLVGKKVGMTRIFTEDGVSIPVTVIEVEANRVTQVKDLANDGYRAVQVTTGAKKANRVTKPEAGHFAKAGVEAGRGLWEFRLAEGEEYTVGQSISVELFADVKKVDVTGTSKGKGFAGTVKRWNFRTQDATHGNSLSHRVPGSIGQNQTPGKVFKGKKMAGQMGNERVTVQSLDVVRVDAERNLLLVKGGVPGATGCDLIVKPAVKA
>YP_002272776 Escherichia_coli_O157_H7_EC4115_uid59091 COG0087
MIGLVGKKVGMTRIFTEDGVSIPVTVIEVEANRVTQVKDLANDGYRAIQVTTGAKKANRVTKPEAGHFAKAGVEAGRGLWEFRLAEGEEFTVGQSISVELFADVKKVDVTGTSKGKGFAGTVKRWNFRTQDATHGNSLSHRVPGSIGQNQTPGKVFKGKKMAGQMGNERVTVQSLDVVRVDAERNLLLVKGAVPGATGSDLIVKPAVKA
>YP_002294870 Escherichia_coli_SE11_uid59425 COG0087
MIGLVGKKVGMTRIFTEDGVSIPVTVIEVEANRVTQVKDLANDGYRAIQVTTGAKKANRVTKPEAGHFAKAGVEAGRGLWEFRLAEGEEFTVGQSISVELFADVKKVDVTGTSKGKGFAGTVKRWNFRTQDATHGNSLSHRVPGSIGQNQTPGKVFKGKKMAGQMGNERVTVQSLDVVRVDAERNLLLVKGAVPGATGSDLIVKPAVKA
>YP_002311354 Shewanella_piezotolerans_WP3_uid58745 COG0087
MAIGLIGRKVGMTRIFNEDGASVPVTVIEIAANRVTQVKTLDTDGYRALQVTTGTKKANRITKPEAGHFAKAGVEAGRGLWELRLADGDGEGIEVGAELNVDIFADIAKVDVTGQSKGKGFQGGIKRWNFHAQDMTHGNSLAHRSNGSIGQNQTPGRVFKGKKMSGHMGAERVTTQNLDIVRVDAERNLLLVKGAVPGATNGDLIIKPAVKA
>YP_002320833 Acinetobacter_baumannii_AB0057_uid59083 COG0087
MAIGLVGRKCGMTRIFTDAGVSVPVTVIEVDPNRITQIKTLETDGYQAVQVTTGERRESRVTNAQKGHFAKAGVAAGRLVKEFRVTEAELEGREVGGTIGVDLFTVGQIVDVTGQSKGKGFQGGVKRWNFRTQDATHGNSVSHRVLGSTGQNQTPGRVFKGKKMAGHLGDERVTVQGLEIVSVDTERSVLVVKGAIPGATGGDVIVRPTIKA
>YP_002324365 Acinetobacter_baumannii_AB307_0294_uid59271 COG0087
MAIGLVGRKCGMTRIFTDAGVSVPVTVIEVDPNRITQIKTLETDGYQAVQVTTGERRESRVTNAQKGHFAKAGVAAGRLVKEFRVTEAELEGREVGGTIGVDLFTVGQIVDVTGQSKGKGFQGGVKRWNFRTQDATHGNSVSHRVLGSTGQNQTPGRVFKGKKMAGHLGDERVTVQGLEIVSVDTERSVLVVKGAIPGATGGDVIVRPTIKA
>YP_002331051 Escherichia_coli_O127_H6_E2348_69_uid59343 COG0087
MIGLVGKKVGMTRIFTEDGVSIPVTVIEVEANRVTQVKDLANDGYRAIQVTTGAKKANRVTKPEAGHFAKAGVEAGRGLWEFRLAEGEEFTVGQSISVELFADVKKVDVTGTSKGKGFAGTVKRWNFRTQDATHGNSLSHRVPGSIGQNQTPGKVFKGKKMAGQMGNERVTVQSLDVVRVDAERNLLLVKGAVPGATGSDLIVKPAVKA
>YP_002345290 Yersinia_pestis_CO92_uid57621 COG0087
MIGLVGKKVGMTRIFTEDGVSIPVTVIEIEANRVTQVKSLENDGYRAVQVTTGAKKANRVTKPEAGHFAKAGVEAGRGLWEFRLPEGQEFTAGQEISVEIFADVKKVDVTGTSKGKGFAGTVKRWNFRTQDATHGNSLSHRVPGSIGQNQTPGKVFKGKKMAGHMGDERVTVQSLDVVRVDAERNLLLVKGAVPGATGGNLIVKPAVKA
>YP_002359952 Shewanella_baltica_OS223_uid58775 COG0087
MAIGLIGRKVGMTRIFTEDGVSIPVTVIEVAGNRVTQVKTLETDGYRALQVTTGTKKANRITKPEAGHFAKSGVEAGRGLWEMRLVDGEGEGIEVGAELNVDIFADVAKVDVTGQSKGKGFQGGVKRWNFRTQDMTHGNSLSHRSNGSIGQNQTPGRVFKGKKMSGHMGAERVTTQNLVVVRVDVERNLLLVRGAVPGATNGDLIIKPAVKA
>YP_002384386 Escherichia_fergusonii_ATCC_35469_uid59375 COG0087
MIGLVGKKVGMTRIFTEDGVSIPVTVIEVEANRVTQVKDLANDGYRAIQVTTGAKKANRVTKPEAGHFAKAGVEAGRGLWEFRLAEGEEFTVGQSISVELFADVKKVDVTGTSKGKGFAGTVKRWNFRTQDATHGNSLSHRVPGSIGQNQTPGKVFKGKKMAGQMGNERVTVQSLDVVRVDAERNLLLVKGAVPGATGSDLIVKPAVKA
>YP_002388790 Escherichia_coli_IAI1_uid59377 COG0087
MIGLVGKKVGMTRIFTEDGVSIPVTVIEVEANRVTQVKDLANDGYRAIQVTTGAKKANRVTKPEAGHFAKAGVEAGRGLWEFRLAEGEEFTVGQSISVELFADVKKVDVTGTSKGKGFAGTVKRWNFRTQDATHGNSLSHRVPGSIGQNQTPGKVFKGKKMAGQMGNERVTVQSLDVVRVDAERNLLLVKGAVPGATGSDLIVKPAVKA
>YP_002393294 Escherichia_coli_S88_uid62979 COG0087
MIGLVGKKVGMTRIFTEDGVSIPVTVIEVEANRVTQVKDLANDGYRAIQVTTGAKKANRVTKPEAGHFAKAGVEAGRGLWEFRLAEGEEFTVGQSISVELFADVKKVDVTGTSKGKGFAGTVKRWNFRTQDATHGNSLSHRVPGSIGQNQTPGKVFKGKKMAGQMGNERVTVQSLDVVRVDAERNLLLVKGAVPGATGSDLIVKPAVKA
>YP_002399818 Escherichia_coli_ED1a_uid59379 COG0087
MIGLVGKKVGMTRIFTEDGVSIPVTVIEVEANRVTQVKDLANDGYRAIQVTTGAKKANRVTKPEAGHFAKAGVEAGRGLWEFRLAEGEEFTVGQSISVELFADVKKVDVTGTSKGKGFAGTVKRWNFRTQDATHGNSLSHRVPGSIGQNQTPGKVFKGKKMAGQMGNERVTVQSLDVVRVDAERNLLLVKGAVPGATGSDLIVKPAVKA
>YP_002404679 Escherichia_coli_55989_uid59383 COG0087
MIGLVGKKVGMTRIFTEDGVSIPVTVIEVEANRVTQVKDLANDGYRAIQVTTGAKKANRVTKPEAGHFAKAGVEAGRGLWEFRLAEGEEFTVGQSISVELFADVKKVDVTGTSKGKGFAGTVKRWNFRTQDATHGNSLSHRVPGSIGQNQTPGKVFKGKKMAGQMGNERVTVQSLDVVRVDAERNLLLVKGAVPGATGSDLIVKPAVKA
>YP_002409711 Escherichia_coli_IAI39_uid59381 COG0087
MIGLVGKKVGMTRIFTEDGVSIPVTVIEVEANRVTQVKDLANDGYRAIQVTTGAKKANRVTKPEAGHFAKAGVEAGRGLWEFRLAEGEEFTVGQSISVELFADVKKVDVTGTSKGKGFAGTVKRWNFRTQDATHGNSLSHRVPGSIGQNQTPGKVFKGKKMAGQMGNERVTVQSLDVVRVDAERNLLLVKGAVPGATGSDLIVKPAVKA
>YP_002414446 Escherichia_coli_UMN026_uid62981 COG0087
MIGLVGKKVGMTRIFTEDGVSIPVTVIEVEANRVTQVKDLANDGYRAIQVTTGAKKANRVTKPEAGHFAKAGVEAGRGLWEFRLAEGEEFTVGQSISVELFADVKKVDVTGTSKGKGFAGTVKRWNFRTQDATHGNSLSHRVPGSIGQNQTPGKVFKGKKMAGQMGNERVTVQSLDVVRVDAERNLLLVKGAVPGATGSDLIVKPAVKA
>YP_002418370 Vibrio_splendidus_LGP32_uid59353 COG0087
MIGLVGRKVGMTRVFTEEGVSIPVTVVEVEANRISQVKTLETDGYAAIQVTTGAKKANRVTKPEAGHFAKAGVEAGRGLWEFRLENGEEFEVGAELNVELFNEIKKVDVTGTSKGKGFQGAIKRWNFSTQDMTHGNSLSHRAPGSIGQCQTPGRVFKGKKMAGHMGAERVTTQNLEIVRVDAERNLLLIKGAVPGSTGGNVIVKPAVKA
>YP_002438273 Pseudomonas_aeruginosa_LESB58_uid59275 COG0087
MTIGVVGRKCGMTRIFTEEGVSIPVTVIEVEPNRVTQFKTEETDGYRAVQVTAGERRASRVTKAQAGHFAKANVAAGRGVWEFRLGEEQYAAGDQITVDLFQAGQMVDVTGESKGKGFAGTIKRWNFRGQDNTHGNSVSHRVPGSIGQCQTPGRVFKGKKMSGHLGAERVTVQSLEIVRVDAERNLLLVKGAVPGATGGDVIVRPAAKARG
>YP_002476105 Haemophilus_parasuis_SH0165_uid59273 COG0087
MIGLVGRKVGMTRIFNEDGVSIPVTVIEIEANRVTQVKTLENDGYTAVQVTTGSKKASRVTKPEAGHFVKAGVEAGRGLWEFRTEGEEFTLGQEINVDIFTDVKKVDVTGTSKGKGFQGGVKRWNFRTQDATHGNSLSHRVLGSIGQNQTPGRVFKGKKMAGHLGAERVTVQSLEVVRVDAERKLLLVKGSVPGATNSDVIVKPAVKA
>YP_002639034 Salmonella_enterica_serovar_Paratyphi_C_RKS4594_uid59063 COG0087
MIGLVGKKVGMTRIFTEDGVSIPVTVIEVEANRVTQVKDLANDGYRAVQVTTGAKKANRVTKPEAGHFAKAGVEAGRGLWEFRLAEGEEYTVGQSISVELFADVKKVDVTGTSKGKGFAGTVKRWNFRTQDATHGNSLSHRVPGSIGQNQTPGKVFKGKKMAGQMGNERVTVQSLDVVRVDAERNLLLVKGGVPGATGCDLIVKPAVKA
>YP_002811264 Vibrio_cholerae_M66_2_uid59355 COG0087
MIGLIGRKVGMTRVFTEDGVSIPVTVVEVEANRVSQVKTLETDGYAAIQVTTGSKKANRVTKPEAGHFAKAGVEAGRGLWEFRLENGEEFAVGSELTVELFNEVKKVDVTGTSKGKGFQGAVKRWNFRTQDMTHGNSLSHRAPGSIGQCQTPGRVFKGKKMAGHMGAERVTTQNLEIVRVDAERNLLLIKGAVPGATGGNVIVKPAVKA
>YP_002875022 Pseudomonas_fluorescens_SBW25_uid62971 COG0087
MTIGVVGRKCGMTRIFTEEGVSIPVTVIEIEPNRVTQFKTEETDGYRAVQVTVGERRASRVTAAQAGHFAKANVAAGRTVMEFRLEDGDYQAGDLINAEIFAAGQLVDVTGQSKGKGFQGTIKRWNFRGQDNTHGNSVSHRVPGSIGQCQTPGRVFKGKKMSGHMGAERVTVQSLEVVRVDAERNLLLVKGAVPGATGGNLVVRPAAKARG
>YP_002877506 Vibrio_cholerae_MJ_1236_uid59387 COG0087
MIGLIGRKVGMTRVFTEDGVSIPVTVVEVEANRVSQVKTLETDGYAAIQVTTGSKKANRVTKPEAGHFAKAGVEAGRGLWEFRLENGEEFAVGSELTVELFNEVKKVDVTGTSKGKGFQGAVKRWNFRTQDMTHGNSLSHRAPGSIGQCQTPGRVFKGKKMAGHMGAERVTTQNLEIVRVDAERNLLLIKGAVPGATGGNVIVKPAVKA
>YP_002928207 Escherichia_coli_BW2952_uid59391 COG0087
MIGLVGKKVGMTRIFTEDGVSIPVTVIEVEANRVTQVKDLANDGYRAIQVTTGAKKANRVTKPEAGHFAKAGVEAGRGLWEFRLAEGEEFTVGQSISVELFADVKKVDVTGTSKGKGFAGTVKRWNFRTQDATHGNSLSHRVPGSIGQNQTPGKVFKGKKMAGQMGNERVTVQSLDVVRVDAERNLLLVKGAVPGATGSDLIVKPAVKA
>YP_003034687 Escherichia_coli__BL21_Gold_DE3_pLysS_AG__uid59245 COG0087
MIGLVGKKVGMTRIFTEDGVSIPVTVIEVEANRVTQVKDLANDGYRAIQVTTGAKKANRVTKPEAGHFAKAGVEAGRGLWEFRLAEGEEFTVGQSISVELFADVKKVDVTGTSKGKGFAGTVKRWNFRTQDATHGNSLSHRVPGSIGQNQTPGKVFKGKKMAGQMGNERVTVQSLDVVRVDAERNLLLVKGAVPGATGSDLIVKPAVKA
>YP_003046356 Escherichia_coli_B_REL606_uid58803 COG0087
MIGLVGKKVGMTRIFTEDGVSIPVTVIEVEANRVTQVKDLANDGYRAIQVTTGAKKANRVTKPEAGHFAKAGVEAGRGLWEFRLAEGEEFTVGQSISVELFADVKKVDVTGTSKGKGFAGTVKRWNFRTQDATHGNSLSHRVPGSIGQNQTPGKVFKGKKMAGQMGNERVTVQSLDVVRVDAERNLLLVKGAVPGATGSDLIVKPAVKA
>YP_003080094 Escherichia_coli_O157_H7_TW14359_uid59235 COG0087
MIGLVGKKVGMTRIFTEDGVSIPVTVIEVEANRVTQVKDLANDGYRAIQVTTGAKKANRVTKPEAGHFAKAGVEAGRGLWEFRLAEGEEFTVGQSISVELFADVKKVDVTGTSKGKGFAGTVKRWNFRTQDATHGNSLSHRVPGSIGQNQTPGKVFKGKKMAGQMGNERVTVQSLDVVRVDAERNLLLVKGAVPGATGSDLIVKPAVKA
>YP_003223896 Escherichia_coli_O103_H2_12009_uid41013 COG0087
MIGLVGKKVGMTRIFTEDGVSIPVTVIEVEANRVTQVKDLANDGYRAIQVTTGAKKANRVTKPEAGHFAKAGVEAGRGLWEFRLAEGEEFTVGQSISVELFADVKKVDVTGTSKGKGFAGTVKRWNFRTQDATHGNSLSHRVPGSIGQNQTPGKVFKGKKMAGQMGNERVTVQSLDVVRVDAERNLLLVKGAVPGATGSDLIVKPAVKA
>YP_003231332 Escherichia_coli_O26_H11_11368_uid41021 COG0087
MIGLVGKKVGMTRIFTEDGVSIPVTVIEVEANRVTQVKDLANDGYRAIQVTTGAKKANRVTKPEAGHFAKAGVEAGRGLWEFRLAEGEEFTVGQSISVELFADVKKVDVTGTSKGKGFAGTVKRWNFRTQDATHGNSLSHRVPGSIGQNQTPGKVFKGKKMAGQMGNERVTVQSLDVVRVDAERNLLLVKGAVPGATGSDLIVKPAVKA
>YP_003236465 Escherichia_coli_O111_H__11128_uid41023 COG0087
MIGLVGKKVGMTRIFTEDGVSIPVTVIEVEANRVTQVKDLANDGYRAIQVTTGAKKANRVTKPEAGHFAKAGVEAGRGLWEFRLAEGEEFTVGQSISVELFADVKKVDVTGTSKGKGFAGTVKRWNFRTQDATHGNSLSHRVPGSIGQNQTPGKVFKGKKMAGQMGNERVTVQSLDVVRVDAERNLLLVKGAVPGATGSDLIVKPAVKA
>YP_003284370 Vibrio_Ex25_uid41601 COG0087
MIGLIGRKVGMTRVFTEEGVSIPVTVVEVEANRVSQVKTLETDGYAAIQVTAGSKKANRVNKAEAGHFAKAGVEAGRGLWEFRLENGEEFEVGSELTVELFNETKKVDVTGTSKGKGFQGAVKRWNFRTQDMTHGNSLSHRAPGSIGQCQTPGRVFKGKKMAGHMGAERVTTQNLEIVRVDAERNLLLIKGAVPGATGGNVIVKPAVKA
>YP_003375031 Xanthomonas_albilineans_GPE_PC73_uid43163 COG0087
MTKKYSLGFVGRKAGMSRVFTEDGRSIPVTLIEATPNRITQLKTVENDGYSAVQITVGTRRVALVNKPAAGHFAKAKVEAGRGLWEFRVEDAQLGDFAIGGEIKVDIFAVGQKVDVQGVTKGKGFQGTIKRHNFRMGDATHGNSLSHRVGGSLGQRQTPGRVFLGKKMSGHMGAVQQSTQNLEVVKVDVERGLIAIRGAVPGAAGGDVIVRPASKA
>YP_003453968 Legionella_longbeachae_NSW150_uid46099 COG0087
MMIGLLGRKIGMTRVFMADGVSVPVSVVEVHPNRVSQVKTITTDGYSAIQLTGGAKKPGKVNKPLTGHFAKAEIEAGDMLVEFPVDSEDKFTAGQVISITDVFTAGQFVDVSGTTKGKGFAGTVKRYNFRTQDATHGNSRSHRVPGSIGQNQTPGRVFKGKKMAGHMGNVRCTVQSLELVRVDAERNLLLIKGAIPGAPGTRVEIKPAAKKQARGE
>YP_003501496 Escherichia_coli_O55_H7_CB9615_uid46655 COG0087
MIGLVGKKVGMTRIFTEDGVSIPVTVIEVEANRVTQVKDLANDGYRAIQVTTGAKKANRVTKPEAGHFAKAGVEAGRGLWEFRLAEGEEFTVGQSISVELFADVKKVDVTGTSKGKGFAGTVKRWNFRTQDATHGNSLSHRVPGSIGQNQTPGKVFKGKKMAGQMGNERVTVQSLDVVRVDAERNLLLVKGAVPGATGSDLIVKPAVKA
>YP_003558911 Shewanella_violacea_DSS12_uid47085 COG0087
MAIGLIGRKVGMTRIFCEDGVSVPVTVIEITSNRVTQVKTLETDGYRALQVTTGTKKANRITKPEAGHFAKAGVEAGRGLWEVRLANDEGEGIEVGAELNVDIFADIAKVDVTGQSKGKGFQGGIKRWNFHAQDMTHGNSLAHRSNGSIGQNQTPGRVFKGKKMSGHMGAERVTTQNLNVIRVDAERNLLLVKGAVPGAINGNLIIKPAVKA
>YP_003566351 Yersinia_pestis_Z176003_uid47317 COG0087
MIGLVGKKVGMTRIFTEDGVSIPVTVIEIEANRVTQVKSLENDGYRAVQVTTGAKKANRVTKPEAGHFAKAGVEAGRGLWEFRLPEGQEFTAGQEISVEIFADVKKVDVTGTSKGKGFAGTVKRWNFRTQDATHGNSLSHRVPGSIGQNQTPGKVFKGKKMAGHMGDERVTVQSLDVVRVDAERNLLLVKGAVPGATGGNLIVKPAVKA
>YP_003615174 Enterobacter_cloacae_ATCC_13047_uid48363 COG0087
MIGLVGKKVGMTRIFTEDGVSIPVTVIEVEANRVTQVKDLANDGYRAIQVTTGAKKANRVTKPEAGHFAKAGVEAGRGLWEFRLAEGEEFTVGQDISVELFADVKKVDVTGTSKGKGFAGTVKRWNFRTQDATHGNSLSHRVPGSIGQNQTPGKVFKGKKMAGQLGNERVTVQSLDVVRVDAERNLLLVKGAVPGATGSDLIVKPAVKA
>YP_003617578 Legionella_pneumophila_2300_99_Alcoy_uid48801 COG0087
MMIGLLGRKIGMTRVFTPEGVSVPVSVVEVQPNRVSQVKTAANDGYSAVQLTGGTKKSSKVSKPVAGHFAKAQIDAGDMQVEFRIDSEDAFTPGQVISVADVFTAGQYVDVSGLTKGKGFAGTVKRHNFRTQDASHGNSRSHRVPGSIGQNQTPGRVFKGKKMAGHMGNARCTIQSLELVKVDSERNLLLIKGAIPGAPGSRVEIKPAVKKQARGE
>YP_003730692 Acinetobacter_DR1_uid50119 COG0087
MAIGLVGRKCGMTRIFTDAGVSVPVTVIEVDPNRITQIKTLETDGYQAVQVTTGERRESRVTNAQKGHFAKAGVAAGRLVKEFRVTEAELEGREVGGTIGVDLFTVGQVVDVTGQSKGKGFQGGVKRWNFRTQDATHGNSVSHRVLGSTGQNQTPGRVFKGKKMAGHLGDERVTVQGLEIVSIDAERSVLVVKGAIPGSTGGDVIVRPTIKA
>YP_003939956 Enterobacter_cloacae_SCF1_uid59969 COG0087
MIGLIGKKVGMTRIFTEDGVSIPVTVIEVEANRVTQVKDLANDGYRAIQVTTGAKKANRVTKPEAGHFAKAGVEAGRGLWEFRLAEGEEFTVGQSISVELFAEVKKVDVTGTSKGKGFAGTVKRWNFRTQDATHGNSLSHRVPGSIGQNQTPGKVFKGKKMAGQLGNERVTVQSLDVVRVDAERNLLLVKGAVPGATGSDLIVKPAVKA
>YP_004135926 Haemophilus_influenzae_F3031_uid62123 COG0087
MIGLVGRKVGMTRIFNEDGVSVPVTVIEIEANRVTQVKTLENDGYTAVQVTTGSKKANRVTKPEAGHFVKAGVEAGRGLWEFRTEGEEFTLGQEINVDIFADVKKVDVTGTSKGKGFQGGVKRWNFRTQDATHGNSLSHRVLGSIGQNQTPGRVFKGKKMAGHLGAERVTVQSLEVVRVDAERKLLLVKGSVPGAINGDVIVKPAVKA
>YP_004137777 Haemophilus_influenzae_F3047_uid62097 COG0087
MIGLVGRKVGMTRIFNEDGVSVPVTVIEIEANRVTQVKTLENDGYTAVQVTTGSKKANRVTKPEAGHFVKAGVEAGRGLWEFRTEGEEFTLGQEINVDIFADVKKVDVTGTSKGKGFQGGVKRWNFRTQDATHGNSLSHRVLGSIGQNQTPGRVFKGKKMAGHLGAERVTVQSLEVVRVDAERKLLLVKGSVPGAINGDVIVKPAVKA
>YP_004189980 Vibrio_vulnificus_MO6_24_O_uid62243 COG0087
MIGLIGRKVGMTRVFTEEGVSIPVTVVEVEANRVAQVKTLETDGYAAIQVTAGTKKANRVNKAEAGHFAKAGVEAGRGLWEFRLENGEEFAVGSELTVELFNEVKKVDVTGTSKGKGFQGTVKRWNFRTQDMTHGNSLSHRAPGSIGQCQTPGRVFKGKKMAGHMGAERVTTQNLEIVRVDAERNLLLIKGAVPGATGGNVIVKPAVKA
>YP_004299836 Yersinia_enterocolitica_palearctica_105_5R_r__uid63663 COG0087
MIGLVGKKVGMTRIFTEDGVSIPVTVIEIEANRVTQVKSLENDGYRAVQVTTGAKKANRVTKPEAGHFAKAGVEAGRGLWEFRLPEGQEFTAGQEISVEIFADVKKVDVTGTSKGKGFAGTVKRWNFRTQDATHGNSLSHRVPGSIGQNQTPGKVFKGKKMAGHLGDERVTVQSLDVVRVDAERNLLLVKGAVPGATGGNLIVKPAVKA
>YP_004356537 Pseudomonas_brassicacearum_NFM421_uid66303 COG0087
MTIGVVGRKCGMTRIFTEEGVSIPVTVIEIEPNRVTQFKTEETDGYRAVQVTVGERRASRVTAAQAGHFAKANVAAGRTVMEFRLEEGEYQAGDLINAEIFAAGQLVDVTGQSKGKGFQGTIKRWNFRGQDNTHGNSVSHRVPGSIGQCQTPGRVFKGKKMSGHMGAERVTVQSLEVVRVDAERNLLLVKGAVPGATGGNLVVRPAAKARG
>YP_004382076 Pseudomonas_mendocina_NK_01_uid66299 COG0087
MTIGVVGRKCGMTRIFTEEGVSIPVTVIEIEPNRVTQFKNEESDGYRAVQVTVGERRASRVSKAQAGHFAKANVAAGRTVLEFRLEEGDYQAGDLINAEIFQAGQLVDVTGQSKGKGFAGTIKRWNFRGQDNTHGNSVSHRVPGSIGQCQTPGRVFKGKKMSGHMGAERVTVQSLEVVRVDAERNLLLVKGAVPGATGGDVIVRPAVKA
>YP_004472712 Pseudomonas_fulva_12_X_uid67351 COG0087
MTIGVVGRKCGMTRIFTEEGVSIPVTVIEIEPNRVTQFKTEESDGYRAVQVTVGERRVSRVSKAQAGHFAKANVAAGRTVLEFRLEEGDYQAGDLINAEIFQAGQLVDVTGQSKGKGFAGTIKRWNFRGQDNTHGNSVSHRVPGSIGQCQTPGRVFKGKKMSGHMGAERVTVQSLEVVRVDAERNLLLVKGAVPGATGGNLVVRPAAKARG
>YP_004565221 Vibrio_anguillarum_775_uid68057 COG0087
MIGLVGRKVGMTRVFTEEGVSIPVTVVEVEANRISQVKTLETDGYAAIQVTTGTKKANRVTKPEAGHFAKAGVEAGRGLWEFRLENGEEFEVGTELNVELFNEVKKVDVTGTSKGKGFQGAVKRWNFRTQDMTHGNSLSHRAPGSIGQCQTPGRVFKGKKMAGHMGAERVTTQNLEIVRVDAERNLLLIKGAVPGATGANVIVKPAIKA
>YP_004591197 Enterobacter_aerogenes_KCTC_2190_uid68103 COG0087
MIGLVGKKVGMTRIFTEDGVSIPVTVIEVEANRVTQVKDLANDGYRAIQVTTGAKKANRVTKPEAGHFAKAGVEAGRGLWEFRLADGEEYTVGQNISVELFADVKKVDVTGTSKGKGFAGTVKRWNFRTQDATHGNSLSHRVPGSIGQNQTPGKVFKGKKMAGQLGNERVTVQSLDVVRVDAERNLLLVKGGVPGATGCDLIVKPAVKA
>YP_004646760 Francisella_TX077308_uid68321 COG0087
MSLGLVGRKCGMTRIFTEDGVSIPVTVVQVESNKVTQVKTAETDGYNAIQVTTGFKKRSNVNKPAAGHYAKAGVEPGRGLWEFAIDNASEYEVGASIDATIFEAGQKVDVRGVSKGKGFAGGVKRHNFATQDATHGNSLSHRVHGSTGQNQTPGRVFKNKKMAGHLGSENVTIQSLEVVRVDAENGLLLLKGGIPGSVGGDIIVTPAVKS
>YP_004699915 Pseudomonas_putida_S16_uid68747 COG0087
MTIGVVGRKCGMTRIFTEEGVSIPVTVIEIEPNRVTQFKTEETDGYRAVQVTVGERRASRVTAAQAGHFAKANVAAGRGVWEFRLEEGDFQAGDLIKAELFTAGQLVDVTGQSKGKGFAGTIKRWNFRGQDNTHGNSVSHRVPGSIGQCQTPGRVFKGKKMSGHMGAERVTVQSLEVVRVDAERNLLLVKGAVPGATGGDVVVRPAVKARG
>YP_004713040 Pseudomonas_stutzeri_ATCC_17588___LMG_11199_uid68749 COG0087
MTIGVVGRKCGMTRVFTEDGVSIPVTVIEIEPNRVTQFKNEESDGYRAVQVTVGERRASRVTKAQAGHFAKANVAAGRGVWEFRLEGEEFQVGDQINAEIFQAGQLVDVTGQSKGKGFAGTIKRWNFRGQDNTHGNSVSHRVPGSIGQCQTPGRVFKGKKMSGHMGAERVTVQSLEIVRVDAERNLLLVKGAVPGATGGDVFVRPAVKARG
>YP_004731862 Salmonella_bongori_NCTC_12419_uid70155 COG0087
MIGLVGKKVGMTRIFTEDGVSIPVTVIEVEANRVTQVKDLANDGYRAVQVTTGAKKANRVTKPEAGHFAKAGVEAGRGLWEFRLAEGEEYTVGQSISVELFADVKKVDVTGTSKGKGFAGTVKRWNFRTQDATHGNSLSHRVPGSIGQNQTPGKVFKGKKMAGQLGNERVTVQSLDVVRVDAERNLLLVKGGVPGATGCDLIVKPAVKA
>YP_004822387 Haemophilus_parainfluenzae_T3T1_uid72801 COG0087
MIGLVGRKVGMTRIFNEDGVSVPVTVIEIEANRVTQVKTLENDGYTAVQVTTGSKKANRVTKPEAGHFVKAGVEAGRGLWEFRTEGEEFTLGQEINVDIFADVKKVDVTGTSKGKGFQGGVKRWNFRTQDATHGNSLSHRVLGSIGQNQTPGRVFKGKKMAGHLGAERVTVQSLEVVRVDAERKLLLVKGSVPGAINGDVIVKPAVKA
>YP_004830527 Enterobacter_asburiae_LF7a_uid72793 COG0087
MIGLVGKKVGMTRIFTEDGVSIPVTVIEVEANRVTQVKDLANDGYRAVQVTTGAKKANRVTKPEAGHFAKAGVEAGRGLWEFRLAEGEEFTVGQDISVELFADVKKVDVTGTSKGKGFAGTVKRWNFRTQDATHGNSLSHRVPGSIGQNQTPGKVFKGKKMAGQLGNERVTVQSLDVVRVDAERNLLLVKGAVPGATGSDLIVKPAVKA
>YP_004850549 Xanthomonas_axonopodis_citrumelo_F1_uid73179 COG0087
MTKKYSLGFVGRKAGMSRVFTEDGRSVPVTLIEATPNRIAQIKTVEVDGYSAVQVTVGARRAALVNKPAAGHFAKAKVEAGRGLWEFRVEDAQLGDFAVGGEIKADIFEVGQKVDVQGVTKGKGFQGTIKRYNFRMGDATHGNSLSHRAPGSLGQRQTPGRVFPGKKMSGHMGAVQQSTQNLEVVKVDVERGLIAIRGAVPGAAGGDVIVRPASKA
>YP_004938229 Vibrio_cholerae_O1_2010EL_1786_uid78933 COG0087
MIGLIGRKVGMTRVFTEDGVSIPVTVVEVEANRVSQVKTLETDGYAAIQVTTGSKKANRVTKPEAGHFAKAGVEAGRGLWEFRLENGEEFAVGSELTVELFNEVKKVDVTGTSKGKGFQGAVKRWNFRTQDMTHGNSLSHRAPGSIGQCQTPGRVFKGKKMAGHMGAERVTTQNLEIVRVDAERNLLLIKGAVPGATGGNVIVKPAVKA
>YP_004953972 Enterobacter_cloacae_EcWSU1_uid80739 COG0087
MIGLVGKKVGMTRIFTEDGVSIPVTVIEVEANRVTQVKDLANDGYRAVQVTTGAKKANRVTKPEAGHFAKAGVEAGRGLWEFRLAEGEEFTVGQDISVELFADVKKVDVTGTSKGKGFAGTVKRWNFRTQDATHGNSLSHRVPGSIGQNQTPGKVFKGKKMAGQLGNERVTVQSLDVVRVDAERNLLLVKGAVPGATGSDLIVKPAVKA
>YP_047725 Acinetobacter_ADP1_uid61597 COG0087
MAIGLVGRKCGMTRIFTDAGVSVPVTVIEVDPNRITQIKTLETDGYQAVQVTTGERRESRVTNAQKGHFAKAGVAAGRLVKEFRVTEAELEGREIGGTIGVDLFTVGQVVDVTGQSKGKGFQGGVKRWNFRTQDATHGNSVSHRVLGSTGQNQTPGRVFKGKKMAGHLGDERVTVQGLEIVSIDAERSVLVVKGAIPGATGGDVIVRPTIKA
>YP_072179 Yersinia_pseudotuberculosis_IP_32953_uid58157 COG0087
MIGLVGKKVGMTRIFTEDGVSIPVTVIEIEANRVTQVKSLENDGYRAVQVTTGAKKANRVTKPEAGHFAKAGVEAGRGLWEFRLPEGQEFTAGQEISVEIFADVKKVDVTGTSKGKGFAGTVKRWNFRTQDATHGNSLSHRVPGSIGQNQTPGKVFKGKKMAGHMGDERVTVQSLDVVRVDAERNLLLVKGAVPGATGGNLIVKPAVKA
>YP_094373 Legionella_pneumophila_Philadelphia_1_uid57609 COG0087
MMIGLLGRKIGMTRVFTPEGVSVPVSVVEVQPNRVSQVKTAANDGYSAVQLTGGTKKSSKVSKPVAGHFAKAQIDAGDMQVEFRIDSEDAFTPGQVISVADVFTAGQYVDVSGLTKGKGFAGTVKRHNFRTQDASHGNSRSHRVPGSIGQNQTPGRVFKGKKMAGHMGNARCTIQSLELVKVDSERNLLLIKGAIPGAPGSRVEIKPAVKKQARGE
>YP_122734 Legionella_pneumophila_Paris_uid58211 COG0087
MMIGLLGRKIGMTRVFTPEGVSVPVSVVEVQPNRVSQVKTAANDGYSAVQLTGGTKKSSKVSKPVAGHFAKAQIDAGDMQVEFRIDSEDAFTPGQVISVADVFTAGQYVDVSGLTKGKGFAGTVKRHNFRTQDASHGNSRSHRVPGSIGQNQTPGRVFKGKKMAGHMGNARCTIQSLELVKVDSERNLLLIKGAIPGAPGSRVEIKPAVKKQARGE
>YP_125736 Legionella_pneumophila_Lens_uid58209 COG0087
MMIGLLGRKIGMTRVFTPEGVSVPVSVVEVHPNRVSQVKTAANDGYSAVQLTGGIKKSSKVSKPVAGHFAKAQIDAGDMQVEFRIDSEDAFTPGQVISVADVFTAGQYVDVSGLTKGKGFAGTVKRHNFRTQDASHGNSRSHRVPGSIGQNQTPGRVFKGKKMAGHMGNARCTIQSLELVKVDSERNLLLIKGAIPGAPGSRVEIKPAVKKQARGE
>YP_152434 Salmonella_enterica_serovar_Paratyphi_A_ATCC_9150_uid58201 COG0087
MIGLVGKKVGMTRIFTEDGVSIPVTVIEVEANRVTQVKDLANDGYRAVQVTTGAKKANRVTKPEAGHFAKAGVEAGRGLWEFRLAEGEEYTVGQSISVELFADVKKVDVTGTSKGKGFAGTVKRWNFRTQDATHGNSLSHRVPGSIGQNQTPGKVFKGKKMAGQMGNERVTVQSLDVVRVDAERNLLLVKGGVPGATGCDLIVKPAVKA
>YP_169374 Francisella_tularensis_SCHU_S4_uid57589 COG0087
MSLGLVGRKCGMTRIFTEDGVSIPVTVVQVEPNKVTQVKTVEKDGYNAIQVTTGFKKRSNVNKPMAGHYAKASVEPGRGLWEFTVDAAAEYQVGSSFDATMFEAGQKVDVRGVSKGKGFQGGVKRHNFATQDATHGNSLSHRVHGSTGQNQTPGRVFKNKKMAGHLGNENVTIQSLEVVRVDAENGLLLLKGGIPGSVGGDIIVTPAVKS
>YP_202223 Xanthomonas_oryzae_KACC10331_uid58155 COG0087
MTKKYSLGFVGRKAGMSRIFTEDGRSVPVTLIEATPNRIAQIKTVEVDGYSAVQITVGARRAALVNKPAAGHFAKAKVEAGRGLWEFRVEDAHLGDFAVGGEIKADIFEVGQKVDVQGVTKGKGFQGTIKRYNFRMGDATHGNSLSHRAPGSLGQRQTPGRVFPGKKMSGHMGAVQQSTQNLEVVKVDVERGLIAIHGAVPGAAGGDVIVRPASKA
>YP_203618 Vibrio_fischeri_ES114_uid58163 COG0087
MIGLVGRKVGMTRIFTEEGVSIPVTVVEVEANRVSQVKTVETDGYNAIQVTCGSKKANRVSKPEAGHFAKAGVEAGRGLWEFRLENGEEFAVGAELTVEVFNEIKKVDVTGTSKGKGFQGAVKRWNFRTQDMTHGNSLSHRAPGSIGQCQTPGRVFKGKKMAGHMGAERVTTQNLEIVRVDAERNLLLIKGAVPGSTGGNVIVKPAVKA
>YP_218361 Salmonella_enterica_serovar_Choleraesuis_SC_B67_uid58017 COG0087
MIGLVGKKVGMTRIFTEDGVSIPVTVIEVEANRVTQVKDLANDGYRAVQVTTGAKKANRVTKPEAGHFAKAGVEAGRGLWEFRLAEGEEYTVGQSISVELFADVKKVDVTGTSKGKGFAGTVKRWNFRTQDATHGNSLSHRVPGSIGQNQTPGKVFKGKKMAGQMGNERVTVQSLDVVRVDAERNLLLVKGGVPGATGCDLIVKPAVKA
>YP_237616 Pseudomonas_syringae_B728a_uid57931 COG0087
MTIGVVGRKCGMTRIFTEEGVSIPVTVIEIEPNRVTQFKTEETDGYRAVQVTVGERRASRVTAAQAGHFAKANVAAGRTVMEFRLEEGDYQAGDQINAEIFAAGQLVDVTGQSKGKGFQGTIKRWNFRGQDNTHGNSVSHRVPGSIGQCQTPGRVFKGKKMSGHMGAERVTVQSLEVVRVDAERNLLLVKGAVPGATGGNLVVRPAAKARG
>YP_244404 Xanthomonas_campestris_8004_uid57595 COG0087
MTKKYSLGFVGRKAGMSRVFTEDGRSVPVTLIEATPNRIAQIKTVEVDGYSAVQITVGARRAALVNKPAAGHFAKAKVEAGRGLWEFRVEDAQLGDFAVGGEIKADIFEVGQKVDVQGVTKGKGFQGTIKRYNFRMGDATHGNSLSHRAPGSLGQRQTPGRVFPGKKMSGHMGAVQQSTQNLEVVKVDVERGLIAIRGAVPGAAGGDVIVRPASKA
>YP_248485 Haemophilus_influenzae_86_028NP_uid58093 COG0087
MIGLVGRKVGMTRIFNEDGVSVPVTVIEIEANRVTQVKTLENDGYTAVQVTTGSKKANRVTKPEAGHFVKAGVEAGRGLWEFRTEGEEFTLGQEINVDIFADVKKVDVTGTSKGKGFQGGVKRWNFRTQDATHGNSLSHRVLGSIGQNQTPGRVFKGKKMAGHLGAERVTVQSLEVVRVDAERKLLLVKGSVPGAINGDVIVKPAVKA
>YP_262650 Pseudomonas_fluorescens_Pf_5_uid57937 COG0087
MTIGVVGRKCGMTRIFTEEGVSIPVTVIEIEPNRVTQFKTEETDGYRAVQVTVGERRASRVTAAQAGHFAKANVAAGRGVWEFRLEEGEYQAGDLINAEIFAAGQLVDVTGQSKGKGFAGTIKRWNFRGQDNTHGNSVSHRVPGSIGQCQTPGRVFKGKKMSGHMGAERVTVQSLEVVRVDAERNLLLVKGAVPGATGGNLVVRPAAKARG
>YP_276706 Pseudomonas_syringae_phaseolicola_1448A_uid58099 COG0087
MTIGVVGRKCGMTRIFTEEGVSIPVTVIEIEPNRVTQFKTEETDGYRAVQVTVGERRASRVTAAQAGHFAKANVAAGRTVMEFRLEEGDYQAGDQINAEIFAAGQLVDVTGQSKGKGFQGTIKRWNFRGQDNTHGNSVSHRVPGSIGQCQTPGRVFKGKKMSGHMGAERVTVQSLELVRVDAERNLLLVKGAVPGATGGNLVVRPAAKARG
>YP_312258 Shigella_sonnei_Ss046_uid58217 COG0087
MIGLVGKKAGMTRIFTEDGVSIPVTVIEVEANRVTQVKDLANDGYRAIQVTTGAKKANRVTKPEAGHFAKAGVEAGRGLWEFRLAEGEEFTVGQSISVELFAEVKKVDVTGTSKGKGFAGTVKRWNFRTQDATHGNSLSHRVPGSIGQNQTPGKVFKGKKMAGQMGNERVTVQSLDVVRVDAERNLLLVKGAVPGATGSDLIVKPAVKA
>YP_350807 Pseudomonas_fluorescens_Pf0_1_uid57591 COG0087
MTIGVVGRKAGMTRIFTEEGVSIPVTVIEIEPNRVTQFKTEETDGYRAVQVTVGERRASRVTAAQAGHFAKANVAAGRTVMEFRLEEGEYQAGDLINAEIFAAGQLVDVTGQSKGKGFQGTIKRWNFRGQDNTHGNSVSHRVPGSIGQCQTPGRVFKGKKMSGHMGAERVTVQSLEVVRVDAERNLLLVKGAVPGATGGNLVVRPAAKARG
>YP_362730 Xanthomonas_campestris_vesicatoria_85_10_uid58321 COG0087
MTKKYSLGFVGRKAGMSRVFTEDGRSVPVTLIEATPNRIAQIKTVEVDGYSAVQVTVGARRAALVNKPAAGHFAKAKVEAGRGLWEFRVEDAQLGDFAVGGEIKADIFEVGQKVDVQGVTKGKGFQGTIKRYNFRMGDATHGNSLSHRAPGSLGQRQTPGRVFPGKKMSGHMGAVQQSTQNLEVVKVDVERGLIAIRGAVPGAAGGDVIVRPASKA
>YP_404965 Shigella_dysenteriae_Sd197_uid58213 COG0087
MIGLVGKKVGMTRIFTEDGVSIPVTVIEVEANRVTQVKDLANDGYRAIQVTTGAKKANRVTKPEAGHFAKAGVEAGRGLWEFRLAEGEEFTVGQSISVELFADVKKVDVTGTSKGKGFAGTVKRWNFRTQDATHGNSLSHRVPGSIGQNQTPGKVFKGKKMAGQMGNERVTVQSLDVVRVDAERNLLLVKGAVPGATGSDLIVKPAVKA
>YP_409630 Shigella_boydii_Sb227_uid58215 COG0087
MIGLVGKKVGMTRIFTEDGVSIPVTVIEVEANRVTQVKDLANDGYRAIQVTTGAKKANRVTKPEAGHFAKAGVEAGRGLWEFRLAEGEEFTVGQSISVELFADVKKVDVTGTSKGKGFAGTVKRWNFRTQDATHGNSLSHRVPGSIGQNQTPGKVFKGKKMAGQMGNERVTVQSLDVVRVDAERNLLLVKGAVPGATGSDLIVKPAVKA
>YP_452416 Xanthomonas_oryzae_MAFF_311018_uid58547 COG0087
MTKKYSLGFVGRKAGMSRIFTEDGRSVPVTLIEATPNRIAQIKTVEVDGYSAVQITVGARRAALVNKPAAGHFAKAKVEAGRGLWEFRVEDAHLGDFAVGGEIKADIFEVGQKVDVQGVTKGKGFQGTIKRYNFRMGDATHGNSLSHRAPGSLGQRQTPGRVFPGKKMSGHMGAVQQSTQNLEVVKVDVERGLIAIHGAVPGAAGGDVIVRPASKA
>YP_513031 Francisella_tularensis_holarctica_LVS_uid58595 COG0087
MSLGLVGRKCGMTRIFTEDGVSIPVTVVQVEPNKVTQVKTVEKDGYNAIQVTTGFKKRSNVNKPMAGHYAKASVEPGRGLWEFTVDAAAEYQVGSSFDATMFEAGQKVDVRGVSKGKGFQGGVKRHNFATQDATHGNSLSHRVHGSTGQNQTPGRVFKNKKMAGHLGNENVTIQSLEVVRVDAENGLLLLKGGIPGSVGGDIIVTPAVKS
>YP_542743 Escherichia_coli_UTI89_uid58541 COG0087
MIGLVGKKVGMTRIFTEDGVSIPVTVIEVEANRVTQVKDLANDGYRAIQVTTGAKKANRVTKPEAGHFAKAGVEAGRGLWEFRLAEGEEFTVGQSISVELFADVKKVDVTGTSKGKGFAGTVKRWNFRTQDATHGNSLSHRVPGSIGQNQTPGKVFKGKKMAGQMGNERVTVQSLDVVRVDAERNLLLVKGAVPGATGSDLIVKPAVKA
>YP_561190 Shewanella_denitrificans_OS217_uid58263 COG0087
MAIGLIGRKVGMTRIFTEDGVSIPVTVIEVAGNRVTQVKTLETDGYRALQVTTGTKKANRITKAEAGHFAKGGVEAGRGLWEMRLADGEGEGIEVGAELNVDIFAETVKVDVTGQSKGKGFQGGVKRWNFRTQDMTHGNSLAHRSNGSIGQNQTPGRVFKGKKMSGHMGAEQVTTQNLHVVRVDSERNLILVRGAVPGATNGDLIIKPAVKA
>YP_606253 Pseudomonas_entomophila_L48_uid58639 COG0087
MTIGVVGRKAGMTRIFTEEGVSIPVTVIEIEPNRVTQFKTEETDGYRAVQVTVGERRASRVTAAQAGHFAKANVAAGRGVWEFRLEEGDFQAGDLIKAELFTAGQLVDVTGQSKGKGFAGTIKRWNFRGQDNTHGNSVSHRVPGSIGQCQTPGRVFKGKKMSGHMGAERVTVQSLEVVRVDAERNLLLIKGAVPGATGGDVVVRPAVKARG
>YP_649786 Yersinia_pestis_Nepal516_uid58609 COG0087
MIGLVGKKVGMTRIFTEDGVSIPVTVIEIEANRVTQVKSLENDGYRAVQVTTGAKKANRVTKPEAGHFAKAGVEAGRGLWEFRLPEGQEFTAGQEISVEIFADVKKVDVTGTSKGKGFAGTVKRWNFRTQDATHGNSLSHRVPGSIGQNQTPGKVFKGKKMAGHMGDERVTVQSLDVVRVDAERNLLLVKGAVPGATGGNLIVKPAVKA
>YP_653170 Yersinia_pestis_Antiqua_uid58607 COG0087
MIGLVGKKVGMTRIFTEDGVSIPVTVIEIEANRVTQVKSLENDGYRAVQVTTGAKKANRVTKPEAGHFAKAGVEAGRGLWEFRLPEGQEFTAGQEISVEIFADVKKVDVTGTSKGKGFAGTVKRWNFRTQDATHGNSLSHRVPGSIGQNQTPGKVFKGKKMAGHMGDERVTVQSLDVVRVDAERNLLLVKGAVPGATGGNLIVKPAVKA
>YP_666506 Francisella_tularensis_FSC198_uid58693 COG0087
MSLGLVGRKCGMTRIFTEDGVSIPVTVVQVEPNKVTQVKTVEKDGYNAIQVTTGFKKRSNVNKPMAGHYAKASVEPGRGLWEFTVDAAAEYQVGSSFDATMFEAGQKVDVRGVSKGKGFQGGVKRHNFATQDATHGNSLSHRVHGSTGQNQTPGRVFKNKKMAGHLGNENVTIQSLEVVRVDAENGLLLLKGGIPGSVGGDIIVTPAVKS
>YP_671289 Escherichia_coli_536_uid58531 COG0087
MIGLVGKKVGMTRIFTEDGVSIPVTVIEVEANRVTQVKDLANDGYRAIQVTTGAKKANRVTKPEAGHFAKAGVEAGRGLWEFRLAEGEEFTVGQSISVELFADVKKVDVTGTSKGKGFAGTVKRWNFRTQDATHGNSLSHRVPGSIGQNQTPGKVFKGKKMAGQMGNERVTVQSLDVVRVDAERNLLLVKGAVPGATGSDLIVKPAVKA
>YP_690687 Shigella_flexneri_5_8401_uid58583 COG0087
MIGLVGKKVGMTRIFTEDGVSIPVTVIEVEANRVTQVKDLANDGYRAIQVTTGAKKANRVTKPEAGHFAKAGVEAGRGLWEFRLAEGEEFTVGQSISVELFADVKKVDVTGTSKGKGFAGTVKRWNFRTQDATHGNSLSHRVPGSIGQNQTPGKVFKGKKMAGQMGNERVTVQSLDVVRVDAERNLLLVKGAVPGATGSDLIVKPAVKA
>YP_718265 Haemophilus_somnus_129PT_uid57929 COG0087
MIGLVGRKVGMTRIFNEDGVSIPVTVIEIEANRVTQVKTLENDGYTAVQVTTGFKKASRVTKPEAGHFVKAGVEAGRGLWEFRTEGEEFTLGQEINVDIFTDVKKVDVTGTSKGKGFQGGVKRWNFRTQDATHGNSLSHRVLGSIGQNQTPGRVFKGKKMAGHLGAERVTVQSLEIVRVDVERKLLLVKGSVPGATNSDVIVKPAVKA
>YP_732337 Shewanella_MR_4_uid58345 COG0087
MAIGLIGRKVGMTRIFTEDGVSIPVTVIEVAGNRVTQVKTLETDGYRALQVTTGTKKANRITKPEAGHFAKSGVEAGRGLWELRLADGEGEGIEVGAELNVGIFADVAKVDVTGQSKGKGFQGGVKRWNFRTQDMTHGNSLSHRSNGSIGQNQTPGRVFKGKKMSGHMGAERVTTQNLDVVRVDVERNLLLVKGAVPGATNGDLIIKPAVKA
>YP_736257 Shewanella_MR_7_uid58343 COG0087
MAIGLIGRKVGMTRIFTEDGVSIPVTVIEVAGNRVTQVKTLETDGYRALQVTTGTKKANRITKPEAGHFAKSGVEAGRGLWELRLADGEGEGIEVGAELNVGIFADVAKVDVTGQSKGKGFQGGVKRWNFRTQDMTHGNSLSHRSNGSIGQNQTPGRVFKGKKMSGHMGAERVTTQNLDVVRVDVERNLLLVKGAVPGATNGDLIIKPAVKA
>YP_748849 Shewanella_frigidimarina_NCIMB_400_uid58265 COG0087
MAIGLIGRKVGMTRIFTEDGTSIPVTVIEIAGNRVTQVKTLETDGYRALQVTTGTKKANRITKAEAGHFAKGGVEAGRGLWEMRLADGEGEGIEVGAEINVDIFADTVKVDVTGQSKGKGFQGGVKRWNFRTQDMTHGNSLAHRSNGSIGQNQTPGRVFKGKKMSGHMGAEQVTTQNLHVVRVDAERNLLLVRGAVPGATNGDLIIKPAVKA
>YP_762894 Francisella_tularensis_holarctica_OSU18_uid58687 COG0087
MSLGLVGRKCGMTRIFTEDGVSIPVTVVQVEPNKVTQVKTVEKDGYNAIQVTTGFKKRSNVNKPMAGHYAKASVEPGRGLWEFTVDAAAEYQVGSSFDATMFEAGQKVDVRGVSKGKGFQGGVKRHNFATQDATHGNSLSHRVHGSTGQNQTPGRVFKNKKMAGHLGNENVTIQSLEVVRVDAENGLLLLKGGIPGSVGGDIIVTPAVKS
>YP_788856 Pseudomonas_aeruginosa_UCBPP_PA14_uid57977 COG0087
MTIGVVGRKCGMTRIFTEEGVSIPVTVIEVEPNRVTQFKTEETDGYRAVQVTAGERRASRVTKAQAGHFAKANVAAGRGVWEFRLGEEQYAAGDQITVDLFQAGQMVDVTGESKGKGFAGTIKRWNFRGQDNTHGNSVSHRVPGSIGQCQTPGRVFKGKKMSGHLGAERVTVQSLEIVRVDAERNLLLVKGAVPGATGGDVIVRPAAKARG
>YP_858921 Escherichia_coli_APEC_O1_uid58623 COG0087
MIGLVGKKVGMTRIFTEDGVSIPVTVIEVEANRVTQVKDLANDGYRAIQVTTGAKKANRVTKPEAGHFAKAGVEAGRGLWEFRLAEGEEFTVGQSISVELFADVKKVDVTGTSKGKGFAGTVKRWNFRTQDATHGNSLSHRVPGSIGQNQTPGKVFKGKKMAGQMGNERVTVQSLDVVRVDAERNLLLVKGAVPGATGSDLIVKPAVKA
>YP_867849 Shewanella_ANA_3_uid58347 COG0087
MAIGLIGRKVGMTRIFTEDGVSIPVTVIEVAGNRVTQVKTLETDGYRALQVTTGTKKANRITKPEAGHFAKSGVEAGRGLWELRLADGEGEGIEVGAELNVGIFADVAKVDVTGQSKGKGFQGGVKRWNFRTQDMTHGNSLSHRSNGSIGQNQTPGRVFKGKKMSGHMGAERVTTQNLDVVRVDVERNLLLVKGAVPGATNGDLIIKPAVKA
>YP_897902 Francisella_novicida_U112_uid58499 COG0087
MSLGLVGRKCGMTRIFTEDGVSIPVTVVQVEPNKVTQVKTVEKDGYNAIQVTTGFKKRSNVNKPMAGHYAKASVEPGRGLWEFTVDAAAEYQVGSSFDATMFEAGQKVDVRGVSKGKGFQGGVKRHNFATQDATHGNSLSHRVHGSTGQNQTPGRVFKNKKMAGHLGNENVTIQSLEVVRVDAENGLLLLKGGIPGSVGGDIIVTPAVKS
>YP_926094 Shewanella_amazonensis_SB2B_uid58257 COG0087
[truncated: 1,261,344 more chars]
