# Supplementary material for: ORFcor: Identifying and Accommodating ORF Prediction Inconsistencies for Phylogenetic Analysis
Source: PLoS One. 2013 Mar 6;8(3):e58387. doi: 10.1371/journal.pone.0058387 (PMC3590147; doi:10.1371/journal.pone.0058387)
Supplement: File S2 — The complete ORFcor software package as used in this research. For the most recent version, see: currielab.wisc.edu/downloads.html. (GZ) [file pone.0058387.s002.gz › ORFcor/README]

--------------------------------------------------------------------------------------------------------------------------------------------------------------------------------------------------------------
--------------------------------------------------------------------------------------------------------------------------------------------------------------------------------------------------------------

ORFcor

Copyright Jonathan Klassen, 2013
This program is distributed under a BSD open-access license. See the bottom of this README file for terms of this license.

Please cite: Klassen and Currie (2012) PLoS One, Submitted.

For further information, contact Jonathan Klassen: jlklassen@wisc.edu

--------------------------------------------------------------------------------------------------------------------------------------------------------------------------------------------------------------
--------------------------------------------------------------------------------------------------------------------------------------------------------------------------------------------------------------

Table of Contents:
	1. Algorithm purpose and overview
	2. Multilocus sequence processing pipeline overview
	3. Parameters, dependencies and sample workflow
	4. Parameterization and sample data
	5. Caveats and usage cases
	6. Change log
	7. GNU General Public License v3

--------------------------------------------------------------------------------------------------------------------------------------------------------------------------------------------------------------
1. Algorithm purpose and overview
--------------------------------------------------------------------------------------------------------------------------------------------------------------------------------------------------------------

ORFcor is a program to correct gene prediction inconsistencies that accumulate in publicly available databases (see, e.g., Dunbar et al. (2011) BMC Genomics 12, 125; Wall et al. (2011) PLoS Comput. Biol. 7, e100284). Correction of such inconsistencies is critical for accurate analyses using these genes, e.g., while creating phylogenies. Essentially, ORFcor compares a query sequence to its closely related orthologs, derives consensus start and end positions from these references, and trims overextended ends, fills truncations with "X" characters or replaces putative chimeric regions with "X" characters, as appropriate and specified by the chosen algorithm parameters. See Klassen and Currie (2013) PLoS One, Submitted for a more thorough discussion. ORFcor is implemented in Perl v5.10 and tested using the Linux operating system.

--------------------------------------------------------------------------------------------------------------------------------------------------------------------------------------------------------------
2. Multilocus sequence processing pipeline overview
--------------------------------------------------------------------------------------------------------------------------------------------------------------------------------------------------------------

The ORFcor script itself relies on input ortholog datasets. ORFcor was therefore embedded within a broader pipeline to generate such sets and prepare the output for phylogenomic analyses. The modular design was chosen to allow for easy customization and multithreaded for efficiency. The basic pipeline is:

	i.   HMMER_model_maker.pl: Wrapper for the HMMER3 package to create Hidden Markov Models (HMMs) with which to query the target genomes.
		Multithreaded, 1 thread per ortholog family.
	ii.  Mult_hmmscan.pl: Wrapper for the HMMER3 package to query target genomes with the HMMs from step (i) and to parse the best hits. 
		Multithreaded, 1 thread per target genome.
	iii. ORFcor.pl - Runs the ORFcor algorithm using the orthologous protein sets from step (ii). Multithreaded, 1 thread per 
		ortholog family.
	iv.  Mult_MUSCLE.pl: Wrapper for the MUSCLE sequence aligner to make multiple sequence alignments for the corrected ortholog sets from 
		step (iii). Multithreaded, 1 thread per ortholog family.
	v.   Aligned_multiple_faa_concatenator.pl: Concatenates the MUSCLE alignments from step (iv) into a single aligned multiple fasta file. 
		Codes missing orthologs with "X"s over the entire length of that ortholog (i.e., assumes absolute conservation of each queried
		ortholog in the target genome set). Allows exclusion of mostly gapped columns using a simple percentage threshold. Outputs RAxML
		partitions file, with each ortholog partitioned separately. (Note that this is likely not optimal, but at least indicates 
		the ortholog boundaries.)

Also included:
	vi.  31_HMMs.hmm*: HMMs used in the ORFcor manuscript, constructed for the 31 orthologs identified by Ciccerelli et al. (2006) 
		Science 311, 1283-1287 as suitable for multilocus phylogenetic analysis. The source alignments for each COG was downloaded from the 
		CDD (Marchler-Bauer et al. (2007) Nucleic Acids Res. 35, D237-D240) and used as input for HMMER_model_maker_v1.pl according to its 
		default parameters.

Potential customizations:
	a. Any HMMER model set could conceivably be used, e.g., the AMPHORA2 pipeline (Wu and Scott (2012) Bioinformatics 28, 1033-1034).
	b. Other alignment programs could be substituted for MUSCLE by changing the "system" call at the bottom of MUSCLE_aligner_v1.pl, and be
		parsed equivalently so long as the output is a .faa file.
	c. Concatenation is certainly not mandatory - any method that can use an aligned protein fasta file can be used instead, e.g., single tree
		construction or consensus tree methods. The .faa file is easily convertible to other formats, e.g., using "seqret" in the EMBOSS
		package (Rice et al. (2000) Trends Genet. 16, 276-277).

--------------------------------------------------------------------------------------------------------------------------------------------------------------------------------------------------------------
3. Parameters, dependencies and sample workflow
--------------------------------------------------------------------------------------------------------------------------------------------------------------------------------------------------------------

This section presents the default parameters for each script (also described as usage statements the scripts themselves) and the dependencies required by each step. Each step in the default protocol is described separately, including prerequisite steps. The dependencies, usage parameters and output file descriptions described below can be displayed as usage statements for each script using a -h flag.

-------
STEP 1:
-------

Obtain a list of fasta files for the target protein(s) to be used to construct the HMMs with which the target genomes will be searched. Each target protein should have its own fasta file. Make a list of these files as input for step 2 (e.g., ls *.faa > fastalist).

-------
STEP 2:
-------

Construct alignments and hmmer models for each fasta file generated in Step 1:

HMMER_model_maker.pl

DEPENDANCIES: MUSCLE, HMMER3 suite, Perl "Parallel::ForkManager" module

USAGE:
-c 	number of cores to use						DEFAULT: 1	e.g., perl HMMER_model_maker_v1.pl -i inlist -c 4
-h	displays this usage statement (also using --help)	
-i 	input list of paths to the fasta files to be analyzed		REQUIRED	e.g., perl HMMER_model_maker_v1.pl -i inlist
-q	run quietly, i.e., no STDOUT (Y or N)				DEFAULT: N	e.g., perl HMMER_model_maker_v1.pl -i inlist -q Y
-r	remove intermediate output files (Y or N)			DEFAULT: Y	e.g., perl HMMER_model_maker_v1.pl -i inlist -r N

OUTPUT FILES:
	MUSCLE_aligned_faa_files/<hmm_name>.muscle.faa		A MUSCLE aligned fasta file for each individual protein type; omitted if 
									-q flag set to "Y"
	Individual_HMMs/<hmm_name>.hmm				A HMM file for each individual protein type; omitted if -q flag set to "Y"
	Mult_HMMs.hmm						A concatenated file containing the HMMs for each individual protein type
	Mult_HMMs.hmm.h3m, .h3i, .h3f, .h3p			The compressed versions of mult_hmms.hmm generated by HMMPRESS
	MUSCLE_aligned_faas.list				A list of all of the MUSCLE aligned fasta files;; omitted if -q flag set to "Y"
	HMM_names.list						A list of all of the HMM names

-------
STEP 3:
-------

Searches each multiple fasta file in the input list. Uses by default using the HMMs produced using HMMER_model_maker_v1.pl:

Mult_hmmscan.pl

DEPENDANCIES: HMMER3 suite, Perl \"Parallel::ForkManager\" module

USAGE:
-a	input hmm file						DEFAULT: 31_HMMs.hmm		e.g., perl Mult_hmmscan.pl -i inlist -a other1.list
-b	input list of hmm names					DEFAULT: 31_HMM_names.list	e.g., perl Mult_hmmscan.pl -i inlist -b other2.list
	NOTE: This table can be of the format \"<name>\t<evalue>\", specifying the e-value unique to that HMM; otherwise the default set using -e is used
-c 	number of cores to use					DEFAULT: 1			e.g., perl Mult_hmmscan.pl -i inlist -c 4	
-e 	set e-value for parsing the hmmscan results		DEFAULT: 1e-20			e.g., perl Mult_hmmscan.pl -i inlist -e 1e-5
-h	displays this usage statement (also using --help)
-i 	input list of paths to the genome fasta files to be analyzed	REQUIRED		e.g., perl Mult_hmmscan.pl -i inlist
-q	run quitely, i.e., no STDOUT (Y or N)			DEFAULT: N			e.g., perl Mult_hmmscan.pl -i inlist -q Y
-r 	remove intermediate output files (Y or N)		DEFAULT: Y			e.g., perl Mult_hmmscan.pl -i inlist -r N

OUTPUT FILES:
	Mult_hmmscan_match_table.out				A table listing the hmms that were matched (or not) for each genome; 
									changed using the -o flag
	Mult_hmmscan_best_hits					Directory containing summary files of the best hmm hits for each genome
	Mult_hmmscan_individual_faas/<input_genome_name>/	Directory tree containing the individual .faa files for each best hmm hit in 
									each genome; removed using the -r flag
	Mult_hmmscan_hmmscan_outputs				Directory containing the hmmscan output files for each genome; removed using 
									the -r flag
	Mult_hmmscan_multiple_faas				Directory containing the concatenated best hits for each hmm type
	Mult_hmmscan_faa.list					A list of all the multiple fasta files for each hmm type

-------
STEP 4:
-------

Correct anomalous sequences, trimming ends if too long, adding X's if too short or replacing potential chimeras with X's. Produces a series of multiple alignments, one for each protein type. Note: stop codons are excluded for nucleotide data because they are included inconsistantly in gene files, i.e., the outputted corrected genes will lack these codons (which might not be conserved throughput the dataset anyway).

ORFcor.pl

DEPENDANCIES: BLAST+ suite, MUSCLE, Perl "Parallel::ForkManager" module, EMBOSS "transeq" if using nucleotides as input data

USAGE:
-a	length difference to the reference sequences to start 5' trimming or Xs	DEFAULT: 5			e.g., perl ORFcor.pl -a 10
-b	length difference to the reference sequences to start 3' trimming or Xs	DEFAULT: 20			e.g., perl ORFcor.pl -b 20
-c	set number of cores							DEFAULT: 1			e.g., perl ORFcor.pl -c 8
-d	sequence ID allowed for the bulk of the sequence (for AAI correction)	DEFAULT: 0.75			e.g., perl ORFcor.pl -d 0.9
-e 	set max e-value for BLAST						DEFAULT: 1e-5			e.g., perl ORFcor.pl -e 1e-10
-f	length difference to the reference sequences to declare a 5' chimera	DEFAULT: 10			e.g., perl ORFcor.pl -f 20
-g	length difference to the reference sequences to declare a 3' chimera	DEFAULT: 30			e.g., perl ORFcor.pl -g 20	
-h	displays this usage statement (also using --help)							e.g., perl ORFcor.pl -h 
-i 	input list of paths to multiple sequence files for each hmm type	DEFAULT: Mult_hmmscan_faa.list	e.g., perl ORFcor.pl -i inlist
-j	minimum number of closely reference seqs needed for correction		DEFAULT: 5			e.g., perl ORFcor.pl -j 3
-k	maximum number of (non-identical) sequences used for correction		DEFAULT: 1000			e.g., perl ORFcor.pl -k 5
-l	maximum number of sequences retained by BLAST (must be > 2)		DEFAULT: 1000			e.g., perl ORFcor.pl -l 12
-p	input sequences are protein (Y or N; runs translation module if N)	DEFAULT: Y			e.g., perl ORFcor.pl -p N
-q	run quietly, i.e., no STDOUT (Y or N)					DEFAULT: N			e.g., perl ORFcor.pl -q Y
-r	remove intermediate output files (Y or N)				DEFAULT: Y			e.g., perl ORFcor.pl -r N

OUTPUT FILES:
	ORFcor_summary.out					Table listing the numbers of each type of correction for each sequence type
	ORFcor_details.out					A list of the corrected sequences and the amount of each sequence corrected
	ORFcor_individual_sequence_files/<sequence type>/	Directory tree containing individual sequence files, their BLASTp results and corrected versions
	Mult_corrected_faa.list					A list of the multiple fasta files corrected by ORFcor
	ORFcor_multiple_sequence_files/				Directory containing concatenated corrected multiple fasta files
	ORFcor_individual_sequence_files_nucl/			Directory tree containing individual ffn files
	ORFcor_multiple_sequence_files_nucl/			Directory containing corrected multiple ffn files
	mult_faas_translated_from_nucl/				Directory containing faa files translated from ffn files

-------
STEP 5:
-------

Wrapper script to make multiple sequence alignments for each corrected sequence type using MUSCLE.

Mult_MUSCLE.pl

DEPENDANCIES: BLAST+ suite, MUSCLE, Perl \"Parallel::ForkManager\" module

USAGE:
-c 	number of cores to use					DEFAULT: 1				  e.g., perl Mult_MUSCLE.pl -i inlist -c 4
-h	displays this usage statement (also using --help)
-i 	input list of paths to the fasta files to be analyzed	DEFAULT: Mult_corrected_faa.list	  e.g., perl Mult_MUSCLE.pl -i inlist
-q	run quietly, i.e., no STDOUT (Y or N)			DEFAULT: N				  e.g., perl Mult_MUSCLE.pl -i inlist -q N

OUTPUT FILES:
	Mult_MUSCLE_corrected_multiple_faas			Directory containing corrected aligned multiple fasta files
	Mult_MUSCLE_corrected_multiple_faas.list		List of corrected aligned multiple fasta files

-------
STEP 6:
-------

Concatenates multiple alignments, and creates partitions file for RAxML (one partition per protein type). Removes columns comprised of gaps > than some threshold.

Aligned_multiple_faa_concatenator.pl

DEPENDANCIES: None

USAGE:
-a	skip removal of mostly gapped columns (Y or N)			DEFAULT: N	e.g., perl Aligned_multiple_faa_concatenator.pl -a Y
-b	minimum decimal percentage of column containing gaps to include DEFAULT: 0.02	e.g., perl Aligned_multiple_faa_concatenator.pl -b 0.05
-c	substitution matrix name for RAxML partition file		DEFAULT: GTR	e.g., perl Aligned_multiple_faa_concatenator.pl -c WAG
-h	displays this usage statement (also using --help)
-i	input directory containing only the input aligned faa files 	DEFAULT: Mult_MUSCLE_corrected_multiple_faas		
		e.g., perl Aligned_multiple_faa_concatenator.pl -i otherdir
IMPORTANT: faa headers in these files must have the format \">(number, word or \"_\") (organism name)\"; otherwise this script WILL NOT WORK CORRECTLY
-q	run quietly, i.e., no STOUT (Y or N)				DEFAULT: N 	e.g., perl Aligned_multiple_faa_concatenator1.pl -q N

OUTPUT FILES:
	Aligned_multiple_faa_concatenator.faa			Concatenated multiple fasta file
	Aligned_multiple_faa_concatenator.partitions		Partitions file for RAxML input, each protein type a separate partition
	Aligned_multiple_faa_concatenator.faa.degapped		Concatenated multiple fasta file with columns conataining gaps above the given
									threshold removed
	Aligned_multiple_faa_concatenator.partitions.degapped	Partitions file for RAxML input with columns contatining gaps above the given
									threshold removed, each protein type a separate partition

--------------------------------------------------------------------------------------------------------------------------------------------------------------------------------------------------------------
4. Parameterization and sample data
--------------------------------------------------------------------------------------------------------------------------------------------------------------------------------------------------------------

As discussed in the ORFcor manuscript, suitable test datasets with which to parameterize ORFcor do not exist, i.e., having many related genomes having ORFs predicted with 100% accuracy. To create such a dataset, we manually obtained genomes from all g-bacterial genera containing >=6 genomes from the NCBI FTP folder "genomes/Bacteria" and extracted ortholog sets using Mult_hmmscan_v1.pl according to default parameters and 31_HMMs.hmm. This test dataset is included in the ORFcor "test_data/" directory as "input_seqs.faa".

For parameterization, sequences were randomly altered by truncation, sequence addition or replacement of a terminal end by a divergent sequence to simulate chimera formation using validation_dataset_maker_v5.pl (in the ORFcor "test_data/" directory. Only those sequences having >= 6 orthologs within the chosen ORFcor similarity thresholds were included at each parameter setting, because otherwise correction of these errors would be impossible (the BLASTp output file required by validation_dataset_maker_v5.pl is included in the ORFcor "test_data/" directory as "input_seqs_vs_self.blastp"). Added sequences were randomly drawn from the source alignments for unrelated COGs (COG0018, COG0060, COG0085, COG0124 and COG0143) downloaded from the CDD (Marchler-Bauer et al. (2007) Nucleic Acids Res. 35, D237-D240; included in the ORFcor "test_data/" directory as "contaminant_seqs.faa"). Sequence lengths were Poisson-distributed above a threshold set during parameterization, and frequencies were also set using a threshold. The tested lengths and frequencies are indicated in the parameterization output file, ORFcor_parameterization.csv, included here. Preliminary experiments indicated that the error frequencies simulated were substantially higher than those derived from bacterial whole-genome sequences, and that using lower frequencies only increased sensitivity and specificity (data not shown) as predicted from the increase in error-free data available for ORF correction based on the consensus among closely related ORFs. Fifty replicate simulations were conducted for each parameter setting.

After running ORFcor.pl using the desired parameters, the extent to which the altered sequences were detected and corrected was compared with the known values recorded during validation dataset creation using test_parser.pl. This script calculates all of the values contained in ORFcor_parameterization.csv (except the first columns containing the parameters used during error simulation, followed by the parameters used to run ORFcor_v1.1.pl). The sensitivity (TP/(TP+FN)) and specificity (TN/(FP+TN)) for each error type is then listed, calculated as the union of TP, TN, FP and FN values across all 50 replicate simulations. These data are followed by the specific data for each error type, calculated as means and associated standard deviations of the values calculated for each of the 50 simulations. "Mismatches" indicates the deviation from the expected correction length when this was not perfect; "accuracy" is the same value including both perfect and imperfect corrections. The lengths of FN corrections and number of perfect corrections are also indicated.

--------------------------------------------------------------------------------------------------------------------------------------------------------------------------------------------------------------
5. Caveats and usage cases
--------------------------------------------------------------------------------------------------------------------------------------------------------------------------------------------------------------

Using optimal parameters, our parameterization indicates that ORFcor is capable of detecting and correcting ORF prediction errors with very high sensitivities and specificities, approaching 100% in many cases. The test dataset reflects the usage case where large numbers of closely-related sequences (e.g., from the same genus) are analyzed together. Our parameterization indicates a trade-off between sensitivity and specificity, with sensitivity decreasing and specificity as the reference sequence similarity threshold (d) is increased. Although our analysis using both real and simulated data indicates that d=0.85 is effective in many cases, this parameter may be altered to improve ORFcor function on some datasets.

ORFcor uses consensuses among related orthologs to correct ORF annotation inconsistencies. Accordingly, diverse ortholog datasets combined with low values set for parameter "d" can dilute the consensus signal such that legitamate corrections are avoided. Similarly, exceedingly diverse input datasets may be alterred according to a consensus not followed by all sequences in the dataset. In our tests, partitioning the ortholog sets at the family taxonomic level was a good compromise between these opposing problems. This issue was insignificant when using high values for "d", albeit with a slight cost in sensitivity.

Also note that the ORFcor algorithm makes the assumption that the overall sequence similarity of orthologs reflects the similarity of their start and stop sites. Some sequences clearly violate this assumption and should be avoided when using ORFcor. An example that we found was sequences from highly divergent bacterial endosymbionts, who's high evolutionary rate especially affected sequence termini increasing their succeptability to artificial correction. Again, using high values of "d" avoided this problem while losing some specificity.

One final note: Selection of orthologs to use as input using a threshold-based method (e.g., using HMMs as implemented here) will result in some false-positives (e.g., where the ortholog is missing but a paralog exists above the cutoff threshold). Although they will be unlikely to impact the ORFcor algorithm, such errors will not be corrected by the ORFcor pipeline.

--------------------------------------------------------------------------------------------------------------------------------------------------------------------------------------------------------------
6. Change log
--------------------------------------------------------------------------------------------------------------------------------------------------------------------------------------------------------------

Jan. 21, 2013 - First public release
	HMMER_model_maker.pl v1.2
	Mult_hmmscan.pl v1.2
	ORFcor.pl v1.3
	Mult_MUSCLE.pl v1.2
	Aligned_multiple_faa_concatenator.pl v1.2

Jan. 25, 2013 - ORFcor.pl v1.301
- Corrected minor bug in loading nucleotide sequences

--------------------------------------------------------------------------------------------------------------------------------------------------------------------------------------------------------------
7. Copyright license
--------------------------------------------------------------------------------------------------------------------------------------------------------------------------------------------------------------

<OWNER> = Jonathan Klassen
<ORGANIZATION> = University of Wisconsin-Madison
<YEAR> = 2013

Copyright (c) 2013, Jonathan Klassen
All rights reserved.

Redistribution and use in source and binary forms, with or without modification, are permitted provided that the following conditions are met:

    Redistributions of source code must retain the above copyright notice, this list of conditions and the following disclaimer.
    Redistributions in binary form must reproduce the above copyright notice, this list of conditions and the following disclaimer in the documentation and/or other materials provided with the distribution.

THIS SOFTWARE IS PROVIDED BY THE COPYRIGHT HOLDERS AND CONTRIBUTORS "AS IS" AND ANY EXPRESS OR IMPLIED WARRANTIES, INCLUDING, BUT NOT LIMITED TO, THE IMPLIED WARRANTIES OF MERCHANTABILITY AND FITNESS FOR A PARTICULAR PURPOSE ARE DISCLAIMED. IN NO EVENT SHALL THE COPYRIGHT HOLDER OR CONTRIBUTORS BE LIABLE FOR ANY DIRECT, INDIRECT, INCIDENTAL, SPECIAL, EXEMPLARY, OR CONSEQUENTIAL DAMAGES (INCLUDING, BUT NOT LIMITED TO, PROCUREMENT OF SUBSTITUTE GOODS OR SERVICES; LOSS OF USE, DATA, OR PROFITS; OR BUSINESS INTERRUPTION) HOWEVER CAUSED AND ON ANY THEORY OF LIABILITY, WHETHER IN CONTRACT, STRICT LIABILITY, OR TORT (INCLUDING NEGLIGENCE OR OTHERWISE) ARISING IN ANY WAY OUT OF THE USE OF THIS SOFTWARE, EVEN IF ADVISED OF THE POSSIBILITY OF SUCH DAMAGE.
