# Supplementary material for: ORFcor: Identifying and Accommodating ORF Prediction Inconsistencies for Phylogenetic Analysis
Source: PLoS One. 2013 Mar 6;8(3):e58387. doi: 10.1371/journal.pone.0058387 (PMC3590147; doi:10.1371/journal.pone.0058387)
Supplement: File S2 — The complete ORFcor software package as used in this research. For the most recent version, see: currielab.wisc.edu/downloads.html. (GZ) [file pone.0058387.s002.gz › ORFcor/31_HMMs.hmm]

HMMER3/b [3.0 | March 2010]
NAME  COG0012.muscle
LENG  363
ALPH  amino
RF    no
CS    no
MAP   yes
DATE  Fri Jun 29 15:29:07 2012
NSEQ  70
EFFN  1.926880
CKSUM 2183519955
STATS LOCAL MSV      -11.2937  0.69987
STATS LOCAL VITERBI  -12.2016  0.69987
STATS LOCAL FORWARD   -5.4073  0.69987
HMM          A        C        D        E        F        G        H        I        K        L        M        N        P        Q        R        S        T        V        W        Y   
            m->m     m->i     m->d     i->m     i->i     d->m     d->d
  COMPO   2.47293  4.45494  2.90203  2.56736  3.33522  2.84242  3.75450  2.76370  2.60478  2.47555  3.70785  3.00569  3.43980  3.10529  3.00685  2.71742  2.80756  2.59058  4.91442  3.69223
          2.68706  4.42096  2.77605  2.73185  3.46364  2.40526  3.72596  3.29276  2.67688  2.69354  4.24188  2.90409  2.73750  3.18111  2.89677  2.37904  2.77541  2.98448  4.58548  3.61502
          0.55749  1.20021  2.06971  2.48003  0.08746  0.00000        *
      1   2.71683  4.74369  3.22280  2.67589  3.95594  3.27715  3.55583  3.34758  2.60972  2.99427  1.91985  2.42696  3.96783  2.98791  2.66577  2.75522  2.73812  3.06534  5.28154  3.99043     44 - -
          2.68618  4.42225  2.77519  2.73123  3.46354  2.40513  3.72494  3.29354  2.67741  2.69355  4.24690  2.90347  2.73739  3.18146  2.89801  2.37887  2.77519  2.98518  4.58477  3.61503
          0.01716  4.46935  5.19170  0.61958  0.77255  0.47111  0.97899
      2   2.49015  5.12152  2.69566  2.45201  4.42482  2.67782  3.15276  3.88220  2.38492  3.40905  2.96059  2.59981  3.90019  2.77183  2.88173  2.16741  2.81977  3.48970  5.58068  4.19645     45 - -
          2.68618  4.42225  2.77519  2.73123  3.46354  2.40513  3.72494  3.29354  2.67741  2.69355  4.24690  2.90347  2.73739  3.18146  2.89801  2.37887  2.77519  2.98518  4.58477  3.61503
          0.01571  4.55707  5.27942  0.61958  0.77255  0.47636  0.97033
      3   2.68952  4.16391  4.58903  3.98442  2.63821  3.92906  4.25511  2.05112  3.80231  1.49515  2.86121  4.04203  3.38876  3.95591  3.86117  3.23535  2.88171  2.12404  4.78344  3.34361     46 - -
          2.68618  4.42225  2.77519  2.73123  3.46354  2.40513  3.72494  3.29354  2.67741  2.69355  4.24690  2.90347  2.73739  3.18146  2.89801  2.37887  2.77519  2.98518  4.58477  3.61503
          0.01526  4.58625  5.30860  0.61958  0.77255  0.50885  0.91926
      4   2.68674  5.16253  3.00981  2.27475  4.47850  3.44246  3.70224  3.94253  1.87037  3.01026  3.96346  2.85021  3.90659  2.56591  2.59719  2.31152  2.49120  3.35855  5.61196  4.22220     47 - -
          2.68618  4.42225  2.77519  2.73123  3.46354  2.40513  3.72494  3.29354  2.67741  2.69355  4.24690  2.90347  2.73739  3.18146  2.89801  2.37887  2.77519  2.98518  4.58477  3.61503
          0.01526  4.58625  5.30860  0.61958  0.77255  0.47159  0.97819
      5   2.26346  2.78381  4.59860  4.00061  3.30101  3.96158  4.30223  1.62273  3.82666  2.08849  2.99122  4.06934  4.32351  3.99359  3.89925  3.04057  2.87533  1.99166  4.84644  3.66459     48 - -
          2.68618  4.42225  2.77519  2.73123  3.46354  2.40513  3.72494  3.29354  2.67741  2.69355  4.24690  2.90347  2.73739  3.18146  2.89801  2.37887  2.77519  2.98518  4.58477  3.61503
          0.01507  4.59870  5.32105  0.61958  0.77255  0.48576  0.95510
      6   2.15237  4.62236  4.00944  3.94127  5.11535  0.51664  5.03363  4.56284  4.16337  4.28273  5.11436  3.93236  4.18629  4.37691  4.37616  2.89636  3.25604  3.85418  6.40554  5.29631     49 - -
          2.68618  4.42225  2.77519  2.73123  3.46354  2.40513  3.72494  3.29354  2.67741  2.69355  4.24690  2.90347  2.73739  3.18146  2.89801  2.37887  2.77519  2.98518  4.58477  3.61503
          0.01507  4.59870  5.32105  0.61958  0.77255  0.48576  0.95510
      7   3.42424  4.69252  5.31091  4.76233  3.07853  4.77407  5.16022  0.91465  4.63027  1.56759  3.35265  4.89116  4.99880  4.72750  4.69329  4.13765  3.65709  1.96940  5.47106  4.35542     50 - -
          2.68618  4.42225  2.77519  2.73123  3.46354  2.40513  3.72494  3.29354  2.67741  2.69355  4.24690  2.90347  2.73739  3.18146  2.89801  2.37887  2.77519  2.98518  4.58477  3.61503
          0.01507  4.59870  5.32105  0.61958  0.77255  0.48576  0.95510
      8   2.75918  4.61060  5.17292  4.68234  4.00813  4.65307  5.34785  1.69723  4.58649  2.60810  3.81199  4.82409  5.01407  4.84589  4.76345  4.04781  3.33542  0.70542  5.88716  4.67121     51 - -
          2.68618  4.42225  2.77519  2.73123  3.46354  2.40513  3.72494  3.29354  2.67741  2.69355  4.24690  2.90347  2.73739  3.18146  2.89801  2.37887  2.77519  2.98518  4.58477  3.61503
          0.01507  4.59870  5.32105  0.61958  0.77255  0.48576  0.95510
      9   3.79518  5.44025  4.60503  4.61295  5.63389  0.16000  5.62331  5.47027  4.88387  4.99919  6.02040  4.77284  4.84229  5.15202  4.98448  3.99520  4.32583  4.86008  6.48074  5.77876     52 - -
          2.68618  4.42225  2.77519  2.73123  3.46354  2.40513  3.72494  3.29354  2.67741  2.69355  4.24690  2.90347  2.73739  3.18146  2.89801  2.37887  2.77519  2.98518  4.58477  3.61503
          0.01507  4.59870  5.32105  0.61958  0.77255  0.48576  0.95510
     10   2.86238  4.72822  3.52205  2.67723  3.86321  3.75349  3.93526  3.19714  1.81319  1.55960  3.02707  3.39048  4.12973  3.17085  3.03179  3.00722  3.08497  2.98188  5.25867  4.01573     53 - -
          2.68618  4.42225  2.77519  2.73123  3.46354  2.40513  3.72494  3.29354  2.67741  2.69355  4.24690  2.90347  2.73739  3.18146  2.89801  2.37887  2.77519  2.98518  4.58477  3.61503
          0.01507  4.59870  5.32105  0.61958  0.77255  0.48576  0.95510
     11   2.28338  4.55014  3.91309  3.71924  4.83241  3.32271  4.77827  4.15265  3.77701  3.90557  4.76692  3.78614  0.69135  4.07537  4.03472  2.81080  2.67704  3.58739  6.18902  5.00888     54 - -
          2.68618  4.42225  2.77519  2.73123  3.46354  2.40513  3.72494  3.29354  2.67741  2.69355  4.24690  2.90347  2.73739  3.18146  2.89801  2.37887  2.77519  2.98518  4.58477  3.61503
          0.01507  4.59870  5.32105  0.61958  0.77255  0.48576  0.95510
     12   2.92253  5.01944  3.01995  2.93636  4.88550  3.45487  4.38383  4.50998  3.33349  4.10083  4.94629  0.72882  4.16723  3.60601  3.74773  2.27566  3.36054  3.95399  6.16706  4.78575     55 - -
          2.68618  4.42225  2.77519  2.73123  3.46354  2.40513  3.72494  3.29354  2.67741  2.69355  4.24690  2.90347  2.73739  3.18146  2.89801  2.37887  2.77519  2.98518  4.58477  3.61503
          0.01507  4.59870  5.32105  0.61958  0.77255  0.48576  0.95510
     13   2.36189  4.41861  4.53937  4.02050  3.73997  4.01339  4.64373  2.10482  3.91200  2.63128  3.66910  4.17253  4.48311  4.15722  4.10581  2.76965  3.22578  0.93490  5.35541  4.15499     56 - -
          2.68618  4.42225  2.77519  2.73123  3.46354  2.40513  3.72494  3.29354  2.67741  2.69355  4.24690  2.90347  2.73739  3.18146  2.89801  2.37887  2.77519  2.98518  4.58477  3.61503
          0.01507  4.59870  5.32105  0.61958  0.77255  0.48576  0.95510
     14   3.79518  5.44025  4.60503  4.61295  5.63389  0.16000  5.62331  5.47027  4.88387  4.99919  6.02040  4.77284  4.84229  5.15202  4.98448  3.99520  4.32583  4.86008  6.48074  5.77876     57 - -
          2.68618  4.42225  2.77519  2.73123  3.46354  2.40513  3.72494  3.29354  2.67741  2.69355  4.24690  2.90347  2.73739  3.18146  2.89801  2.37887  2.77519  2.98518  4.58477  3.61503
          0.01507  4.59870  5.32105  0.61958  0.77255  0.48576  0.95510
     15   3.85338  5.70476  4.07291  3.62108  5.27411  4.18528  4.42123  4.77626  0.35509  4.20031  5.17349  3.99003  4.67536  3.60770  2.88264  3.87911  4.07443  4.46180  6.05549  5.01391     58 - -
          2.68618  4.42225  2.77519  2.73123  3.46354  2.40513  3.72494  3.29354  2.67741  2.69355  4.24690  2.90347  2.73739  3.18146  2.89801  2.37887  2.77519  2.98518  4.58477  3.61503
          0.01507  4.59870  5.32105  0.61958  0.77255  0.48576  0.95510
     16   2.68693  4.61094  3.86756  3.72139  4.71314  3.35865  4.76887  4.34602  3.78973  4.03350  4.89409  3.80468  4.14853  4.10851  4.03562  0.48286  3.21197  3.73651  6.05626  4.80200     59 - -
          2.68618  4.42225  2.77519  2.73123  3.46354  2.40513  3.72494  3.29354  2.67741  2.69355  4.24690  2.90347  2.73739  3.18146  2.89801  2.37887  2.77519  2.98518  4.58477  3.61503
          0.01507  4.59870  5.32105  0.61958  0.77255  0.48576  0.95510
     17   2.58070  4.50576  4.00111  3.78310  4.80544  3.01882  4.79149  4.21293  3.82855  3.92968  4.75143  3.80200  4.08836  4.10279  4.07842  2.31777  0.62584  3.60530  6.15770  4.98308     60 - -
          2.68618  4.42225  2.77519  2.73123  3.46354  2.40513  3.72494  3.29354  2.67741  2.69355  4.24690  2.90347  2.73739  3.18146  2.89801  2.37887  2.77519  2.98518  4.58477  3.61503
          0.01507  4.59870  5.32105  0.61958  0.77255  0.48576  0.95510
     18   3.30928  4.65220  5.07454  4.48273  1.67330  4.51809  4.79990  2.47338  4.32400  1.04924  2.70997  4.61005  4.76921  4.39531  4.37247  3.84404  2.93109  2.60997  5.15110  4.02668     61 - -
          2.68618  4.42225  2.77519  2.73123  3.46354  2.40513  3.72494  3.29354  2.67741  2.69355  4.24690  2.90347  2.73739  3.18146  2.89801  2.37887  2.77519  2.98518  4.58477  3.61503
          0.01507  4.59870  5.32105  0.61958  0.77255  0.48576  0.95510
     19   4.09156  5.26970  5.29411  4.99145  0.58617  4.93249  4.02021  3.39680  4.79273  2.16512  3.97345  4.66195  5.18967  4.68519  4.74788  4.31211  4.30658  3.45075  4.13118  2.28469     62 - -
          2.68618  4.42225  2.77519  2.73123  3.46354  2.40513  3.72494  3.29354  2.67741  2.69355  4.24690  2.90347  2.73739  3.18146  2.89801  2.37887  2.77519  2.98518  4.58477  3.61503
          0.01507  4.59870  5.32105  0.61958  0.77255  0.48576  0.95510
     20   2.45468  5.18962  2.99331  2.48545  4.52014  3.53277  3.74691  3.97940  2.36808  3.49478  4.26186  1.68187  3.94413  2.43253  2.85454  2.27272  2.89301  3.57834  5.65454  4.27145     63 - -
          2.68618  4.42225  2.77519  2.73123  3.46354  2.40513  3.72494  3.29354  2.67741  2.69355  4.24690  2.90347  2.73739  3.18146  2.89801  2.37887  2.77519  2.98518  4.58477  3.61503
          0.01507  4.59870  5.32105  0.61958  0.77255  0.48576  0.95510
     21   1.12751  4.39253  3.94186  3.39764  3.17191  3.72279  4.19289  2.51694  3.32463  2.59027  3.59378  3.69191  4.18296  3.60361  3.61311  2.75110  2.95444  2.60805  5.10876  3.88776     64 - -
          2.68618  4.42225  2.77519  2.73123  3.46354  2.40513  3.72494  3.29354  2.67741  2.69355  4.24690  2.90347  2.73739  3.18146  2.89801  2.37887  2.77519  2.98518  4.58477  3.61503
          0.01507  4.59870  5.32105  0.61958  0.77255  0.48576  0.95510
     22   1.88553  4.56533  4.85907  4.30081  3.51604  4.40055  4.81502  1.72307  4.16601  1.19438  3.37803  4.47516  4.72427  4.35007  4.30358  3.73646  3.43412  2.18502  5.32706  4.18129     65 - -
          2.68618  4.42225  2.77519  2.73123  3.46354  2.40513  3.72494  3.29354  2.67741  2.69355  4.24690  2.90347  2.73739  3.18146  2.89801  2.37887  2.77519  2.98518  4.58477  3.61503
          0.01507  4.59870  5.32105  0.61958  0.77255  0.48576  0.95510
     23   2.72821  4.58580  4.22283  3.99202  4.53439  3.45822  4.88079  3.59392  3.88532  3.50362  4.54815  3.97889  4.23059  4.23771  4.08766  2.95248  0.54785  3.04689  6.03729  4.81985     66 - -
          2.68618  4.42225  2.77519  2.73123  3.46354  2.40513  3.72494  3.29354  2.67741  2.69355  4.24690  2.90347  2.73739  3.18146  2.89801  2.37887  2.77519  2.98518  4.58477  3.61503
          0.01507  4.59870  5.32105  0.61958  0.77255  0.48576  0.95510
     24   2.57152  5.22612  2.62696  2.26728  4.56341  3.35434  3.69785  4.04252  1.85930  2.71807  4.26954  2.60472  3.90428  2.57348  2.49625  2.65769  2.96821  3.61272  5.66213  4.25782     67 - -
          2.68618  4.42197  2.77525  2.73128  3.46359  2.40518  3.72500  3.29359  2.67746  2.69360  4.24695  2.90346  2.73745  3.18151  2.89806  2.37876  2.77481  2.98523  4.58482  3.61508
          0.23131  1.60137  5.32105  0.17776  1.81490  0.48576  0.95510
     25   1.95774  5.05184  3.06204  2.50695  4.33062  3.36501  3.73370  3.76974  2.22126  3.16619  3.96186  2.28145  3.71094  2.67964  2.97741  2.39183  2.96254  2.97440  5.53165  4.16819     69 - -
          2.68618  4.42225  2.77519  2.73123  3.46354  2.40513  3.72494  3.29354  2.67741  2.69355  4.24690  2.90347  2.73739  3.18146  2.89801  2.37887  2.77519  2.98518  4.58477  3.61503
          0.01507  4.59870  5.32105  0.61958  0.77255  0.48576  0.95510
     26   2.54180  5.19990  2.45037  2.20601  4.52804  2.65576  3.69851  3.88641  2.37314  2.77495  4.24521  2.60075  3.36841  2.63169  2.88215  2.57075  2.79466  3.47411  5.64280  4.24199     70 - -
          2.68618  4.42225  2.77519  2.73123  3.46354  2.40513  3.72494  3.29354  2.67741  2.69355  4.24690  2.90347  2.73739  3.18146  2.89801  2.37887  2.77519  2.98518  4.58477  3.61503
          0.01507  4.59870  5.32105  0.61958  0.77255  0.48576  0.95510
     27   1.60766  4.35800  4.09005  3.55940  3.66099  2.61359  4.29719  2.44554  3.48029  2.70057  3.63535  3.78706  4.20342  3.74101  3.73664  2.94673  3.03800  1.57173  5.16481  3.96180     71 - -
          2.68618  4.42225  2.77519  2.73123  3.46354  2.40513  3.72494  3.29354  2.67741  2.69355  4.24690  2.90347  2.73739  3.18146  2.89801  2.37887  2.77519  2.98518  4.58477  3.61503
          0.01507  4.59870  5.32105  0.61958  0.77255  0.48576  0.95510
     28   2.45705  5.23739  2.77199  1.69059  4.57435  3.50663  3.70271  4.05573  2.22229  3.33241  4.28117  2.47904  3.28446  2.51857  2.93655  2.70624  2.97434  3.45407  5.67403  4.26599     72 - -
          2.68618  4.42225  2.77519  2.73123  3.46354  2.40513  3.72494  3.29354  2.67741  2.69355  4.24690  2.90347  2.73739  3.18146  2.89801  2.37887  2.77519  2.98518  4.58477  3.61503
          0.01507  4.59870  5.32105  0.61958  0.77255  0.48576  0.95510
     29   1.88580  4.42704  3.67051  2.95048  3.58674  3.70585  4.00499  2.08686  3.05838  2.65908  3.55645  3.49243  2.90820  3.35506  3.39881  2.60213  2.69119  2.35740  5.04059  3.81185     73 - -
          2.68618  4.42225  2.77519  2.73123  3.46354  2.40513  3.72494  3.29354  2.67741  2.69355  4.24690  2.90347  2.73739  3.18146  2.89801  2.37887  2.77519  2.98518  4.58477  3.61503
          0.01507  4.59870  5.32105  0.61958  0.77255  0.48576  0.95510
     30   1.20216  4.13730  3.30960  2.44011  4.31733  2.48636  4.01667  3.73278  2.86808  3.36034  4.18012  3.06593  4.00247  3.19786  3.30287  2.64568  3.01746  3.35158  5.61207  4.31110     74 - -
          2.68618  4.42225  2.77519  2.73123  3.46354  2.40513  3.72494  3.29354  2.67741  2.69355  4.24690  2.90347  2.73739  3.18146  2.89801  2.37887  2.77519  2.98518  4.58477  3.61503
          0.01507  4.59870  5.32105  0.61958  0.77255  0.48576  0.95510
     31   2.57650  5.32152  2.46333  2.54104  4.84655  3.49777  4.03310  4.32852  2.94411  3.86260  4.66851  1.00415  3.59705  3.18645  3.46818  2.70994  3.28645  3.88102  6.03820  4.61840     75 - -
          2.68618  4.42225  2.77519  2.73123  3.46354  2.40513  3.72494  3.29354  2.67741  2.69355  4.24690  2.90347  2.73739  3.18146  2.89801  2.37887  2.77519  2.98518  4.58477  3.61503
          0.01507  4.59870  5.32105  0.61958  0.77255  0.48576  0.95510
     32   3.43744  4.85105  4.59164  4.12349  1.71910  4.36240  3.91775  3.34585  3.94468  2.89773  3.96914  4.15855  4.71113  4.11781  3.27081  3.68191  3.27999  3.18568  4.19468  0.92858     76 - -
          2.68618  4.42225  2.77519  2.73123  3.46354  2.40513  3.72494  3.29354  2.67741  2.69355  4.24690  2.90347  2.73739  3.18146  2.89801  2.37887  2.77519  2.98518  4.58477  3.61503
          0.01507  4.59870  5.32105  0.61958  0.77255  0.48576  0.95510
     33   2.92429  4.97083  4.04319  3.97352  5.04393  3.67259  5.07600  4.55658  4.10238  4.21673  5.21342  4.12773  0.37352  4.44499  4.31418  3.30062  3.63682  4.04521  6.28517  5.18936     77 - -
          2.68618  4.42225  2.77519  2.73123  3.46354  2.40513  3.72494  3.29354  2.67741  2.69355  4.24690  2.90347  2.73739  3.18146  2.89801  2.37887  2.77519  2.98518  4.58477  3.61503
          0.01507  4.59870  5.32105  0.61958  0.77255  0.48576  0.95510
     34   4.18773  5.34451  5.17043  4.95911  0.46442  4.87317  3.90218  3.74415  4.76723  2.99275  4.32966  4.57892  5.18233  4.67105  4.72552  4.28786  4.42202  3.72402  4.01250  2.17649     78 - -
          2.68618  4.42225  2.77519  2.73123  3.46354  2.40513  3.72494  3.29354  2.67741  2.69355  4.24690  2.90347  2.73739  3.18146  2.89801  2.37887  2.77519  2.98518  4.58477  3.61503
          0.01507  4.59870  5.32105  0.61958  0.77255  0.48576  0.95510
     35   1.66160  1.81863  4.37436  3.91665  4.02006  3.46159  4.59502  3.19392  3.81351  3.07671  3.99102  3.90769  4.14280  4.04450  4.01501  2.88056  1.57689  2.56643  5.50528  4.32870     79 - -
          2.68618  4.42225  2.77519  2.73123  3.46354  2.40513  3.72494  3.29354  2.67741  2.69355  4.24690  2.90347  2.73739  3.18146  2.89801  2.37887  2.77519  2.98518  4.58477  3.61503
          0.01507  4.59870  5.32105  0.61958  0.77255  0.48576  0.95510
     36   3.01418  4.84267  4.31007  4.16907  4.85117  3.64170  5.09828  4.09481  4.13153  3.92304  4.96099  4.19716  4.41643  4.49163  4.30884  3.22775  0.37132  3.68823  6.19744  5.08226     80 - -
          2.68618  4.42225  2.77519  2.73123  3.46354  2.40513  3.72494  3.29354  2.67741  2.69355  4.24690  2.90347  2.73739  3.18146  2.89801  2.37887  2.77519  2.98518  4.58477  3.61503
          0.01507  4.59870  5.32105  0.61958  0.77255  0.48576  0.95510
     37   3.54467  4.79628  5.47238  5.03805  3.94885  4.99102  5.74620  0.59672  4.92124  2.35637  3.72110  5.19474  5.28266  5.17392  5.07529  4.44476  3.82366  1.71559  6.07088  4.86175     81 - -
          2.68618  4.42225  2.77519  2.73123  3.46354  2.40513  3.72494  3.29354  2.67741  2.69355  4.24690  2.90347  2.73739  3.18146  2.89801  2.37887  2.77519  2.98518  4.58477  3.61503
          0.01507  4.59870  5.32105  0.61958  0.77255  0.48576  0.95510
     38   3.14246  5.76440  1.48719  1.29290  5.06751  3.53509  3.98206  4.59260  2.41433  4.05036  4.85044  2.69653  4.10265  2.97309  3.47686  3.03572  3.40939  4.13868  6.18650  4.68973     82 - -
          2.68618  4.42225  2.77519  2.73123  3.46354  2.40513  3.72494  3.29354  2.67741  2.69355  4.24690  2.90347  2.73739  3.18146  2.89801  2.37887  2.77519  2.98518  4.58477  3.61503
          0.01507  4.59870  5.32105  0.61958  0.77255  0.48576  0.95510
     39   1.95792  4.64402  3.96341  3.81306  4.91002  3.40019  4.88303  4.28417  3.91178  4.01464  4.90211  3.88264  0.64587  4.20177  4.15543  2.91938  3.25432  3.71337  6.23936  5.08373     83 - -
          2.68618  4.42225  2.77519  2.73123  3.46354  2.40513  3.72494  3.29354  2.67741  2.69355  4.24690  2.90347  2.73739  3.18146  2.89801  2.37887  2.77519  2.98518  4.58477  3.61503
          0.01507  4.59870  5.32105  0.61958  0.77255  0.48576  0.95510
     40   2.72934  5.14742  2.89437  2.29492  4.54124  3.53544  3.93756  3.96152  2.76911  3.55411  4.37099  1.15293  4.04443  3.09159  3.23822  2.73456  3.16692  2.99222  5.76727  4.40089     84 - -
          2.68618  4.42225  2.77519  2.73123  3.46354  2.40513  3.72494  3.29354  2.67741  2.69355  4.24690  2.90347  2.73739  3.18146  2.89801  2.37887  2.77519  2.98518  4.58477  3.61503
          0.01507  4.59870  5.32105  0.61958  0.77255  0.48576  0.95510
     41   2.67307  4.06430  3.29754  2.38046  3.88875  3.61773  3.05124  2.86249  2.56278  2.70887  3.79289  3.22030  4.00354  2.80092  2.82545  2.72539  2.57576  2.10184  5.24859  3.96346     85 - -
          2.68618  4.42225  2.77519  2.73123  3.46354  2.40513  3.72494  3.29354  2.67741  2.69355  4.24690  2.90347  2.73739  3.18146  2.89801  2.37887  2.77519  2.98518  4.58477  3.61503
          0.01507  4.59870  5.32105  0.61958  0.77255  0.48576  0.95510
     42   1.45194  4.48821  4.05848  3.90087  5.00016  0.84127  4.92602  4.44877  4.03812  4.14420  4.93388  3.84277  4.07807  4.24501  4.27134  2.57249  3.10000  3.72157  6.33528  5.18937     86 - -
          2.68618  4.42225  2.77519  2.73123  3.46354  2.40513  3.72494  3.29354  2.67741  2.69355  4.24690  2.90347  2.73739  3.18146  2.89801  2.37887  2.77519  2.98518  4.58477  3.61503
          0.01507  4.59870  5.32105  0.61958  0.77255  0.48576  0.95510
     43   2.73205  4.45768  3.51573  2.73054  3.59633  3.70878  3.95968  2.11389  2.43658  2.63469  2.90037  3.44107  4.08803  3.28872  2.96655  2.88824  2.80075  1.96847  5.03939  3.80442     87 - -
          2.68591  4.42255  2.77549  2.73153  3.46331  2.40506  3.72473  3.29358  2.67764  2.69375  4.24720  2.90377  2.73769  3.18140  2.89773  2.37913  2.77493  2.98476  4.58507  3.61322
          0.33826  1.26549  5.32105  1.29020  0.32188  0.48576  0.95510
     44   2.39613  3.92835  4.33814  3.76045  3.42723  3.93432  4.29423  2.25570  3.38661  2.39733  3.41458  3.95249  4.31453  3.86158  3.81349  3.10563  2.72738  1.17455  4.96707  3.77349     92 - -
          2.68618  4.42225  2.77512  2.73124  3.46354  2.40513  3.72495  3.29354  2.67741  2.69355  4.24690  2.90347  2.73740  3.18147  2.89801  2.37887  2.77520  2.98519  4.58477  3.61503
          0.03426  3.54763  5.32105  0.49685  0.93763  0.48576  0.95510
     45   2.42799  5.20837  2.81286  1.83945  4.54022  3.50727  3.69649  3.78709  2.20976  3.35524  4.25275  2.64441  2.81867  2.79738  2.75699  2.57804  2.81503  3.45606  5.64901  4.24620     94 - -
          2.68618  4.42225  2.77519  2.73123  3.46354  2.40513  3.72494  3.29354  2.67741  2.69355  4.24690  2.90347  2.73739  3.18146  2.89801  2.37887  2.77519  2.98518  4.58477  3.61503
          0.01507  4.59870  5.32105  0.61958  0.77255  0.48576  0.95510
     46   2.82260  2.10249  4.59902  4.00356  3.31962  3.99372  3.79236  2.17416  3.83295  2.20666  3.06548  4.08919  4.35181  4.00707  3.91703  3.30211  3.05706  1.43971  4.88116  3.69858     95 - -
          2.68618  4.42225  2.77519  2.73123  3.46354  2.40513  3.72494  3.29354  2.67741  2.69355  4.24690  2.90347  2.73739  3.18146  2.89801  2.37887  2.77519  2.98518  4.58477  3.61503
          0.01507  4.59870  5.32105  0.61958  0.77255  0.48576  0.95510
     47   2.24216  4.55599  3.49611  2.94411  3.74844  3.65573  3.94914  2.77130  2.89755  2.54767  3.69137  3.28616  1.65671  3.04835  3.27699  2.85065  2.97980  2.76435  5.16315  3.91187     96 - -
          2.68618  4.42225  2.77519  2.73123  3.46354  2.40513  3.72494  3.29354  2.67741  2.69355  4.24690  2.90347  2.73739  3.18146  2.89801  2.37887  2.77519  2.98518  4.58477  3.61503
          0.01507  4.59870  5.32105  0.61958  0.77255  0.48576  0.95510
     48   2.69205  2.54163  1.53427  2.40618  4.39683  3.53991  3.34894  3.83464  2.64400  3.40918  4.21258  3.06158  3.98560  2.96804  3.12818  2.59255  3.06435  3.47827  5.62460  4.25780     97 - -
          2.68618  4.42225  2.77519  2.73123  3.46354  2.40513  3.72494  3.29354  2.67741  2.69355  4.24690  2.90347  2.73739  3.18146  2.89801  2.37887  2.77519  2.98518  4.58477  3.61503
          0.03299  4.59870  3.79928  0.61958  0.77255  0.48576  0.95510
     49   2.61094  5.17225  2.93441  2.00496  4.49201  3.50752  3.64116  3.96003  2.12866  3.39610  4.22006  2.98561  2.70323  2.70775  2.78619  2.30219  2.74933  2.97017  5.62021  4.22570     98 - -
          2.68618  4.42225  2.77519  2.73123  3.46354  2.40513  3.72494  3.29354  2.67741  2.69355  4.24690  2.90347  2.73739  3.18146  2.89801  2.37887  2.77519  2.98518  4.58477  3.61503
          0.01534  4.58105  5.30340  0.61958  0.77255  0.51826  0.90524
     50   2.78591  5.29504  3.06058  1.91556  4.65075  3.60027  3.76552  4.09767  2.39644  3.58039  4.35634  3.08045  3.58141  2.58477  1.46811  2.72618  3.10650  3.69656  5.70402  4.35008     99 - -
          2.68618  4.42225  2.77519  2.73123  3.46354  2.40513  3.72494  3.29354  2.67741  2.69355  4.24690  2.90347  2.73739  3.18146  2.89801  2.37887  2.77519  2.98518  4.58477  3.61503
          0.01534  4.58105  5.30340  0.61958  0.77255  0.46596  0.98760
     51   2.84505  4.23479  4.65103  4.04784  2.32847  4.00539  4.31864  2.18384  3.60443  1.27655  2.98556  4.11320  4.35243  3.89674  3.92612  3.31297  3.07524  2.34415  4.82463  3.07328    100 - -
          2.68618  4.42225  2.77519  2.73123  3.46354  2.40513  3.72494  3.29354  2.67741  2.69355  4.24690  2.90347  2.73739  3.18146  2.89801  2.37887  2.77519  2.98518  4.58477  3.61503
          0.01507  4.59870  5.32105  0.61958  0.77255  0.48576  0.95510
     52   2.59145  5.23937  2.44806  2.04141  4.57613  2.36393  3.59692  4.05804  2.41585  3.38842  4.28313  2.57314  3.90598  2.55156  2.90991  2.46407  2.86718  3.62571  5.67618  4.09062    101 - -
          2.68618  4.42225  2.77519  2.73123  3.46354  2.40513  3.72494  3.29354  2.67741  2.69355  4.24690  2.90347  2.73739  3.18146  2.89801  2.37887  2.77519  2.98518  4.58477  3.61503
          0.03283  4.59870  3.80606  0.61958  0.77255  0.48576  0.95510
     53   2.33335  3.77538  3.26107  2.48771  3.62156  3.39117  3.82022  3.20114  2.05387  2.55692  3.81761  2.94607  3.98801  2.82782  2.85040  2.81697  2.90443  2.57409  4.57756  3.97769    102 - -
          2.68618  4.42225  2.77519  2.73123  3.46354  2.40513  3.72494  3.29354  2.67741  2.69355  4.24690  2.90347  2.73739  3.18146  2.89801  2.37887  2.77519  2.98518  4.58477  3.61503
          0.17501  4.58120  1.89504  0.61958  0.77255  0.46613  0.98732
     54   2.73786  4.55330  3.39067  2.59926  3.70949  3.64308  3.87747  2.91116  2.69795  1.42575  3.65203  3.11724  4.03580  2.90252  3.12024  2.82637  2.96799  2.83490  5.11191  3.86361    103 - -
          2.68618  4.42225  2.77519  2.73123  3.46354  2.40513  3.72494  3.29354  2.67741  2.69355  4.24690  2.90347  2.73739  3.18146  2.89801  2.37887  2.77519  2.98518  4.58477  3.61503
          0.01760  4.44460  5.16694  0.61958  0.77255  0.72446  0.66278
     55   1.85603  3.33068  2.75517  2.44242  4.04748  3.51716  3.74458  3.45417  2.56561  2.90773  3.90302  3.00713  3.19111  2.91062  3.02031  2.57501  2.73189  3.08798  5.34195  4.02227    104 - -
          2.68618  4.42225  2.77519  2.73123  3.46354  2.40513  3.72494  3.29354  2.67741  2.69355  4.24690  2.90347  2.73739  3.18146  2.89801  2.37887  2.77519  2.98518  4.58477  3.61503
          0.01760  4.44460  5.16694  0.61958  0.77255  0.36107  1.19380
     56   2.62167  5.23291  2.92622  1.81068  4.57280  3.41057  3.69917  4.05178  1.88579  3.28569  4.27620  2.84954  3.90767  2.62276  2.46772  2.51603  2.88380  3.62104  5.66629  4.26315    105 - -
          2.68618  4.42225  2.77519  2.73123  3.46354  2.40513  3.72494  3.29354  2.67741  2.69355  4.24690  2.90347  2.73739  3.18146  2.89801  2.37887  2.77519  2.98518  4.58477  3.61503
          0.01507  4.59870  5.32105  0.61958  0.77255  0.48576  0.95510
     57   2.64414  2.21067  4.28214  3.69086  3.28485  3.84512  3.93805  1.78635  3.31120  2.05090  3.13774  3.65436  3.75659  3.76093  3.70400  2.98054  2.96155  2.39411  4.79812  3.60994    106 - -
          2.68618  4.42225  2.77519  2.73123  3.46354  2.40513  3.72494  3.29354  2.67741  2.69355  4.24690  2.90347  2.73739  3.18146  2.89801  2.37887  2.77519  2.98518  4.58477  3.61503
          0.01507  4.59870  5.32105  0.61958  0.77255  0.48576  0.95510
     58   2.51049  4.77946  3.09212  2.57607  3.43157  3.21803  3.81129  2.95607  2.42549  3.02040  3.86185  2.59790  3.98336  2.77954  3.10172  2.67087  2.83606  2.48127  5.31023  2.69389    107 - -
          2.68618  4.42225  2.77519  2.73123  3.46354  2.40513  3.72494  3.29354  2.67741  2.69355  4.24690  2.90347  2.73739  3.18146  2.89801  2.37887  2.77519  2.98518  4.58477  3.61503
          0.04420  4.59870  3.40608  0.61958  0.77255  0.48576  0.95510
     59   2.72485  5.17163  2.99554  2.44128  4.49293  2.88609  3.48585  3.80852  2.03825  3.46598  4.21980  2.57760  2.50546  2.41173  2.86199  2.56378  2.84030  3.27986  5.61857  4.22501    108 - -
          2.68618  4.42225  2.77519  2.73123  3.46354  2.40513  3.72494  3.29354  2.67741  2.69355  4.24690  2.90347  2.73739  3.18146  2.89801  2.37887  2.77519  2.98518  4.58477  3.61503
          0.01551  4.57001  5.29236  0.61958  0.77255  0.53778  0.87718
     60   2.62579  4.99207  3.08228  2.45406  4.25185  3.53802  3.73639  3.35348  2.36486  3.25981  4.05745  2.88883  2.27334  2.87194  2.55933  2.14401  2.95390  3.04194  5.47978  3.75169    109 - -
          2.68618  4.42225  2.77519  2.73123  3.46354  2.40513  3.72494  3.29354  2.67741  2.69355  4.24690  2.90347  2.73739  3.18146  2.89801  2.37887  2.77519  2.98518  4.58477  3.61503
          0.01551  4.57001  5.29236  0.61958  0.77255  0.53778  0.87718
     61   2.58753  5.20986  2.86024  2.04281  4.54576  3.32865  3.48008  4.02509  1.94343  3.51096  4.25314  2.55770  3.89104  2.37960  2.85842  2.68797  2.75853  3.34516  5.64772  3.44335    110 - -
          2.68619  4.42192  2.77526  2.73122  3.46361  2.40485  3.72501  3.29361  2.67748  2.69362  4.24697  2.90354  2.73747  3.18153  2.89808  2.37872  2.77526  2.98525  4.58484  3.61488
          0.32991  1.28742  5.29236  0.14266  2.01777  0.45456  1.00712
     62   2.72903  5.09200  3.04161  2.28671  3.96219  3.10107  3.50825  3.61706  1.83343  3.21922  4.14800  2.89488  3.91925  2.80925  2.42271  2.52776  2.70253  3.45207  4.42269  3.57248    112 - -
          2.68645  4.41760  2.77498  2.73106  3.46380  2.40467  3.72521  3.29326  2.67746  2.69381  4.24716  2.90327  2.73759  3.18173  2.89823  2.37906  2.77546  2.98525  4.58504  3.61530
          0.32422  1.30188  5.32105  1.21617  0.35149  0.48576  0.95510
     63   2.72771  3.75250  4.08273  3.33183  3.34314  3.81147  4.10606  1.92026  2.95021  2.32060  3.20479  3.32573  4.18254  3.63322  2.98399  3.09056  2.49401  1.97519  3.91795  3.43922    117 - -
          2.68618  4.42225  2.77519  2.73123  3.46354  2.40513  3.72494  3.29354  2.67741  2.69355  4.24690  2.90347  2.73739  3.18146  2.89801  2.37887  2.77519  2.98518  4.58477  3.61503
          0.01507  4.59870  5.32105  0.61958  0.77255  0.48576  0.95510
     64   2.52074  3.83250  4.12659  3.54349  3.36249  3.84312  4.14240  2.05582  3.43103  2.15456  3.28665  3.78770  4.21268  3.56515  2.14078  3.12498  2.84636  1.90393  4.87245  3.67617    118 - -
          2.68618  4.42225  2.77519  2.73123  3.46354  2.40513  3.72494  3.29354  2.67741  2.69355  4.24690  2.90347  2.73739  3.18146  2.89801  2.37887  2.77519  2.98518  4.58477  3.61503
          0.01507  4.59870  5.32105  0.61958  0.77255  0.48576  0.95510
     65   2.74983  4.56817  3.48085  2.91885  2.87938  3.68587  2.71140  3.09388  2.87915  2.52435  3.66692  3.26244  2.04148  3.20063  3.08762  2.73970  2.98128  2.85439  5.06898  2.94944    119 - -
          2.68618  4.42225  2.77519  2.73123  3.46354  2.40513  3.72494  3.29354  2.67741  2.69355  4.24690  2.90347  2.73739  3.18146  2.89801  2.37887  2.77519  2.98518  4.58477  3.61503
          0.01507  4.59870  5.32105  0.61958  0.77255  0.48576  0.95510
     66   1.83692  4.33033  3.92276  3.36222  3.52121  3.37389  4.12097  2.04756  3.28784  2.59983  3.50929  3.65609  3.86087  3.55488  3.56547  2.75338  2.15271  2.21087  5.00281  3.79460    120 - -
          2.68618  4.42225  2.77519  2.73123  3.46354  2.40513  3.72494  3.29354  2.67741  2.69355  4.24690  2.90347  2.73739  3.18146  2.89801  2.37887  2.77519  2.98518  4.58477  3.61503
          0.01507  4.59870  5.32105  0.61958  0.77255  0.48576  0.95510
     67   2.68424  4.79546  3.09755  2.66153  3.30667  3.59209  3.60618  3.32464  2.64777  2.98973  3.87677  3.16214  2.16293  2.68631  2.80697  2.71579  2.33297  2.89365  5.32328  3.50462    121 - -
          2.68618  4.42225  2.77519  2.73123  3.46354  2.40513  3.72494  3.29354  2.67741  2.69355  4.24690  2.90347  2.73739  3.18146  2.89801  2.37887  2.77519  2.98518  4.58477  3.61503
          0.01507  4.59870  5.32105  0.61958  0.77255  0.48576  0.95510
     68   3.12050  4.44603  5.05089  4.46422  2.67047  4.38088  4.74812  1.68349  4.29302  1.70425  2.68259  4.52169  4.68305  4.41159  4.33080  3.71168  3.09840  1.39570  5.17202  4.02672    122 - -
          2.68618  4.42225  2.77519  2.73123  3.46354  2.40513  3.72494  3.29354  2.67741  2.69355  4.24690  2.90347  2.73739  3.18146  2.89801  2.37887  2.77519  2.98518  4.58477  3.61503
          0.01507  4.59870  5.32105  0.61958  0.77255  0.48576  0.95510
     69   2.75761  5.25454  2.80899  1.70403  4.59352  3.51213  3.71098  4.07485  2.01648  3.55545  4.29901  2.90506  3.91509  2.48466  2.81978  2.49791  2.41774  3.64235  5.68808  4.28063    123 - -
          2.68618  4.42225  2.77519  2.73123  3.46354  2.40513  3.72494  3.29354  2.67741  2.69355  4.24690  2.90347  2.73739  3.18146  2.89801  2.37887  2.77519  2.98518  4.58477  3.61503
          0.01507  4.59870  5.32105  0.61958  0.77255  0.48576  0.95510
     70   3.16274  4.11856  5.08248  4.48741  1.69261  4.40230  4.74139  1.93032  4.31009  1.44233  2.96689  4.54484  4.68896  4.39754  4.33101  3.73115  3.39089  1.92801  5.12900  4.00104    124 - -
          2.68618  4.42225  2.77519  2.73123  3.46354  2.40513  3.72494  3.29354  2.67741  2.69355  4.24690  2.90347  2.73739  3.18146  2.89801  2.37887  2.77519  2.98518  4.58477  3.61503
          0.01507  4.59870  5.32105  0.61958  0.77255  0.48576  0.95510
     71   2.87088  4.24752  4.69467  4.10009  3.16650  4.06119  4.40131  1.83222  3.92788  1.97414  3.32395  4.16986  4.41086  4.08951  3.99756  3.37348  2.67373  1.42794  4.92381  2.74862    125 - -
          2.68618  4.42225  2.77519  2.73123  3.46354  2.40513  3.72494  3.29354  2.67741  2.69355  4.24690  2.90347  2.73739  3.18146  2.89801  2.37887  2.77519  2.98518  4.58477  3.61503
          0.01507  4.59870  5.32105  0.61958  0.77255  0.48576  0.95510
     72   3.96863  6.02943  0.27367  3.09311  5.55174  3.94907  4.81001  5.34970  4.05822  4.83199  5.87876  3.66824  4.64886  4.08528  4.63026  3.88420  4.33677  4.92437  6.54307  5.37463    126 - -
          2.68618  4.42225  2.77519  2.73123  3.46354  2.40513  3.72494  3.29354  2.67741  2.69355  4.24690  2.90347  2.73739  3.18146  2.89801  2.37887  2.77519  2.98518  4.58477  3.61503
          0.01507  4.59870  5.32105  0.61958  0.77255  0.48576  0.95510
     73   3.39934  4.65325  5.36870  4.88086  4.03453  4.87478  5.54750  1.00293  4.79266  2.56835  3.81170  5.02690  5.16759  5.04756  4.95699  4.27815  2.94502  1.08280  5.99601  4.77871    127 - -
          2.68618  4.42225  2.77519  2.73123  3.46354  2.40513  3.72494  3.29354  2.67741  2.69355  4.24690  2.90347  2.73739  3.18146  2.89801  2.37887  2.77519  2.98518  4.58477  3.61503
          0.01507  4.59870  5.32105  0.61958  0.77255  0.48576  0.95510
     74   0.49198  4.55829  4.11552  3.92572  4.86086  3.35042  4.90814  4.21483  3.97727  3.96529  4.83177  3.90570  3.03657  4.24166  4.20272  2.85157  3.18152  3.63534  6.21324  5.06785    128 - -
          2.68618  4.42225  2.77519  2.73123  3.46354  2.40513  3.72494  3.29354  2.67741  2.69355  4.24690  2.90347  2.73739  3.18146  2.89801  2.37887  2.77519  2.98518  4.58477  3.61503
          0.01507  4.59870  5.32105  0.61958  0.77255  0.48576  0.95510
     75   3.79518  5.44025  4.60503  4.61295  5.63389  0.16000  5.62331  5.47027  4.88387  4.99919  6.02040  4.77284  4.84229  5.15202  4.98448  3.99520  4.32583  4.86008  6.48074  5.77876    129 - -
          2.68618  4.42225  2.77519  2.73123  3.46354  2.40513  3.72494  3.29354  2.67741  2.69355  4.24690  2.90347  2.73739  3.18146  2.89801  2.37887  2.77519  2.98518  4.58477  3.61503
          0.01507  4.59870  5.32105  0.61958  0.77255  0.48576  0.95510
     76   3.94910  5.18115  5.67518  5.15661  3.36089  5.27120  5.58143  2.19229  4.95542  0.46469  3.13414  5.39916  5.33692  4.94932  4.97063  4.70750  4.16876  2.66088  5.60604  4.57451    130 - -
          2.68618  4.42225  2.77519  2.73123  3.46354  2.40513  3.72494  3.29354  2.67741  2.69355  4.24690  2.90347  2.73739  3.18146  2.89801  2.37887  2.77519  2.98518  4.58477  3.61503
          0.01507  4.59870  5.32105  0.61958  0.77255  0.48576  0.95510
     77   3.30332  4.60475  5.17039  4.66608  3.96095  4.67896  5.30491  1.57431  4.56438  2.56989  3.77363  4.81789  5.01364  4.81709  4.73507  4.06302  2.47262  0.81695  5.82939  4.61673    131 - -
          2.68618  4.42225  2.77519  2.73123  3.46354  2.40513  3.72494  3.29354  2.67741  2.69355  4.24690  2.90347  2.73739  3.18146  2.89801  2.37887  2.77519  2.98518  4.58477  3.61503
          0.01507  4.59870  5.32105  0.61958  0.77255  0.48576  0.95510
     78   2.56535  5.27347  3.13712  2.37481  4.63163  3.61820  3.75739  4.07268  1.60784  3.55650  4.33215  3.10092  2.19861  2.86814  2.25481  2.85001  3.09578  3.67564  5.67894  4.33509    132 - -
          2.68618  4.42225  2.77519  2.73123  3.46354  2.40513  3.72494  3.29354  2.67741  2.69355  4.24690  2.90347  2.73739  3.18146  2.89801  2.37887  2.77519  2.98518  4.58477  3.61503
          0.01507  4.59870  5.32105  0.61958  0.77255  0.48576  0.95510
     79   3.11106  5.34872  2.43333  2.67328  5.11548  0.75105  4.31010  4.65877  3.37807  4.21130  5.06677  2.60850  4.19525  3.51135  3.92396  3.10913  3.50682  4.13966  6.35042  4.92522    133 - -
          2.68618  4.42225  2.77519  2.73123  3.46354  2.40513  3.72494  3.29354  2.67741  2.69355  4.24690  2.90347  2.73739  3.18146  2.89801  2.37887  2.77519  2.98518  4.58477  3.61503
          0.01507  4.59870  5.32105  0.61958  0.77255  0.48576  0.95510
     80   0.50413  4.47966  4.19019  4.02548  4.89957  3.27552  4.96191  4.27550  4.07520  4.04188  4.87309  3.90374  4.09925  4.31001  4.27119  2.30029  3.11230  3.62980  6.27105  5.11731    134 - -
          2.68618  4.42225  2.77519  2.73123  3.46354  2.40513  3.72494  3.29354  2.67741  2.69355  4.24690  2.90347  2.73739  3.18146  2.89801  2.37887  2.77519  2.98518  4.58477  3.61503
          0.01507  4.59870  5.32105  0.61958  0.77255  0.48576  0.95510
     81   2.66522  4.18572  3.41693  2.86903  3.83609  3.61265  2.28570  3.33023  2.81217  2.99402  3.85868  3.31525  4.04529  3.16482  3.20999  1.41873  3.00491  3.05200  4.34086  3.90838    135 - -
          2.68618  4.42225  2.77519  2.73123  3.46354  2.40513  3.72494  3.29354  2.67741  2.69355  4.24690  2.90347  2.73739  3.18146  2.89801  2.37887  2.77519  2.98518  4.58477  3.61503
          0.01507  4.59870  5.32105  0.61958  0.77255  0.48576  0.95510
     82   2.46624  5.24346  2.93516  1.92268  4.58377  3.52082  3.70836  4.06042  1.71845  3.54246  4.28829  2.99143  3.91845  2.39082  2.74241  2.54524  2.83709  3.63216  5.67477  4.27482    136 - -
          2.68618  4.42225  2.77519  2.73123  3.46354  2.40513  3.72494  3.29354  2.67741  2.69355  4.24690  2.90347  2.73739  3.18146  2.89801  2.37887  2.77519  2.98518  4.58477  3.61503
          0.01507  4.59870  5.32105  0.61958  0.77255  0.48576  0.95510
     83   3.79518  5.44025  4.60503  4.61295  5.63389  0.16000  5.62331  5.47027  4.88387  4.99919  6.02040  4.77284  4.84229  5.15202  4.98448  3.99520  4.32583  4.86008  6.48074  5.77876    137 - -
          2.68618  4.42225  2.77519  2.73123  3.46354  2.40513  3.72494  3.29354  2.67741  2.69355  4.24690  2.90347  2.73739  3.18146  2.89801  2.37887  2.77519  2.98518  4.58477  3.61503
          0.01507  4.59870  5.32105  0.61958  0.77255  0.48576  0.95510
     84   2.52534  5.22252  2.96955  1.63127  4.55573  3.53509  3.42924  4.02253  2.20988  3.51543  4.26991  3.01021  3.92989  2.77200  2.10843  2.73838  2.99681  3.24107  5.65523  4.26728    138 - -
          2.68618  4.42225  2.77519  2.73123  3.46354  2.40513  3.72494  3.29354  2.67741  2.69355  4.24690  2.90347  2.73739  3.18146  2.89801  2.37887  2.77519  2.98518  4.58477  3.61503
          0.01507  4.59870  5.32105  0.61958  0.77255  0.48576  0.95510
     85   3.79518  5.44025  4.60503  4.61295  5.63389  0.16000  5.62331  5.47027  4.88387  4.99919  6.02040  4.77284  4.84229  5.15202  4.98448  3.99520  4.32583  4.86008  6.48074  5.77876    139 - -
          2.68618  4.42225  2.77519  2.73123  3.46354  2.40513  3.72494  3.29354  2.67741  2.69355  4.24690  2.90347  2.73739  3.18146  2.89801  2.37887  2.77519  2.98518  4.58477  3.61503
          0.01507  4.59870  5.32105  0.61958  0.77255  0.48576  0.95510
     86   3.74684  5.05639  5.34902  4.78389  3.31500  4.96918  5.23663  2.57286  4.51703  0.52185  2.50396  5.02270  5.11425  4.64169  4.23856  4.34506  3.96249  2.79905  5.45355  4.41436    140 - -
          2.68618  4.42225  2.77519  2.73123  3.46354  2.40513  3.72494  3.29354  2.67741  2.69355  4.24690  2.90347  2.73739  3.18146  2.89801  2.37887  2.77519  2.98518  4.58477  3.61503
          0.01507  4.59870  5.32105  0.61958  0.77255  0.48576  0.95510
     87   3.79518  5.44025  4.60503  4.61295  5.63389  0.16000  5.62331  5.47027  4.88387  4.99919  6.02040  4.77284  4.84229  5.15202  4.98448  3.99520  4.32583  4.86008  6.48074  5.77876    141 - -
          2.68618  4.42225  2.77519  2.73123  3.46354  2.40513  3.72494  3.29354  2.67741  2.69355  4.24690  2.90347  2.73739  3.18146  2.89801  2.37887  2.77519  2.98518  4.58477  3.61503
          0.01507  4.59870  5.32105  0.61958  0.77255  0.48576  0.95510
     88   3.56125  5.47702  3.42729  3.41093  4.98551  3.87350  4.80687  4.92921  3.81999  4.49121  5.48646  0.33710  4.57823  4.13109  4.15843  3.62954  3.99336  4.46530  6.18874  4.92013    142 - -
          2.68618  4.42225  2.77519  2.73123  3.46354  2.40513  3.72494  3.29354  2.67741  2.69355  4.24690  2.90347  2.73739  3.18146  2.89801  2.37887  2.77519  2.98518  4.58477  3.61503
          0.01507  4.59870  5.32105  0.61958  0.77255  0.48576  0.95510
     89   2.41069  5.27270  3.08395  2.30218  4.62780  3.57917  3.45950  4.08602  1.60509  3.56047  4.31971  3.05251  3.96861  2.03157  2.56331  2.79189  2.94007  3.67072  5.67944  4.31157    143 - -
          2.68618  4.42225  2.77519  2.73123  3.46354  2.40513  3.72494  3.29354  2.67741  2.69355  4.24690  2.90347  2.73739  3.18146  2.89801  2.37887  2.77519  2.98518  4.58477  3.61503
          0.01507  4.59870  5.32105  0.61958  0.77255  0.48576  0.95510
     90   4.34499  5.53997  5.26296  5.15565  0.31152  4.75375  4.42302  3.85521  5.06575  3.07206  4.49564  4.92879  5.22863  5.04349  5.00430  4.53883  4.66232  3.88982  4.54581  2.85950    144 - -
          2.68618  4.42225  2.77519  2.73123  3.46354  2.40513  3.72494  3.29354  2.67741  2.69355  4.24690  2.90347  2.73739  3.18146  2.89801  2.37887  2.77519  2.98518  4.58477  3.61503
          0.01507  4.59870  5.32105  0.61958  0.77255  0.48576  0.95510
     91   3.98668  5.23393  5.64179  5.12152  3.32623  5.25369  5.53934  2.55012  4.87467  0.42474  2.83373  5.37375  5.32341  4.89838  4.89509  4.69488  4.20461  2.81179  5.57251  4.54305    145 - -
          2.68618  4.42225  2.77519  2.73123  3.46354  2.40513  3.72494  3.29354  2.67741  2.69355  4.24690  2.90347  2.73739  3.18146  2.89801  2.37887  2.77519  2.98518  4.58477  3.61503
          0.01507  4.59870  5.32105  0.61958  0.77255  0.48576  0.95510
     92   1.95320  5.17629  1.69225  2.52942  4.64615  3.35778  3.88010  4.11646  2.69795  3.64336  4.41851  2.79590  3.98676  3.00850  3.19704  2.02706  2.81363  3.68256  5.81211  4.41671    146 - -
          2.68618  4.42225  2.77519  2.73123  3.46354  2.40513  3.72494  3.29354  2.67741  2.69355  4.24690  2.90347  2.73739  3.18146  2.89801  2.37887  2.77519  2.98518  4.58477  3.61503
          0.01507  4.59870  5.32105  0.61958  0.77255  0.48576  0.95510
     93   2.83918  5.60267  1.76608  2.24302  4.90948  3.52977  2.29607  4.41734  2.79896  3.89403  4.68017  1.60679  4.05865  3.05094  3.34412  2.95719  3.29755  3.97920  6.03701  4.57168    147 - -
          2.68618  4.42225  2.77519  2.73123  3.46354  2.40513  3.72494  3.29354  2.67741  2.69355  4.24690  2.90347  2.73739  3.18146  2.89801  2.37887  2.77519  2.98518  4.58477  3.61503
          0.01507  4.59870  5.32105  0.61958  0.77255  0.48576  0.95510
     94   3.63183  4.85107  5.59980  5.07974  3.66707  5.12338  5.62396  0.93638  4.97216  1.32592  3.42007  5.25896  5.27948  5.06110  5.04867  4.52735  3.87101  1.85198  5.81409  4.73062    148 - -
          2.68618  4.42225  2.77519  2.73123  3.46354  2.40513  3.72494  3.29354  2.67741  2.69355  4.24690  2.90347  2.73739  3.18146  2.89801  2.37887  2.77519  2.98518  4.58477  3.61503
          0.01507  4.59870  5.32105  0.61958  0.77255  0.48576  0.95510
     95   3.32812  5.42620  3.70420  3.11427  4.97745  3.92094  3.95166  4.33360  2.16435  3.77116  4.63752  3.17217  4.33580  3.09074  0.75611  2.92760  3.52661  3.98949  5.80182  4.63594    149 - -
          2.68618  4.42225  2.77519  2.73123  3.46354  2.40513  3.72494  3.29354  2.67741  2.69355  4.24690  2.90347  2.73739  3.18146  2.89801  2.37887  2.77519  2.98518  4.58477  3.61503
          0.01507  4.59870  5.32105  0.61958  0.77255  0.48576  0.95510
     96   2.66437  5.23826  2.62913  1.73216  4.57895  3.50494  2.99438  4.06224  2.32896  3.54136  3.86293  2.75814  3.90152  2.37727  2.81782  2.41518  2.96794  3.62665  5.67283  4.26375    150 - -
          2.68618  4.42225  2.77519  2.73123  3.46354  2.40513  3.72494  3.29354  2.67741  2.69355  4.24690  2.90347  2.73739  3.18146  2.89801  2.37887  2.77519  2.98518  4.58477  3.61503
          0.01507  4.59870  5.32105  0.61958  0.77255  0.48576  0.95510
     97   1.70389  3.48676  4.32038  3.78777  3.62974  3.70000  4.38878  2.69203  3.67825  2.67411  3.61369  3.91095  4.22763  3.90626  3.87213  2.85850  2.45791  1.36453  5.14893  3.95922    151 - -
          2.68618  4.42225  2.77519  2.73123  3.46354  2.40513  3.72494  3.29354  2.67741  2.69355  4.24690  2.90347  2.73739  3.18146  2.89801  2.37887  2.77519  2.98518  4.58477  3.61503
          0.01507  4.59870  5.32105  0.61958  0.77255  0.48576  0.95510
     98   2.88124  5.46456  1.24470  2.11703  4.78174  3.38401  3.42342  4.27548  2.67451  3.75849  4.52856  2.98367  3.62502  2.84730  3.06094  2.52376  3.18277  3.84323  5.90209  4.46153    152 - -
          2.68618  4.42225  2.77519  2.73123  3.46354  2.40513  3.72494  3.29354  2.67741  2.69355  4.24690  2.90347  2.73739  3.18146  2.89801  2.37887  2.77519  2.98518  4.58477  3.61503
          0.01507  4.59870  5.32105  0.61958  0.77255  0.48576  0.95510
     99   1.08657  4.43305  3.91913  3.42388  3.93848  2.92111  4.30637  3.21997  3.37010  2.72885  3.89920  3.66093  4.10316  3.65587  3.67747  2.59846  3.01645  2.16412  5.38487  4.17200    153 - -
          2.68618  4.42225  2.77519  2.73123  3.46354  2.40513  3.72494  3.29354  2.67741  2.69355  4.24690  2.90347  2.73739  3.18146  2.89801  2.37887  2.77519  2.98518  4.58477  3.61503
          0.01507  4.59870  5.32105  0.61958  0.77255  0.48576  0.95510
    100   3.58925  4.82988  5.53686  4.98679  3.09857  5.00370  5.40636  1.03116  4.86615  1.27003  3.30300  5.13785  5.16671  4.90417  4.90401  4.38158  3.81850  1.96529  5.60892  4.53142    154 - -
          2.68618  4.42225  2.77519  2.73123  3.46354  2.40513  3.72494  3.29354  2.67741  2.69355  4.24690  2.90347  2.73739  3.18146  2.89801  2.37887  2.77519  2.98518  4.58477  3.61503
          0.01507  4.59870  5.32105  0.61958  0.77255  0.48576  0.95510
    101   2.33370  3.12501  4.60325  3.99511  2.57795  3.45429  4.22549  1.91351  3.80153  2.02210  3.24214  4.02598  4.25976  3.95125  3.84428  3.16386  2.93131  1.89376  4.74826  3.22326    155 - -
          2.68618  4.42225  2.77519  2.73123  3.46354  2.40513  3.72494  3.29354  2.67741  2.69355  4.24690  2.90347  2.73739  3.18146  2.89801  2.37887  2.77519  2.98518  4.58477  3.61503
          0.01507  4.59870  5.32105  0.61958  0.77255  0.48576  0.95510
    102   2.81131  4.94209  3.22634  2.67584  3.90349  3.63115  1.64976  3.57793  2.57011  2.68697  3.85950  2.97236  4.02148  2.24951  2.97834  2.85799  3.03877  3.27548  5.35010  3.98768    156 - -
          2.68618  4.42225  2.77519  2.73123  3.46354  2.40513  3.72494  3.29354  2.67741  2.69355  4.24690  2.90347  2.73739  3.18146  2.89801  2.37887  2.77519  2.98518  4.58477  3.61503
          0.01507  4.59870  5.32105  0.61958  0.77255  0.48576  0.95510
    103   3.51308  4.74788  5.46016  4.97036  3.91637  5.01815  5.63793  1.83559  4.86807  2.01056  3.68673  5.14715  5.25660  5.09527  5.02254  4.43023  3.77111  0.64515  5.98597  4.79288    157 - -
          2.68618  4.42225  2.77519  2.73123  3.46354  2.40513  3.72494  3.29354  2.67741  2.69355  4.24690  2.90347  2.73739  3.18146  2.89801  2.37887  2.77519  2.98518  4.58477  3.61503
          0.01507  4.59870  5.32105  0.61958  0.77255  0.48576  0.95510
    104   3.26931  4.64438  5.26700  4.74080  3.41989  4.79295  5.29927  1.88222  4.63593  2.09198  3.62276  4.89727  5.06073  4.83497  4.77228  4.16444  3.53332  0.71046  5.72452  4.53610    158 - -
          2.68618  4.42225  2.77519  2.73123  3.46354  2.40513  3.72494  3.29354  2.67741  2.69355  4.24690  2.90347  2.73739  3.18146  2.89801  2.37887  2.77519  2.98518  4.58477  3.61503
          0.01507  4.59870  5.32105  0.61958  0.77255  0.48576  0.95510
    105   3.20454  5.56226  1.49322  2.67323  4.94126  3.68351  4.04581  4.45373  2.75219  3.93420  4.76671  3.21312  4.20770  3.19428  1.17450  3.15260  3.46171  4.05039  6.00217  4.65143    159 - -
          2.68618  4.42225  2.77519  2.73123  3.46354  2.40513  3.72494  3.29354  2.67741  2.69355  4.24690  2.90347  2.73739  3.18146  2.89801  2.37887  2.77519  2.98518  4.58477  3.61503
          0.01507  4.59870  5.32105  0.61958  0.77255  0.48576  0.95510
    106   1.70368  1.96965  4.30685  3.74664  3.20203  3.39042  4.27957  2.67383  3.62463  2.45191  3.45620  3.89413  4.22808  3.84198  3.79743  3.10262  3.00925  1.98671  4.97481  3.78435    160 - -
          2.68618  4.42225  2.77519  2.73123  3.46354  2.40513  3.72494  3.29354  2.67741  2.69355  4.24690  2.90347  2.73739  3.18146  2.89801  2.37887  2.77519  2.98518  4.58477  3.61503
          0.01507  4.59870  5.32105  0.61958  0.77255  0.48576  0.95510
    107   2.88309  4.51385  4.01152  3.52619  1.34890  3.81434  4.10244  3.07462  3.45864  2.75726  3.72296  3.77286  4.28260  3.71801  3.72053  1.74445  2.92848  2.86054  4.76237  3.15020    161 - -
          2.68618  4.42225  2.77519  2.73123  3.46354  2.40513  3.72494  3.29354  2.67741  2.69355  4.24690  2.90347  2.73739  3.18146  2.89801  2.37887  2.77519  2.98518  4.58477  3.61503
          0.01507  4.59870  5.32105  0.61958  0.77255  0.48576  0.95510
    108   2.63601  5.24327  2.39487  1.85521  4.57087  2.19704  3.72547  4.04801  2.41698  3.29391  4.29286  2.98336  3.32387  2.78207  2.97687  2.57612  2.99943  3.51161  5.68693  4.28018    162 - -
          2.68618  4.42225  2.77519  2.73123  3.46354  2.40513  3.72494  3.29354  2.67741  2.69355  4.24690  2.90347  2.73739  3.18146  2.89801  2.37887  2.77519  2.98518  4.58477  3.61503
          0.01507  4.59870  5.32105  0.61958  0.77255  0.48576  0.95510
    109   2.68332  5.28452  1.89265  2.19759  4.61940  2.97295  3.52971  4.10435  2.26618  3.58578  4.33164  2.67180  3.92549  2.83399  2.98791  2.32453  2.58540  3.67042  5.72105  4.30573    163 - -
          2.68618  4.42225  2.77519  2.73123  3.46354  2.40513  3.72494  3.29354  2.67741  2.69355  4.24690  2.90347  2.73739  3.18146  2.89801  2.37887  2.77519  2.98518  4.58477  3.61503
          0.01507  4.59870  5.32105  0.61958  0.77255  0.48576  0.95510
    110   2.41574  5.24966  2.22081  2.09903  4.57737  3.32127  3.73391  4.05428  2.34739  3.54982  4.30258  2.92014  3.66747  2.84069  2.99110  2.59744  1.94659  3.63251  5.69628  4.28895    164 - -
          2.68618  4.42225  2.77519  2.73123  3.46354  2.40513  3.72494  3.29354  2.67741  2.69355  4.24690  2.90347  2.73739  3.18146  2.89801  2.37887  2.77519  2.98518  4.58477  3.61503
          0.05574  4.59870  3.12008  0.61958  0.77255  0.48576  0.95510
    111   2.98834  5.55849  1.41911  2.11118  4.87592  3.50822  3.87173  4.38240  2.58923  3.85055  4.62670  1.98851  4.02175  2.58012  3.11145  2.83591  3.24146  3.93802  5.98595  4.52574    165 - -
          2.68618  4.42225  2.77519  2.73123  3.46354  2.40513  3.72494  3.29354  2.67741  2.69355  4.24690  2.90347  2.73739  3.18146  2.89801  2.37887  2.77519  2.98518  4.58477  3.61503
          0.01569  4.55865  5.28099  0.61958  0.77255  0.55727  0.85044
    112   2.30063  4.38045  3.87043  2.58881  3.54095  3.82348  4.13088  1.65344  3.25374  2.56438  3.50678  3.66117  3.62088  3.53685  3.55338  3.09759  3.02368  1.86274  5.04419  3.82713    166 - -
          2.68618  4.42225  2.77519  2.73123  3.46354  2.40513  3.72494  3.29354  2.67741  2.69355  4.24690  2.90347  2.73739  3.18146  2.89801  2.37887  2.77519  2.98518  4.58477  3.61503
          0.01569  4.55865  5.28099  0.61958  0.77255  0.55727  0.85044
    113   2.61476  4.64608  3.33258  1.92408  3.82374  3.62154  3.85122  2.62199  2.74929  2.81537  3.43717  3.24530  3.35746  3.08033  3.16733  2.77142  2.22284  2.53723  5.20300  3.92743    167 - -
          2.68618  4.42225  2.77519  2.73123  3.46354  2.40513  3.72494  3.29354  2.67741  2.69355  4.24690  2.90347  2.73739  3.18146  2.89801  2.37887  2.77519  2.98518  4.58477  3.61503
          0.01569  4.55865  5.28099  0.61958  0.77255  0.55727  0.85044
    114   3.00740  5.11199  3.16698  2.85356  4.40516  1.76644  1.30483  4.05880  2.75897  3.61964  4.47562  3.32218  4.16487  3.25000  2.89482  3.05149  3.30698  3.68919  5.66420  4.30163    168 - -
          2.68618  4.42225  2.77519  2.73123  3.46354  2.40513  3.72494  3.29354  2.67741  2.69355  4.24690  2.90347  2.73739  3.18146  2.89801  2.37887  2.77519  2.98518  4.58477  3.61503
          0.01569  4.55865  5.28099  0.61958  0.77255  0.55727  0.85044
    115   2.72128  4.70160  3.28429  2.46768  3.58899  3.60689  3.82549  2.93772  2.44269  2.93492  3.78911  2.89958  3.77877  2.88565  2.80135  2.82666  2.95221  1.71270  5.24278  3.95785    169 - -
          2.68618  4.42225  2.77519  2.73123  3.46354  2.40513  3.72494  3.29354  2.67741  2.69355  4.24690  2.90347  2.73739  3.18146  2.89801  2.37887  2.77519  2.98518  4.58477  3.61503
          0.01569  4.55865  5.28099  0.61958  0.77255  0.55727  0.85044
    116   2.38885  5.15919  2.86667  1.90571  4.47629  3.40094  3.32787  3.94315  2.43908  3.27421  4.20753  2.59961  2.77818  2.74219  2.92694  2.51519  2.85912  3.25187  5.60897  3.81708    170 - -
          2.68618  4.42225  2.77519  2.73123  3.46354  2.40513  3.72494  3.29354  2.67741  2.69355  4.24690  2.90347  2.73739  3.18146  2.89801  2.37887  2.77519  2.98518  4.58477  3.61503
          0.01569  4.55865  5.28099  0.61958  0.77255  0.55727  0.85044
    117   2.71562  3.80844  2.84784  2.57305  4.13122  2.15594  3.75987  3.39205  2.37759  3.15466  3.97149  2.65470  3.94175  2.83944  3.02692  2.75632  2.52985  2.61734  5.40562  4.07550    171 - -
          2.68618  4.42225  2.77519  2.73123  3.46354  2.40513  3.72494  3.29354  2.67741  2.69355  4.24690  2.90347  2.73739  3.18146  2.89801  2.37887  2.77519  2.98518  4.58477  3.61503
          0.01569  4.55865  5.28099  0.61958  0.77255  0.55727  0.85044
    118   2.73542  5.24139  2.60243  2.06294  4.58413  3.11904  3.69011  4.06828  1.98292  3.54441  4.28412  2.75171  3.89515  2.66617  2.27410  2.33342  2.91293  3.63107  5.67341  4.26363    172 - -
          2.68621  4.42240  2.77513  2.73125  3.46354  2.40467  3.72509  3.29345  2.67756  2.69370  4.24705  2.90350  2.73727  3.18161  2.89816  2.37882  2.77528  2.98526  4.58492  3.61507
          0.32154  1.30976  5.28099  0.75867  0.63165  0.44351  1.02661
    119   2.75253  4.26134  4.09668  3.51347  3.33335  3.83191  2.84254  2.12189  3.38169  2.44823  3.37232  3.76265  4.20206  3.64025  3.10974  3.11308  2.98413  1.54373  4.84115  2.81401    177 - -
          2.68618  4.42225  2.77519  2.73123  3.46354  2.40513  3.72494  3.29354  2.67741  2.69355  4.24690  2.90347  2.73739  3.18146  2.89801  2.37887  2.77519  2.98518  4.58477  3.61503
          0.01507  4.59870  5.32105  0.61958  0.77255  0.48576  0.95510
    120   3.02564  5.94596  0.81567  2.30529  5.22680  3.54255  3.92458  4.76859  3.13319  4.23407  5.07921  2.31819  4.17236  3.11319  3.75625  3.04370  3.58590  4.31692  6.38743  4.84790    178 - -
          2.68618  4.42225  2.77519  2.73123  3.46354  2.40513  3.72494  3.29354  2.67741  2.69355  4.24690  2.90347  2.73739  3.18146  2.89801  2.37887  2.77519  2.98518  4.58477  3.61503
          0.01507  4.59870  5.32105  0.61958  0.77255  0.48576  0.95510
    121   2.78182  4.90209  3.16174  2.76216  4.74987  3.47595  4.35767  4.10569  3.23005  3.78525  4.66396  3.42419  0.77703  3.58013  3.59187  2.98276  3.00315  3.66767  6.04071  4.75468    179 - -
          2.68618  4.42225  2.77519  2.73123  3.46354  2.40513  3.72494  3.29354  2.67741  2.69355  4.24690  2.90347  2.73739  3.18146  2.89801  2.37887  2.77519  2.98518  4.58477  3.61503
          0.01507  4.59870  5.32105  0.61958  0.77255  0.48576  0.95510
    122   2.50895  4.26213  4.01668  3.10738  3.37311  3.80243  4.09118  2.18431  3.16953  1.90406  3.31116  3.71147  4.17441  3.40092  3.33275  2.86155  2.96342  1.72825  4.86877  3.66806    180 - -
          2.68618  4.42225  2.77519  2.73123  3.46354  2.40513  3.72494  3.29354  2.67741  2.69355  4.24690  2.90347  2.73739  3.18146  2.89801  2.37887  2.77519  2.98518  4.58477  3.61503
          0.01507  4.59870  5.32105  0.61958  0.77255  0.48576  0.95510
    123   2.55498  5.20202  2.71148  1.92274  3.90835  3.38855  3.59414  4.00634  2.30741  3.50047  4.24696  2.77154  3.90184  2.79923  2.08618  2.50494  2.92079  3.29352  5.64406  4.09772    181 - -
          2.68618  4.42225  2.77519  2.73123  3.46354  2.40513  3.72494  3.29354  2.67741  2.69355  4.24690  2.90347  2.73739  3.18146  2.89801  2.37887  2.77519  2.98518  4.58477  3.61503
          0.01507  4.59870  5.32105  0.61958  0.77255  0.48576  0.95510
    124   3.42345  6.09321  0.64467  2.29368  5.37049  3.56438  4.17389  4.92583  2.73113  4.38936  5.27694  3.01451  4.23105  3.35208  3.88449  3.26712  3.72830  4.47266  6.53172  4.97152    182 - -
          2.68619  4.42226  2.77520  2.73124  3.46355  2.40514  3.72495  3.29355  2.67742  2.69356  4.24691  2.90348  2.73740  3.18147  2.89802  2.37876  2.77520  2.98519  4.58478  3.61504
          0.05574  3.00920  5.32105  0.40880  1.09197  0.48576  0.95510
    125   2.76099  4.43463  4.95521  4.38537  3.27025  4.38436  4.78191  1.13449  3.98636  1.86640  3.47188  4.48924  4.70261  4.41480  4.33288  3.71603  3.34298  1.64095  5.27733  4.09986    184 - -
          2.68618  4.42225  2.77519  2.73123  3.46354  2.40513  3.72494  3.29354  2.67741  2.69355  4.24690  2.90347  2.73739  3.18146  2.89801  2.37887  2.77519  2.98518  4.58477  3.61503
          0.01507  4.59870  5.32105  0.61958  0.77255  0.48576  0.95510
    126   2.51508  5.26005  2.52415  1.57626  4.59744  3.27381  3.60476  4.08110  2.30461  3.56186  4.30468  2.97533  3.91375  2.55662  2.86834  2.47517  2.80282  3.64694  5.69554  4.28392    185 - -
          2.68618  4.42225  2.77519  2.73123  3.46354  2.40513  3.72494  3.29354  2.67741  2.69355  4.24690  2.90347  2.73739  3.18146  2.89801  2.37887  2.77519  2.98518  4.58477  3.61503
          0.01507  4.59870  5.32105  0.61958  0.77255  0.48576  0.95510
    127   2.78198  4.16510  4.65538  4.04834  2.23564  3.94911  4.27731  1.81985  3.85555  2.11532  3.06030  4.08038  4.30645  3.99946  3.89582  3.25837  2.29184  1.97695  3.48278  3.60970    186 - -
          2.68618  4.42225  2.77519  2.73123  3.46354  2.40513  3.72494  3.29354  2.67741  2.69355  4.24690  2.90347  2.73739  3.18146  2.89801  2.37887  2.77519  2.98518  4.58477  3.61503
          0.01507  4.59870  5.32105  0.61958  0.77255  0.48576  0.95510
    128   3.53259  4.76208  5.52829  4.99965  3.70029  5.01010  5.50830  1.09395  4.89452  1.46648  3.18217  5.14819  5.20047  5.00327  4.97102  4.39877  3.77226  1.47578  5.76687  4.66084    187 - -
          2.68618  4.42225  2.77519  2.73123  3.46354  2.40513  3.72494  3.29354  2.67741  2.69355  4.24690  2.90347  2.73739  3.18146  2.89801  2.37887  2.77519  2.98518  4.58477  3.61503
          0.01507  4.59870  5.32105  0.61958  0.77255  0.48576  0.95510
    129   2.73331  5.19528  2.86467  1.85821  4.52003  3.43418  3.58125  3.99214  2.37922  3.21201  4.24166  2.14542  3.90564  2.39268  2.93527  2.67825  2.84029  3.24119  5.63985  3.56260    188 - -
          2.68618  4.42225  2.77519  2.73123  3.46354  2.40513  3.72494  3.29354  2.67741  2.69355  4.24690  2.90347  2.73739  3.18146  2.89801  2.37887  2.77519  2.98518  4.58477  3.61503
          0.01507  4.59870  5.32105  0.61958  0.77255  0.48576  0.95510
    130   2.72811  5.15029  2.57174  2.14321  4.29199  3.34240  3.70733  3.59749  2.35329  2.82288  3.97684  2.80990  3.90879  2.74121  2.53076  2.51582  2.28184  3.42276  5.60464  4.05027    189 - -
          2.68618  4.42225  2.77519  2.73123  3.46354  2.40513  3.72494  3.29354  2.67741  2.69355  4.24690  2.90347  2.73739  3.18146  2.89801  2.37887  2.77519  2.98518  4.58477  3.61503
          0.01507  4.59870  5.32105  0.61958  0.77255  0.48576  0.95510
    131   3.84180  5.91747  3.09125  0.32311  5.39978  3.94375  4.67467  5.03354  3.67762  4.54415  5.55273  3.64590  4.59913  3.91649  4.12162  3.78031  4.17195  4.66023  6.40891  5.23019    190 - -
          2.68618  4.42225  2.77519  2.73123  3.46354  2.40513  3.72494  3.29354  2.67741  2.69355  4.24690  2.90347  2.73739  3.18146  2.89801  2.37887  2.77519  2.98518  4.58477  3.61503
          0.01507  4.59870  5.32105  0.61958  0.77255  0.48576  0.95510
    132   3.80337  5.02355  5.70087  5.13667  3.41183  5.21682  5.56370  1.60340  5.00964  0.70223  2.92545  5.34638  5.28151  4.95292  5.00971  4.60716  4.01737  2.32401  5.62486  4.64528    191 - -
          2.68618  4.42225  2.77519  2.73123  3.46354  2.40513  3.72494  3.29354  2.67741  2.69355  4.24690  2.90347  2.73739  3.18146  2.89801  2.37887  2.77519  2.98518  4.58477  3.61503
          0.01507  4.59870  5.32105  0.61958  0.77255  0.48576  0.95510
    133   2.48199  4.18735  2.57528  3.04295  3.58333  3.63064  3.96335  2.02924  2.99687  2.30954  3.19716  3.44768  4.08868  3.29827  2.74176  2.95430  2.62367  2.62328  5.02965  3.54657    192 - -
          2.68618  4.42225  2.77519  2.73123  3.46354  2.40513  3.72494  3.29354  2.67741  2.69355  4.24690  2.90347  2.73739  3.18146  2.89801  2.37887  2.77519  2.98518  4.58477  3.61503
          0.01507  4.59870  5.32105  0.61958  0.77255  0.48576  0.95510
    134   2.53788  4.34473  3.81119  2.86647  3.19521  3.76026  4.03111  2.72608  2.86493  1.47035  2.82559  3.58301  4.13536  3.06628  3.46288  3.02076  2.96391  2.60675  4.93941  3.43073    193 - -
          2.68618  4.42225  2.77519  2.73123  3.46354  2.40513  3.72494  3.29354  2.67741  2.69355  4.24690  2.90347  2.73739  3.18146  2.89801  2.37887  2.77519  2.98518  4.58477  3.61503
          0.01507  4.59870  5.32105  0.61958  0.77255  0.48576  0.95510
    135   1.87500  4.72219  3.38402  2.83548  3.96203  3.62588  3.90218  3.35475  2.10274  3.01630  3.87568  3.29244  4.04580  3.12015  3.10134  2.54684  2.96076  3.07714  2.16435  4.03331    194 - -
          2.68618  4.42225  2.77519  2.73123  3.46354  2.40513  3.72494  3.29354  2.67741  2.69355  4.24690  2.90347  2.73739  3.18146  2.89801  2.37887  2.77519  2.98518  4.58477  3.61503
          0.01507  4.59870  5.32105  0.61958  0.77255  0.48576  0.95510
    136   2.80046  4.48303  1.64691  3.15516  3.14309  3.79928  4.05202  2.26096  3.10735  2.27605  3.30998  3.55130  4.17047  3.40132  3.45031  3.04963  3.03207  2.51739  5.05977  3.51534    195 - -
          2.68618  4.42225  2.77519  2.73123  3.46354  2.40513  3.72494  3.29354  2.67741  2.69355  4.24690  2.90347  2.73739  3.18146  2.89801  2.37887  2.77519  2.98518  4.58477  3.61503
          0.01507  4.59870  5.32105  0.61958  0.77255  0.48576  0.95510
    137   2.14765  4.20062  4.21143  3.31417  2.89759  3.41543  4.13880  2.33704  3.50047  1.61156  3.26758  3.82355  4.20409  3.71750  3.67444  2.97146  2.96141  2.45159  4.81186  2.73445    196 - -
          2.68618  4.42225  2.77519  2.73123  3.46354  2.40513  3.72494  3.29354  2.67741  2.69355  4.24690  2.90347  2.73739  3.18146  2.89801  2.37887  2.77519  2.98518  4.58477  3.61503
          0.01507  4.59870  5.32105  0.61958  0.77255  0.48576  0.95510
    138   2.50376  5.38026  2.25354  1.64068  4.71132  2.54661  3.78677  4.20342  2.57857  3.68116  4.43567  2.76959  3.96506  2.52686  3.09109  2.45280  3.09613  3.76553  5.81692  4.38678    197 - -
          2.68618  4.42225  2.77519  2.73123  3.46354  2.40513  3.72494  3.29354  2.67741  2.69355  4.24690  2.90347  2.73739  3.18146  2.89801  2.37887  2.77519  2.98518  4.58477  3.61503
          0.01507  4.59870  5.32105  0.61958  0.77255  0.48576  0.95510
    139   2.69481  4.43442  3.62935  3.06141  2.74081  3.59073  3.96942  2.22044  3.01274  2.55616  3.53884  2.85521  4.09243  3.14919  3.01268  2.25806  2.39290  2.52080  5.01864  3.78699    198 - -
          2.68618  4.42225  2.77519  2.73123  3.46354  2.40513  3.72494  3.29354  2.67741  2.69355  4.24690  2.90347  2.73739  3.18146  2.89801  2.37887  2.77519  2.98518  4.58477  3.61503
          0.01507  4.59870  5.32105  0.61958  0.77255  0.48576  0.95510
    140   2.78185  3.39989  4.96386  4.38273  3.48105  4.31405  4.69779  1.80000  4.21714  1.31391  3.14029  4.44606  4.63719  4.36848  4.27656  3.64321  3.29060  1.58704  5.16988  4.00143    199 - -
          2.68618  4.42225  2.77519  2.73123  3.46354  2.40513  3.72494  3.29354  2.67741  2.69355  4.24690  2.90347  2.73739  3.18146  2.89801  2.37887  2.77519  2.98518  4.58477  3.61503
          0.01507  4.59870  5.32105  0.61958  0.77255  0.48576  0.95510
    141   2.65054  5.21848  2.84701  1.60612  4.55284  3.50801  3.69780  4.03096  2.21829  3.31943  4.26239  2.69638  3.90289  2.62089  2.69397  2.56979  2.79845  3.60344  5.65689  3.61035    200 - -
          2.68618  4.42225  2.77519  2.73123  3.46354  2.40513  3.72494  3.29354  2.67741  2.69355  4.24690  2.90347  2.73739  3.18146  2.89801  2.37887  2.77519  2.98518  4.58477  3.61503
          0.01507  4.59870  5.32105  0.61958  0.77255  0.48576  0.95510
    142   2.80502  5.27304  2.90062  2.36779  4.62276  3.55377  3.72670  4.09024  1.60732  3.56654  4.32044  2.71193  3.95150  2.82996  2.05048  2.33697  2.95381  3.66791  5.69039  4.30671    201 - -
          2.68618  4.42225  2.77519  2.73123  3.46354  2.40513  3.72494  3.29354  2.67741  2.69355  4.24690  2.90347  2.73739  3.18146  2.89801  2.37887  2.77519  2.98518  4.58477  3.61503
          0.01507  4.59870  5.32105  0.61958  0.77255  0.48576  0.95510
    143   2.36647  5.17294  2.48107  2.44831  4.49116  3.13816  3.26499  3.43260  2.32229  3.46657  4.22086  2.61040  3.90599  2.78511  2.14811  2.65967  2.90230  3.46735  5.62190  3.51798    202 - -
          2.68618  4.42225  2.77519  2.73123  3.46354  2.40513  3.72494  3.29354  2.67741  2.69355  4.24690  2.90347  2.73739  3.18146  2.89801  2.37887  2.77519  2.98518  4.58477  3.61503
          0.01507  4.59870  5.32105  0.61958  0.77255  0.48576  0.95510
    144   2.59781  4.04248  4.34932  3.46496  3.15681  3.85546  3.98840  2.00072  3.60658  1.86523  3.28227  3.89690  4.22278  3.80131  3.32352  3.15028  2.89355  2.36631  2.23059  3.38316    203 - -
          2.68618  4.42225  2.77519  2.73123  3.46354  2.40513  3.72494  3.29354  2.67741  2.69355  4.24690  2.90347  2.73739  3.18146  2.89801  2.37887  2.77519  2.98518  4.58477  3.61503
          0.01507  4.59870  5.32105  0.61958  0.77255  0.48576  0.95510
    145   2.52837  5.21981  2.44356  1.80202  4.55532  3.02136  3.53894  3.91526  2.27637  3.34034  4.26320  2.88669  3.28812  2.65079  2.92661  2.60529  2.93437  3.20447  5.65809  4.25243    204 - -
          2.68618  4.42225  2.77519  2.73123  3.46354  2.40513  3.72494  3.29354  2.67741  2.69355  4.24690  2.90347  2.73739  3.18146  2.89801  2.37887  2.77519  2.98518  4.58477  3.61503
          0.01507  4.59870  5.32105  0.61958  0.77255  0.48576  0.95510
    146   2.86154  5.29427  3.13557  2.56045  4.66060  3.26146  3.24475  4.11013  1.60919  3.57743  4.34253  2.76661  3.99526  2.68137  1.85014  2.58404  3.01163  3.69926  5.68683  4.33493    205 - -
          2.68618  4.42225  2.77519  2.73123  3.46354  2.40513  3.72494  3.29354  2.67741  2.69355  4.24690  2.90347  2.73739  3.18146  2.89801  2.37887  2.77519  2.98518  4.58477  3.61503
          0.01507  4.59870  5.32105  0.61958  0.77255  0.48576  0.95510
    147   2.59366  4.19456  4.22717  3.05362  2.60859  3.83593  3.98857  2.16789  3.51252  1.85272  3.25564  3.83132  4.20495  3.47132  3.50601  2.95794  2.68254  2.02167  4.80688  3.31247    206 - -
          2.68620  4.42228  2.77522  2.73117  3.46356  2.40515  3.72497  3.29357  2.67743  2.69357  4.24692  2.90349  2.73742  3.18149  2.89803  2.37882  2.77522  2.98491  4.58479  3.61506
          0.11866  2.23487  5.32105  0.27366  1.42959  0.48576  0.95510
    148   2.37335  5.17208  3.00583  2.04579  4.49022  2.92308  3.70329  3.74592  2.24373  3.33645  3.89156  2.99264  3.90652  2.48287  2.43596  2.33729  2.87953  3.35632  5.62099  4.22771    208 - -
          2.68618  4.42225  2.77519  2.73123  3.46354  2.40513  3.72494  3.29354  2.67741  2.69355  4.24690  2.90347  2.73739  3.18146  2.89801  2.37887  2.77519  2.98518  4.58477  3.61503
          0.01507  4.59870  5.32105  0.61958  0.77255  0.48576  0.95510
    149   3.59569  5.68318  4.16754  3.29193  5.29027  4.14073  3.90693  4.54903  0.95864  3.87413  4.75632  3.63026  4.45489  2.80275  1.29485  3.56003  3.69850  4.23408  5.82330  4.74352    209 - -
          2.68618  4.42225  2.77519  2.73123  3.46354  2.40513  3.72494  3.29354  2.67741  2.69355  4.24690  2.90347  2.73739  3.18146  2.89801  2.37887  2.77519  2.98518  4.58477  3.61503
          0.01507  4.59870  5.32105  0.61958  0.77255  0.48576  0.95510
    150   2.54928  5.11575  2.86436  2.35748  4.00438  3.52239  3.02859  3.49172  2.13197  3.12471  3.62847  2.92300  3.91455  2.73387  2.19640  2.50955  2.82894  3.23394  5.57814  4.19822    210 - -
          2.68618  4.42225  2.77519  2.73123  3.46354  2.40513  3.72494  3.29354  2.67741  2.69355  4.24690  2.90347  2.73739  3.18146  2.89801  2.37887  2.77519  2.98518  4.58477  3.61503
          0.01507  4.59870  5.32105  0.61958  0.77255  0.48576  0.95510
    151   1.71047  4.40348  3.68844  3.11931  3.53682  3.72622  3.99264  2.52700  3.06477  2.39933  3.16151  3.50108  3.38905  3.35755  3.16629  2.48811  2.65875  2.49339  4.99549  3.76979    211 - -
          2.68613  4.42228  2.77515  2.73126  3.46357  2.40515  3.72497  3.29357  2.67735  2.69354  4.24647  2.90349  2.73742  3.18149  2.89803  2.37885  2.77522  2.98521  4.58480  3.61506
          0.12876  2.15477  5.32105  0.26038  1.47297  0.48576  0.95510
    152   2.44426  5.21849  2.74034  2.18265  4.55428  3.45882  3.69657  4.03212  1.80778  3.41919  4.26221  2.98105  3.90316  2.66114  2.29708  2.56483  2.74408  3.35751  5.65577  4.25279    213 - -
          2.68618  4.42225  2.77519  2.73123  3.46354  2.40513  3.72494  3.29354  2.67741  2.69355  4.24690  2.90347  2.73739  3.18146  2.89801  2.37887  2.77519  2.98518  4.58477  3.61503
          0.01507  4.59870  5.32105  0.61958  0.77255  0.48576  0.95510
    153   2.25300  4.08755  3.36425  2.80279  3.55061  2.66942  3.87031  3.19264  2.74237  2.54786  3.60072  3.16068  4.02197  2.91613  3.19258  2.16347  2.26119  2.93550  5.19781  3.92644    214 - -
          2.68618  4.42225  2.77519  2.73123  3.46354  2.40513  3.72494  3.29354  2.67741  2.69355  4.24690  2.90347  2.73739  3.18146  2.89801  2.37887  2.77519  2.98518  4.58477  3.61503
          0.12835  4.59870  2.20370  0.61958  0.77255  0.48576  0.95510
    154   2.51601  5.17525  2.93591  2.17286  4.50298  2.37190  3.68169  3.97421  1.93561  3.47408  4.22746  2.84990  3.61901  2.61592  2.91171  2.44481  2.76892  3.55802  5.62247  4.22443    215 - -
          2.68630  4.42254  2.77535  2.73113  3.46367  2.40520  3.72523  3.29315  2.67715  2.69334  4.24693  2.90333  2.73742  3.18166  2.89785  2.37881  2.77542  2.98518  4.58506  3.61532
          0.45124  1.02807  5.20955  1.15212  0.37975  0.50077  0.93157
    155   2.65395  5.21051  1.91705  2.11194  4.54507  3.33317  3.35832  3.90592  2.26042  3.51120  3.95615  2.53130  3.88862  2.69920  2.91874  2.60635  2.95381  3.31090  5.64891  4.24278    220 - -
          2.68618  4.42225  2.77519  2.73123  3.46354  2.40513  3.72494  3.29354  2.67741  2.69355  4.24690  2.90347  2.73739  3.18146  2.89801  2.37887  2.77519  2.98518  4.58477  3.61503
          0.01580  4.55118  5.27352  0.61958  0.77255  0.56976  0.83394
    156   2.69761  5.03877  3.10042  2.47543  4.31596  3.55187  3.73151  3.34393  1.53474  3.30772  4.10226  3.05960  3.94055  2.72619  2.60451  2.64170  2.57398  2.91453  5.50895  4.16272    221 - -
          2.68618  4.42225  2.77519  2.73123  3.46354  2.40513  3.72494  3.29354  2.67741  2.69355  4.24690  2.90347  2.73739  3.18146  2.89801  2.37887  2.77519  2.98518  4.58477  3.61503
          0.07477  4.55118  2.78886  0.61958  0.77255  0.56976  0.83394
    157   2.21340  5.16407  2.23542  1.92481  4.48564  3.33833  3.67690  3.62606  2.24403  3.45934  4.21237  2.95476  3.87764  2.65154  2.91548  2.67976  2.85003  3.25132  5.61089  4.21259    222 - -
          2.68601  4.42233  2.77521  2.73119  3.46350  2.40521  3.72503  3.29341  2.67743  2.69350  4.24698  2.90355  2.73748  3.18154  2.89809  2.37889  2.77520  2.98488  4.58485  3.61511
          0.10531  2.35894  5.21551  1.12586  0.39211  0.39095  1.12828
    158   2.05928  3.41093  4.20012  3.61271  3.30795  3.83281  4.13725  2.30365  3.17437  1.69820  2.92239  3.81734  4.20259  3.71037  3.46431  2.67239  2.89240  2.37769  4.81690  3.62535    227 - -
          2.68618  4.42225  2.77519  2.73123  3.46354  2.40513  3.72494  3.29354  2.67741  2.69355  4.24690  2.90347  2.73739  3.18146  2.89801  2.37887  2.77519  2.98518  4.58477  3.61503
          0.01507  4.59870  5.32105  0.61958  0.77255  0.48576  0.95510
    159   2.31691  5.06050  3.06137  2.48399  4.33872  3.31454  3.56216  3.62043  1.83867  2.88798  4.02439  3.03658  3.92710  2.49202  2.68376  2.58276  2.70543  3.05439  5.53476  4.17023    228 - -
          2.68618  4.42225  2.77519  2.73123  3.46354  2.40513  3.72494  3.29354  2.67741  2.69355  4.24690  2.90347  2.73739  3.18146  2.89801  2.37887  2.77519  2.98518  4.58477  3.61503
          0.01507  4.59870  5.32105  0.61958  0.77255  0.48576  0.95510
    160   2.28901  5.19648  2.76784  1.78521  3.96309  3.50876  3.69778  3.65297  2.21465  3.39568  4.13709  2.91063  3.68830  2.64494  2.61984  2.50514  2.93036  3.57769  5.63971  4.23967    229 - -
          2.68618  4.42225  2.77519  2.73123  3.46354  2.40513  3.72494  3.29354  2.67741  2.69355  4.24690  2.90347  2.73739  3.18146  2.89801  2.37887  2.77519  2.98518  4.58477  3.61503
          0.01507  4.59870  5.32105  0.61958  0.77255  0.48576  0.95510
    161   2.52089  4.87471  3.02681  1.91993  4.42907  3.52218  3.45593  3.60557  2.18766  3.03856  3.86225  3.00923  3.91430  2.10096  2.76938  2.68187  2.92010  3.21290  5.58684  4.20508    230 - -
          2.68618  4.42225  2.77519  2.73123  3.46354  2.40513  3.72494  3.29354  2.67741  2.69355  4.24690  2.90347  2.73739  3.18146  2.89801  2.37887  2.77519  2.98518  4.58477  3.61503
          0.01507  4.59870  5.32105  0.61958  0.77255  0.48576  0.95510
    162   2.76077  4.16272  4.54306  3.93984  2.61170  3.91196  4.23403  2.44166  3.60641  1.40140  2.71447  4.01239  4.27253  3.65849  3.83435  3.21591  2.81875  2.10291  4.77660  3.06207    231 - -
          2.68618  4.42225  2.77519  2.73123  3.46354  2.40513  3.72494  3.29354  2.67741  2.69355  4.24690  2.90347  2.73739  3.18146  2.89801  2.37887  2.77519  2.98518  4.58477  3.61503
          0.01507  4.59870  5.32105  0.61958  0.77255  0.48576  0.95510
    163   2.13843  5.20148  2.55389  2.11737  4.52978  3.26891  3.70067  4.00409  2.44393  3.32545  4.24770  2.80430  3.38692  2.74700  2.81152  2.10859  2.82806  3.42155  5.64520  4.24426    232 - -
          2.68618  4.42225  2.77519  2.73123  3.46354  2.40513  3.72494  3.29354  2.67741  2.69355  4.24690  2.90347  2.73739  3.18146  2.89801  2.37887  2.77519  2.98518  4.58477  3.61503
          0.01507  4.59870  5.32105  0.61958  0.77255  0.48576  0.95510
    164   2.46564  3.95899  4.10769  3.44243  3.34156  2.25791  3.94031  2.41756  3.41795  1.79139  3.20193  3.76601  4.18985  3.65233  3.62685  3.09916  2.61274  2.15696  4.84489  3.64887    233 - -
          2.68618  4.42225  2.77519  2.73123  3.46354  2.40513  3.72494  3.29354  2.67741  2.69355  4.24690  2.90347  2.73739  3.18146  2.89801  2.37887  2.77519  2.98518  4.58477  3.61503
          0.01507  4.59870  5.32105  0.61958  0.77255  0.48576  0.95510
    165   2.24922  3.97599  4.60291  3.99642  2.51157  3.91724  4.24506  2.22510  3.80822  1.54724  2.94309  4.03971  4.27816  3.95915  3.85811  3.22429  2.84064  2.22129  4.76918  3.00751    234 - -
          2.68625  4.42255  2.77544  2.73089  3.46372  2.40474  3.72496  3.29327  2.67765  2.69385  4.24683  2.90357  2.73736  3.18176  2.89795  2.37869  2.77517  2.98509  4.58507  3.61533
          0.33826  1.26549  5.32105  1.29020  0.32188  0.48576  0.95510
    166   2.54931  5.21256  2.65725  1.98040  4.32437  3.33491  3.48033  3.92753  2.19030  3.30856  4.25608  2.68723  3.49156  2.67953  2.58824  2.48702  2.84597  3.35642  4.83171  3.91474    239 - -
          2.68618  4.42225  2.77519  2.73123  3.46354  2.40513  3.72494  3.29354  2.67741  2.69355  4.24690  2.90347  2.73739  3.18146  2.89801  2.37887  2.77519  2.98518  4.58477  3.61503
          0.01507  4.59870  5.32105  0.61958  0.77255  0.48576  0.95510
    167   2.49592  5.20805  2.65572  2.31204  4.54040  3.50702  3.20382  3.87625  1.94011  3.43860  3.62192  2.82530  3.74203  2.58433  2.44235  2.61090  2.82901  3.15854  5.64830  4.24541    240 - -
          2.68618  4.42225  2.77519  2.73123  3.46354  2.40513  3.72494  3.29354  2.67741  2.69355  4.24690  2.90347  2.73739  3.18146  2.89801  2.37887  2.77519  2.98518  4.58477  3.61503
          0.01507  4.59870  5.32105  0.61958  0.77255  0.48576  0.95510
    168   2.35799  3.72617  4.77593  4.19375  3.47190  4.15958  4.54047  1.60375  4.03347  1.86069  3.43612  4.27291  4.50997  4.21119  4.11788  3.40874  2.89585  1.50198  5.07375  3.88703    241 - -
          2.68618  4.42225  2.77519  2.73123  3.46354  2.40513  3.72494  3.29354  2.67741  2.69355  4.24690  2.90347  2.73739  3.18146  2.89801  2.37887  2.77519  2.98518  4.58477  3.61503
          0.01507  4.59870  5.32105  0.61958  0.77255  0.48576  0.95510
    169   2.41812  4.77456  3.23903  2.36495  3.97338  3.59851  3.81353  2.80401  2.24417  2.27279  3.85736  3.06326  3.98562  2.68838  2.80587  2.71161  2.96038  2.99302  4.38266  3.33201    242 - -
          2.68618  4.42225  2.77519  2.73123  3.46354  2.40513  3.72494  3.29354  2.67741  2.69355  4.24690  2.90347  2.73739  3.18146  2.89801  2.37887  2.77519  2.98518  4.58477  3.61503
          0.02861  4.59870  4.00987  0.61958  0.77255  0.48576  0.95510
    170   2.43352  5.22370  2.80634  1.75221  4.56137  3.32846  3.69224  4.04244  2.06073  3.52571  4.00697  2.86247  3.24989  2.47809  2.92267  2.60835  2.88919  3.54914  5.66053  4.25347    243 - -
          2.68618  4.42225  2.77519  2.73123  3.46354  2.40513  3.72494  3.29354  2.67741  2.69355  4.24690  2.90347  2.73739  3.18146  2.89801  2.37887  2.77519  2.98518  4.58477  3.61503
          0.01527  4.58537  5.30771  0.61958  0.77255  0.51047  0.91683
    171   2.02579  4.24911  4.02316  3.44265  3.22993  3.51220  2.84084  2.42701  3.34681  2.27945  3.17587  3.71242  4.16880  3.42450  3.57927  3.07245  2.84573  1.82790  4.85508  3.34375    244 - -
          2.68618  4.42225  2.77519  2.73123  3.46354  2.40513  3.72494  3.29354  2.67741  2.69355  4.24690  2.90347  2.73739  3.18146  2.89801  2.37887  2.77519  2.98518  4.58477  3.61503
          0.01527  4.58537  5.30771  0.61958  0.77255  0.51047  0.91683
    172   3.79994  5.04217  5.63541  5.04974  3.03882  5.13938  5.41690  2.39251  4.91852  0.60300  2.40733  5.25707  5.20347  4.82929  4.90128  4.51027  4.00362  2.33695  5.48987  4.51653    245 - -
          2.68622  4.42229  2.77523  2.73110  3.46358  2.40516  3.72473  3.29358  2.67744  2.69340  4.24693  2.90350  2.73743  3.18150  2.89796  2.37890  2.77517  2.98522  4.58481  3.61507
          0.17065  1.88435  5.30771  0.21982  1.62284  0.47062  0.97980
    173   2.67982  5.22081  2.59245  1.83983  4.01583  2.98527  3.69329  3.80339  2.14243  3.32623  4.26363  2.74867  3.89861  2.66617  2.68778  2.49440  2.81339  3.60719  5.65818  4.25200    247 - -
          2.68618  4.42225  2.77519  2.73123  3.46354  2.40513  3.72494  3.29354  2.67741  2.69355  4.24690  2.90347  2.73739  3.18146  2.89801  2.37887  2.77519  2.98518  4.58477  3.61503
          0.01507  4.59870  5.32105  0.61958  0.77255  0.48576  0.95510
    174   2.49296  5.21177  2.54549  2.04219  4.11882  3.50611  3.69445  4.02362  2.20642  3.29957  4.05561  2.54526  3.89940  2.59830  2.71510  2.34054  2.87143  3.21030  5.65123  4.24720    248 - -
          2.68618  4.42225  2.77519  2.73123  3.46354  2.40513  3.72494  3.29354  2.67741  2.69355  4.24690  2.90347  2.73739  3.18146  2.89801  2.37887  2.77519  2.98518  4.58477  3.61503
          0.01507  4.59870  5.32105  0.61958  0.77255  0.48576  0.95510
    175   2.46736  4.80269  2.81905  2.61513  3.17176  2.08135  3.80447  3.40615  2.57591  2.53108  3.56968  2.99671  3.97845  2.92380  3.09080  2.72970  2.68763  3.11606  5.32986  4.02344    249 - -
          2.68618  4.42225  2.77519  2.73123  3.46354  2.40513  3.72494  3.29354  2.67741  2.69355  4.24690  2.90347  2.73739  3.18146  2.89801  2.37887  2.77519  2.98518  4.58477  3.61503
          0.01507  4.59870  5.32105  0.61958  0.77255  0.48576  0.95510
    176   2.72880  5.15480  2.81750  2.37588  3.59874  2.86392  3.38258  3.84738  1.81522  3.12826  4.20449  2.89279  3.90866  2.49250  2.57022  2.70809  2.92490  3.52730  4.58740  3.89164    250 - -
          2.68618  4.42225  2.77519  2.73123  3.46354  2.40513  3.72494  3.29354  2.67741  2.69355  4.24690  2.90347  2.73739  3.18146  2.89801  2.37887  2.77519  2.98518  4.58477  3.61503
          0.02804  4.59870  4.04070  0.61958  0.77255  0.48576  0.95510
    177   2.61906  4.84179  3.07234  2.62128  4.05813  3.31056  3.78510  3.46201  2.40448  2.37437  3.31430  3.12960  2.32767  2.68951  2.96158  2.57409  2.82461  2.91987  5.36062  4.04473    251 - -
          2.68618  4.42225  2.77519  2.73123  3.46354  2.40513  3.72494  3.29354  2.67741  2.69355  4.24690  2.90347  2.73739  3.18146  2.89801  2.37887  2.77519  2.98518  4.58477  3.61503
          0.01526  4.58592  5.30827  0.61958  0.77255  0.50945  0.91836
    178   1.84045  4.59209  2.99694  2.68957  3.75534  3.43327  3.88290  2.53340  2.81475  2.41232  3.68823  3.12124  3.66007  3.13801  3.21795  2.80915  2.92414  2.41142  5.15464  3.89177    252 - -
          2.68618  4.42225  2.77519  2.73123  3.46354  2.40513  3.72494  3.29354  2.67741  2.69355  4.24690  2.90347  2.73739  3.18146  2.89801  2.37887  2.77519  2.98518  4.58477  3.61503
          0.01526  4.58592  5.30827  0.61958  0.77255  0.50945  0.91836
    179   2.65489  4.68793  2.72039  2.40304  3.66262  3.51807  3.71075  3.61665  2.18227  3.29779  4.16657  2.90831  3.56892  2.82502  1.99440  2.30500  2.78815  3.38218  5.57514  4.19493    253 - -
          2.68618  4.42225  2.77519  2.73123  3.46354  2.40513  3.72494  3.29354  2.67741  2.69355  4.24690  2.90347  2.73739  3.18146  2.89801  2.37887  2.77519  2.98518  4.58477  3.61503
          0.01526  4.58592  5.30827  0.61958  0.77255  0.47123  0.97879
    180   2.47639  5.14915  2.81239  2.37686  4.45854  3.51645  3.16699  3.81255  2.13844  2.89288  4.00822  2.90965  2.98879  2.74382  2.80616  2.37857  2.51282  3.25592  5.60376  4.21549    254 - -
          2.68618  4.42225  2.77519  2.73123  3.46354  2.40513  3.72494  3.29354  2.67741  2.69355  4.24690  2.90347  2.73739  3.18146  2.89801  2.37887  2.77519  2.98518  4.58477  3.61503
          0.02388  4.59870  4.30236  0.61958  0.77255  0.48576  0.95510
    181   2.24169  4.38511  3.35609  3.13613  2.92414  3.52379  3.73890  2.51113  2.96092  1.92961  3.43122  3.51162  3.48040  3.36886  3.22813  2.65953  2.75985  2.50755  4.97480  3.53719    255 - -
          2.68625  4.42238  2.77510  2.73104  3.46367  2.40526  3.72491  3.29358  2.67734  2.69337  4.24673  2.90352  2.73726  3.18160  2.89814  2.37888  2.77527  2.98516  4.58490  3.61503
          0.47971  1.17886  2.61169  0.51545  0.90939  0.50196  0.92974
    182   2.66379  5.19421  2.66382  2.13477  4.53068  3.23635  3.40369  3.46938  1.92409  3.38316  4.23722  2.70591  3.72984  2.57744  2.82602  2.40798  2.75546  3.50110  5.63193  4.22627    258 - -
          2.68618  4.42225  2.77519  2.73123  3.46354  2.40513  3.72494  3.29354  2.67741  2.69355  4.24690  2.90347  2.73739  3.18146  2.89801  2.37887  2.77519  2.98518  4.58477  3.61503
          0.01632  4.51908  5.24143  0.61958  0.77255  0.50717  0.92180
    183   2.72681  4.20293  4.37906  3.66719  2.63971  3.89172  3.86797  2.56604  3.63571  1.78244  3.29166  3.92415  4.25480  3.82772  3.76090  3.18855  2.90573  2.36327  1.83112  3.47520    259 - -
          2.68618  4.42225  2.77519  2.73123  3.46354  2.40513  3.72494  3.29354  2.67741  2.69355  4.24690  2.90347  2.73739  3.18146  2.89801  2.37887  2.77519  2.98518  4.58477  3.61503
          0.01565  4.56064  5.28299  0.61958  0.77255  0.48719  0.95282
    184   2.69925  5.20414  2.27519  2.45618  4.56407  2.95538  3.75454  4.03676  2.52359  3.54317  4.30150  2.32301  3.78624  2.86586  2.95617  2.07089  2.18057  3.61579  5.69738  4.29666    260 - -
          2.68618  4.42225  2.77519  2.73123  3.46354  2.40513  3.72494  3.29354  2.67741  2.69355  4.24690  2.90347  2.73739  3.18146  2.89801  2.37887  2.77519  2.98518  4.58477  3.61503
          0.01529  4.58372  5.30607  0.61958  0.77255  0.46883  0.98278
    185   2.55422  5.22375  2.11511  1.96762  4.56165  3.20583  3.69355  4.04265  2.25374  3.23342  3.87312  2.88544  3.60984  2.63877  2.66866  2.59072  2.96119  3.51554  5.66058  4.25386    261 - -
          2.68618  4.42225  2.77519  2.73123  3.46354  2.40513  3.72494  3.29354  2.67741  2.69355  4.24690  2.90347  2.73739  3.18146  2.89801  2.37887  2.77519  2.98518  4.58477  3.61503
          0.01507  4.59870  5.32105  0.61958  0.77255  0.48576  0.95510
    186   2.58517  5.16904  2.31004  1.55196  3.99222  3.51469  3.70825  3.74252  2.40386  3.46111  4.21826  2.99462  3.90963  2.73364  2.85665  2.66921  2.90596  3.28815  5.62022  4.05003    262 - -
          2.68618  4.42225  2.77519  2.73123  3.46354  2.40513  3.72494  3.29354  2.67741  2.69355  4.24690  2.90347  2.73739  3.18146  2.89801  2.37887  2.77519  2.98518  4.58477  3.61503
          0.01507  4.59870  5.32105  0.61958  0.77255  0.48576  0.95510
    187   2.74487  5.20684  1.99916  1.72117  4.21697  3.51196  3.71162  4.00207  2.46076  3.50248  4.25442  2.89042  3.91231  2.45961  2.95137  2.71505  2.75906  3.58577  4.43625  4.09978    263 - -
          2.68618  4.42225  2.77519  2.73123  3.46354  2.40513  3.72494  3.29354  2.67741  2.69355  4.24690  2.90347  2.73739  3.18146  2.89801  2.37887  2.77519  2.98518  4.58477  3.61503
          0.03067  4.59870  3.90499  0.61958  0.77255  0.48576  0.95510
    188   2.37139  4.30083  3.88010  3.14414  3.22051  3.55568  4.04602  2.15583  2.83005  1.89856  3.25697  3.62385  4.14160  3.16788  2.94158  3.03323  2.95393  2.25632  4.68512  3.55672    264 - -
          2.68618  4.42225  2.77519  2.73123  3.46354  2.40513  3.72494  3.29354  2.67741  2.69355  4.24690  2.90347  2.73739  3.18146  2.89801  2.37887  2.77519  2.98518  4.58477  3.61503
          0.01530  4.58333  5.30568  0.61958  0.77255  0.51415  0.91132
    189   2.49071  5.17446  2.82885  2.02732  4.49539  3.30990  3.69618  3.74300  2.12206  2.85410  4.22156  2.86745  3.34187  2.68491  2.55335  2.67035  2.81011  3.39177  5.62180  3.59301    265 - -
          2.68618  4.42225  2.77519  2.73123  3.46354  2.40513  3.72494  3.29354  2.67741  2.69355  4.24690  2.90347  2.73739  3.18146  2.89801  2.37887  2.77519  2.98518  4.58477  3.61503
          0.01530  4.58333  5.30568  0.61958  0.77255  0.51415  0.91132
    190   2.26224  4.54041  3.31396  2.77523  3.48521  3.66372  3.90333  2.26691  2.46898  2.33373  3.54328  3.04618  4.04587  3.07283  2.85052  2.89670  2.86460  2.58460  4.85207  3.46400    266 - -
          2.68618  4.42225  2.77519  2.73123  3.46354  2.40513  3.72494  3.29354  2.67741  2.69355  4.24690  2.90347  2.73739  3.18146  2.89801  2.37887  2.77519  2.98518  4.58477  3.61503
          0.01530  4.58333  5.30568  0.61958  0.77255  0.46841  0.98349
    191   2.73461  4.17923  4.21017  4.00915  2.44177  3.95049  4.27640  1.96635  3.82654  1.49311  3.24500  4.06494  4.06987  3.97913  3.88398  3.25773  3.02028  1.94654  4.50962  3.62340    267 - -
          2.68618  4.42225  2.77519  2.73123  3.46354  2.40513  3.72494  3.29354  2.67741  2.69355  4.24690  2.90347  2.73739  3.18146  2.89801  2.37887  2.77519  2.98518  4.58477  3.61503
          0.01507  4.59870  5.32105  0.61958  0.77255  0.48576  0.95510
    192   2.13427  4.51255  3.05021  2.44475  4.37156  3.43972  3.72497  3.81670  1.94710  3.24505  4.14233  2.46002  3.92351  2.79159  2.60088  2.50947  2.96342  2.89240  5.55402  4.18393    268 - -
          2.68618  4.42225  2.77519  2.73123  3.46354  2.40513  3.72494  3.29354  2.67741  2.69355  4.24690  2.90347  2.73739  3.18146  2.89801  2.37887  2.77519  2.98518  4.58477  3.61503
          0.01507  4.59870  5.32105  0.61958  0.77255  0.48576  0.95510
    193   2.72836  5.21600  2.67137  2.31396  4.55152  3.06391  3.47617  4.03076  2.11371  3.33507  4.11798  2.75071  3.53824  2.67075  2.65497  2.02255  2.84210  3.45000  5.65438  3.71803    269 - -
          2.68618  4.42225  2.77520  2.73123  3.46354  2.40513  3.72495  3.29354  2.67741  2.69355  4.24690  2.90347  2.73740  3.18146  2.89801  2.37887  2.77516  2.98518  4.58477  3.61503
          0.02337  4.00579  5.32105  0.55930  0.84772  0.48576  0.95510
    194   2.53065  4.59994  3.40328  2.43344  3.48075  3.43639  3.43423  3.13721  2.73970  1.73244  3.39906  3.29931  4.03428  3.13696  2.98813  2.54845  2.85836  2.88845  5.16009  3.48994    271 - -
          2.68618  4.42225  2.77519  2.73123  3.46354  2.40513  3.72494  3.29354  2.67741  2.69355  4.24690  2.90347  2.73739  3.18146  2.89801  2.37887  2.77519  2.98518  4.58477  3.61503
          0.01507  4.59870  5.32105  0.61958  0.77255  0.48576  0.95510
    195   2.72766  4.27438  3.67441  3.10512  2.57045  3.46628  3.65625  2.55357  3.05249  2.36919  3.15896  2.32174  3.80871  2.97326  3.04091  2.88503  2.95943  2.36818  4.99475  3.55591    272 - -
          2.68618  4.42225  2.77519  2.73123  3.46354  2.40513  3.72494  3.29354  2.67741  2.69355  4.24690  2.90347  2.73739  3.18146  2.89801  2.37887  2.77519  2.98518  4.58477  3.61503
          0.01507  4.59870  5.32105  0.61958  0.77255  0.48576  0.95510
    196   3.01379  4.44680  4.53305  3.94360  2.59003  4.14942  4.44014  2.49012  3.80275  1.12937  2.95749  4.14772  4.47095  3.99119  2.40514  3.44740  3.24060  2.39370  5.00919  3.85534    273 - -
          2.68618  4.42225  2.77519  2.73123  3.46354  2.40513  3.72494  3.29354  2.67741  2.69355  4.24690  2.90347  2.73739  3.18146  2.89801  2.37887  2.77519  2.98518  4.58477  3.61503
          0.01507  4.59870  5.32105  0.61958  0.77255  0.48576  0.95510
    197   2.73275  4.74286  3.03558  2.48072  3.93436  3.61064  3.82751  3.01929  2.39537  1.69364  3.42151  3.20009  3.99714  3.02836  2.79018  2.64343  2.83836  3.04763  5.27961  3.98796    274 - -
          2.68618  4.42225  2.77519  2.73123  3.46354  2.40513  3.72494  3.29354  2.67741  2.69355  4.24690  2.90347  2.73739  3.18146  2.89801  2.37887  2.77519  2.98518  4.58477  3.61503
          0.01507  4.59870  5.32105  0.61958  0.77255  0.48576  0.95510
    198   2.73268  4.55480  3.46645  2.75038  3.70909  3.67104  3.58937  2.59081  2.85724  2.67122  3.65255  3.34489  4.05327  3.18342  2.75277  2.78856  1.61798  2.61530  5.12150  3.59295    275 - -
          2.68618  4.42225  2.77519  2.73123  3.46354  2.40513  3.72494  3.29354  2.67741  2.69355  4.24690  2.90347  2.73739  3.18146  2.89801  2.37887  2.77519  2.98518  4.58477  3.61503
          0.01507  4.59870  5.32105  0.61958  0.77255  0.48576  0.95510
    199   2.09183  4.89934  3.05467  2.58893  3.94877  3.30659  3.61304  3.44573  2.36655  2.75089  3.57833  2.80313  3.95550  2.92891  2.92007  2.13982  2.64387  3.01248  5.40790  4.07954    276 - -
          2.68618  4.42225  2.77519  2.73123  3.46354  2.40513  3.72494  3.29354  2.67741  2.69355  4.24690  2.90347  2.73739  3.18146  2.89801  2.37887  2.77519  2.98518  4.58477  3.61503
          0.01507  4.59870  5.32105  0.61958  0.77255  0.48576  0.95510
    200   2.92839  5.00889  3.39930  2.81247  3.17528  3.73319  3.47719  3.62608  1.07160  3.12940  3.77388  3.28500  4.11204  3.03386  2.83879  2.97997  3.14527  3.34490  5.31312  3.93611    277 - -
          2.68618  4.42225  2.77519  2.73123  3.46354  2.40513  3.72494  3.29354  2.67741  2.69355  4.24690  2.90347  2.73739  3.18146  2.89801  2.37887  2.77519  2.98518  4.58477  3.61503
          0.01507  4.59870  5.32105  0.61958  0.77255  0.48576  0.95510
    201   3.13948  5.36946  2.86862  2.62032  4.77727  3.63631  4.03791  4.21268  2.52574  3.75844  4.61363  2.94579  0.95511  3.02483  3.09748  3.12482  3.41415  3.84843  5.92412  4.59124    278 - -
          2.68618  4.42225  2.77519  2.73123  3.46354  2.40513  3.72494  3.29354  2.67741  2.69355  4.24690  2.90347  2.73739  3.18146  2.89801  2.37887  2.77519  2.98518  4.58477  3.61503
          0.01507  4.59870  5.32105  0.61958  0.77255  0.48576  0.95510
    202   2.55871  3.83921  4.46549  3.86521  3.04651  3.87663  3.96944  2.10921  3.69864  2.20679  2.32564  3.95917  4.24222  3.52343  3.78865  3.17746  2.31301  1.80078  4.76732  3.58540    279 - -
          2.68618  4.42225  2.77519  2.73123  3.46354  2.40513  3.72494  3.29354  2.67741  2.69355  4.24690  2.90347  2.73739  3.18146  2.89801  2.37887  2.77519  2.98518  4.58477  3.61503
          0.01507  4.59870  5.32105  0.61958  0.77255  0.48576  0.95510
    203   3.45692  4.72265  5.41276  4.84823  3.36350  4.82239  5.22060  1.61235  4.71016  1.27357  2.57774  4.96400  5.03149  4.77131  4.74330  4.18284  3.68682  1.39514  5.49742  4.41292    280 - -
          2.68618  4.42225  2.77519  2.73123  3.46354  2.40513  3.72494  3.29354  2.67741  2.69355  4.24690  2.90347  2.73739  3.18146  2.89801  2.37887  2.77519  2.98518  4.58477  3.61503
          0.01507  4.59870  5.32105  0.61958  0.77255  0.48576  0.95510
    204   3.07711  4.44161  4.81299  4.24066  2.98760  4.25371  4.43769  1.68021  4.07853  1.96592  3.34880  4.31424  4.57649  4.21344  4.15378  3.57085  3.30785  2.14888  4.85166  1.50769    281 - -
          2.68618  4.42225  2.77519  2.73123  3.46354  2.40513  3.72494  3.29354  2.67741  2.69355  4.24690  2.90347  2.73739  3.18146  2.89801  2.37887  2.77519  2.98518  4.58477  3.61503
          0.01507  4.59870  5.32105  0.61958  0.77255  0.48576  0.95510
    205   1.82413  4.37579  4.68543  4.11673  3.55317  3.99849  4.59815  1.88328  3.98517  1.87173  3.49000  4.26723  4.55458  4.19352  4.12726  3.52153  3.23429  1.42799  5.18684  3.99711    282 - -
          2.68618  4.42225  2.77519  2.73123  3.46354  2.40513  3.72494  3.29354  2.67741  2.69355  4.24690  2.90347  2.73739  3.18146  2.89801  2.37887  2.77519  2.98518  4.58477  3.61503
          0.01507  4.59870  5.32105  0.61958  0.77255  0.48576  0.95510
    206   1.50074  3.16725  4.25257  3.66846  3.00875  3.21273  4.17935  2.54355  3.54413  2.11201  3.34002  3.85647  4.22384  3.75931  3.71434  3.13768  2.94012  2.18004  4.84881  3.65823    283 - -
          2.68618  4.42225  2.77519  2.73123  3.46354  2.40513  3.72494  3.29354  2.67741  2.69355  4.24690  2.90347  2.73739  3.18146  2.89801  2.37887  2.77519  2.98518  4.58477  3.61503
          0.01507  4.59870  5.32105  0.61958  0.77255  0.48576  0.95510
    207   3.56125  5.47702  3.42729  3.41093  4.98551  3.87350  4.80687  4.92921  3.81999  4.49121  5.48646  0.33710  4.57823  4.13109  4.15843  3.62954  3.99336  4.46530  6.18874  4.92013    284 - -
          2.68618  4.42225  2.77519  2.73123  3.46354  2.40513  3.72494  3.29354  2.67741  2.69355  4.24690  2.90347  2.73739  3.18146  2.89801  2.37887  2.77519  2.98518  4.58477  3.61503
          0.01507  4.59870  5.32105  0.61958  0.77255  0.48576  0.95510
    208   2.70188  4.40723  3.85440  3.28143  3.54983  3.82983  4.10385  2.37583  1.89660  2.50103  2.91369  3.63811  4.20204  3.49412  3.49393  3.03693  2.95054  1.68647  5.04409  3.82625    285 - -
          2.68618  4.42225  2.77519  2.73123  3.46354  2.40513  3.72494  3.29354  2.67741  2.69355  4.24690  2.90347  2.73739  3.18146  2.89801  2.37887  2.77519  2.98518  4.58477  3.61503
          0.01507  4.59870  5.32105  0.61958  0.77255  0.48576  0.95510
    209   2.29744  4.91272  2.43241  2.55175  4.00959  3.02161  3.76875  2.85675  2.55336  3.06678  3.67875  2.85085  3.95287  2.92251  3.03581  2.08006  2.92689  2.97990  5.41937  4.08790    286 - -
          2.68618  4.42225  2.77519  2.73123  3.46354  2.40513  3.72494  3.29354  2.67741  2.69355  4.24690  2.90347  2.73739  3.18146  2.89801  2.37887  2.77519  2.98518  4.58477  3.61503
          0.01507  4.59870  5.32105  0.61958  0.77255  0.48576  0.95510
    210   3.06465  5.64546  1.51729  1.31580  4.95379  3.53040  3.93396  4.46542  2.82458  3.70899  4.72425  2.98306  3.53125  2.64864  3.37596  2.97539  3.32435  4.02179  6.07663  4.60289    287 - -
          2.68618  4.42225  2.77519  2.73123  3.46354  2.40513  3.72494  3.29354  2.67741  2.69355  4.24690  2.90347  2.73739  3.18146  2.89801  2.37887  2.77519  2.98518  4.58477  3.61503
          0.01507  4.59870  5.32105  0.61958  0.77255  0.48576  0.95510
    211   2.42820  5.19106  2.32681  2.33059  4.51646  3.45607  3.07337  3.76347  2.18752  2.88368  4.23698  2.67695  3.90272  2.65220  2.76785  2.59774  2.84288  3.12588  5.63563  4.23694    288 - -
          2.68618  4.42225  2.77519  2.73123  3.46354  2.40513  3.72494  3.29354  2.67741  2.69355  4.24690  2.90347  2.73739  3.18146  2.89801  2.37887  2.77519  2.98518  4.58477  3.61503
          0.02770  4.59870  4.05941  0.61958  0.77255  0.48576  0.95510
    212   2.43488  5.14904  2.01905  2.30202  4.45751  2.95267  3.71725  3.61405  2.41654  3.44075  4.20499  2.99979  2.64551  2.82929  2.96185  2.56899  2.96972  3.10750  5.60956  4.22186    289 - -
          2.68618  4.42225  2.77519  2.73123  3.46354  2.40513  3.72494  3.29354  2.67741  2.69355  4.24690  2.90347  2.73739  3.18146  2.89801  2.37887  2.77519  2.98518  4.58477  3.61503
          0.13173  4.58625  2.17834  0.61958  0.77255  0.50885  0.91926
    213   2.44133  4.01756  2.94689  2.71772  2.89948  3.44202  3.93515  2.69596  2.99619  2.10019  3.36078  3.43708  4.05473  3.14116  3.33530  2.83444  2.91446  2.49258  4.95635  2.74598    290 - -
          2.68618  4.42225  2.77519  2.73123  3.46354  2.40513  3.72494  3.29354  2.67741  2.69355  4.24690  2.90347  2.73739  3.18146  2.89801  2.37887  2.77519  2.98518  4.58477  3.61503
          0.24238  4.47165  1.59055  0.61958  0.77255  0.68889  0.69742
    214   2.38540  4.80834  2.91295  2.22373  4.04297  3.33803  3.66652  3.29888  2.47237  2.56743  3.88226  2.91039  3.60245  2.73086  2.93384  2.39828  2.61137  2.95415  5.31603  3.98493    291 - -
          2.68634  4.42243  2.77476  2.73127  3.46372  2.40522  3.72513  3.29356  2.67750  2.69355  4.24654  2.90326  2.73742  3.18155  2.89772  2.37882  2.77528  2.98533  4.58495  3.61511
          0.65137  0.75132  4.97302  0.69958  0.68676  0.28431  1.39647
    215   2.10464  5.23874  2.46284  2.17339  4.57329  2.64636  3.57082  4.05395  2.31328  3.41196  4.28384  2.61099  3.34013  2.80917  2.94790  2.46630  2.97969  3.62405  5.67731  4.26910    296 - -
          2.68618  4.42225  2.77519  2.73123  3.46354  2.40513  3.72494  3.29354  2.67741  2.69355  4.24690  2.90347  2.73739  3.18146  2.89801  2.37887  2.77519  2.98518  4.58477  3.61503
          0.01507  4.59870  5.32105  0.61958  0.77255  0.48576  0.95510
    216   2.61189  5.23582  2.59090  2.10056  4.57380  3.36998  3.69981  3.78331  2.36009  3.53786  4.27901  1.87310  3.53178  2.49258  2.76168  2.70287  2.97078  3.62278  5.67195  4.06245    297 - -
          2.68618  4.42225  2.77519  2.73123  3.46354  2.40513  3.72494  3.29354  2.67741  2.69355  4.24690  2.90347  2.73739  3.18146  2.89801  2.37887  2.77519  2.98518  4.58477  3.61503
          0.01507  4.59870  5.32105  0.61958  0.77255  0.48576  0.95510
    217   2.41653  5.25431  2.65669  1.73630  4.59185  3.50716  3.71039  4.07499  2.00416  3.55612  4.29862  2.59898  3.08996  2.75855  2.94972  2.71523  2.98635  3.57586  5.68990  4.06960    298 - -
          2.68618  4.42225  2.77519  2.73123  3.46354  2.40513  3.72494  3.29354  2.67741  2.69355  4.24690  2.90347  2.73739  3.18146  2.89801  2.37887  2.77519  2.98518  4.58477  3.61503
          0.01507  4.59870  5.32105  0.61958  0.77255  0.48576  0.95510
    218   2.47389  4.74882  3.25874  2.69857  3.06319  3.39163  2.85782  3.33287  2.56854  2.89606  3.73463  2.22990  3.99164  2.87658  3.04908  2.81971  2.72753  3.05494  4.73240  2.78996    299 - -
          2.68618  4.42225  2.77519  2.73123  3.46354  2.40513  3.72494  3.29354  2.67741  2.69355  4.24690  2.90347  2.73739  3.18146  2.89801  2.37887  2.77519  2.98518  4.58477  3.61503
          0.01507  4.59870  5.32105  0.61958  0.77255  0.48576  0.95510
    219   2.66209  4.14038  4.48969  3.88760  3.23548  3.87741  4.19968  2.10762  3.61363  1.64054  3.25651  3.96932  4.24288  3.88486  3.59765  3.07350  2.65997  1.75067  4.10809  3.24059    300 - -
          2.68618  4.42225  2.77519  2.73123  3.46354  2.40513  3.72494  3.29354  2.67741  2.69355  4.24690  2.90347  2.73739  3.18146  2.89801  2.37887  2.77519  2.98518  4.58477  3.61503
          0.02341  4.59870  4.33726  0.61958  0.77255  0.48576  0.95510
    220   2.48849  5.23332  2.48846  2.16152  4.57544  3.22013  3.69032  4.05927  1.94961  3.38812  4.27507  2.90297  3.68370  2.51785  2.53110  2.39507  2.89555  3.62244  5.66736  4.25818    301 - -
          2.68618  4.42225  2.77519  2.73123  3.46354  2.40513  3.72494  3.29354  2.67741  2.69355  4.24690  2.90347  2.73739  3.18146  2.89801  2.37887  2.77519  2.98518  4.58477  3.61503
          0.01519  4.59049  5.31283  0.61958  0.77255  0.47629  0.97043
    221   2.28096  5.19571  3.01686  2.26953  4.52277  3.10294  3.70556  3.83321  1.92099  3.12041  4.24275  2.85532  3.91549  2.56756  2.18769  2.68542  2.97435  3.52525  5.63591  4.24499    302 - -
          2.68618  4.42225  2.77519  2.73123  3.46354  2.40513  3.72494  3.29354  2.67741  2.69355  4.24690  2.90347  2.73739  3.18146  2.89801  2.37887  2.77519  2.98518  4.58477  3.61503
          0.01507  4.59870  5.32105  0.61958  0.77255  0.48576  0.95510
    222   3.52461  4.75948  5.51399  4.97888  3.66340  4.98301  5.46144  1.32151  4.86785  1.31779  3.14431  5.12212  5.17485  4.96530  4.93513  4.36678  3.76240  1.36953  5.71988  4.62030    303 - -
          2.68618  4.42225  2.77519  2.73123  3.46354  2.40513  3.72494  3.29354  2.67741  2.69355  4.24690  2.90347  2.73739  3.18146  2.89801  2.37887  2.77519  2.98518  4.58477  3.61503
          0.05885  4.59870  3.05573  0.61958  0.77255  0.48576  0.95510
    223   2.44419  5.09088  2.99529  2.31869  4.38422  3.51621  3.70655  3.40754  1.81518  2.99423  3.88930  2.83037  3.90770  2.73603  2.31449  2.71159  2.83142  3.26563  5.55451  4.18065    304 - -
          2.68618  4.42225  2.77519  2.73123  3.46354  2.40513  3.72494  3.29354  2.67741  2.69355  4.24690  2.90347  2.73739  3.18146  2.89801  2.37887  2.77519  2.98518  4.58477  3.61503
          0.01573  4.55559  5.27793  0.61958  0.77255  0.56241  0.84358
    224   2.52137  5.23822  2.59715  1.63310  4.57671  3.49559  3.69508  4.05866  2.07114  3.53947  4.28241  2.72967  3.89839  2.67928  2.69704  2.70215  2.97217  3.33477  5.67250  4.26401    305 - -
          2.68618  4.42225  2.77519  2.73123  3.46354  2.40513  3.72494  3.29354  2.67741  2.69355  4.24690  2.90347  2.73739  3.18146  2.89801  2.37887  2.77519  2.98518  4.58477  3.61503
          0.01573  4.55559  5.27793  0.61958  0.77255  0.44065  1.03175
    225   2.47384  4.33989  3.51883  2.85524  2.86028  3.51055  3.65462  2.45904  2.83358  2.23958  2.91669  3.57974  4.13167  3.44374  3.18409  2.86784  2.95940  2.53889  3.11723  3.02863    306 - -
          2.68618  4.42225  2.77519  2.73123  3.46354  2.40513  3.72494  3.29354  2.67741  2.69355  4.24690  2.90347  2.73739  3.18146  2.89801  2.37887  2.77519  2.98518  4.58477  3.61503
          0.04481  4.59870  3.38871  0.61958  0.77255  0.48576  0.95510
    226   1.86089  4.53612  2.89429  2.66064  3.52031  3.51639  3.89925  2.68173  2.86021  2.45080  3.63408  3.33546  4.04151  3.17744  3.24927  2.67382  2.90405  2.31187  5.10499  3.57460    307 - -
          2.68618  4.42225  2.77519  2.73123  3.46354  2.40513  3.72494  3.29354  2.67741  2.69355  4.24690  2.90347  2.73739  3.18146  2.89801  2.37887  2.77519  2.98518  4.58477  3.61503
          0.11156  4.56941  2.35178  0.61958  0.77255  0.53882  0.87572
    227   2.16937  5.20179  2.56021  2.00802  4.53788  3.46859  3.66722  4.01866  1.95641  3.39841  4.24626  2.74933  3.59690  2.67388  2.81182  2.58803  2.94071  3.58789  5.63842  4.23077    308 - -
          2.68618  4.42225  2.77519  2.73123  3.46354  2.40513  3.72494  3.29354  2.67741  2.69355  4.24690  2.90347  2.73739  3.18146  2.89801  2.37887  2.77519  2.98518  4.58477  3.61503
          0.03316  4.47492  3.85239  0.61958  0.77255  0.68444  0.70193
    228   2.60805  5.15958  2.71893  2.12059  4.48870  3.41788  3.65553  3.96325  1.92336  3.45770  4.20474  2.93983  3.12138  2.50287  2.76621  2.58164  2.78214  3.37452  5.60150  3.32256    309 - -
          2.68618  4.42225  2.77519  2.73123  3.46354  2.40513  3.72494  3.29354  2.67741  2.69355  4.24690  2.90347  2.73739  3.18146  2.89801  2.37887  2.77519  2.98518  4.58477  3.61503
          0.07959  4.45910  2.73448  0.61958  0.77255  0.70567  0.68078
    229   2.67013  5.14968  2.71265  1.92501  3.94381  3.44662  3.39883  3.84371  2.30157  3.44924  4.19395  2.40464  3.32305  2.50987  2.64595  2.63821  2.87227  3.53339  5.58986  3.90454    310 - -
          2.68618  4.42225  2.77519  2.73123  3.46354  2.40513  3.72494  3.29354  2.67741  2.69355  4.24690  2.90347  2.73739  3.18146  2.89801  2.37887  2.77519  2.98518  4.58477  3.61503
          0.01845  4.39796  5.12031  0.61958  0.77255  0.78092  0.61246
    230   2.68767  5.14306  2.58202  2.33222  4.46393  2.54534  3.40909  3.63663  2.34522  3.43795  4.19252  2.27771  3.85347  2.76073  2.72132  2.24546  2.92033  3.52113  5.58999  4.19135    311 - -
          2.68621  4.42228  2.77523  2.73126  3.46316  2.40516  3.72498  3.29351  2.67744  2.69354  4.24693  2.90350  2.73720  3.18149  2.89804  2.37890  2.77523  2.98521  4.58480  3.61506
          0.24952  1.85383  2.74597  0.24418  1.52947  0.37255  1.16789
    231   2.10440  4.84286  3.14744  2.39601  3.88812  2.66965  3.66241  3.29433  2.57969  2.95269  3.91910  3.03023  3.40206  2.92586  2.93609  2.42167  2.69745  3.16521  5.35826  3.11430    313 - -
          2.68618  4.42225  2.77519  2.73123  3.46354  2.40513  3.72494  3.29354  2.67741  2.69355  4.24690  2.90347  2.73739  3.18146  2.89801  2.37887  2.77519  2.98518  4.58477  3.61503
          0.01612  4.53136  5.25371  0.61958  0.77255  0.60171  0.79380
    232   2.70927  5.17711  2.17085  2.06007  4.50450  3.43733  3.54599  3.15228  2.14792  3.47468  4.02688  2.91501  3.16881  2.61250  2.86058  2.63930  2.94052  3.31049  5.62026  4.22017    314 - -
          2.68621  4.42228  2.77523  2.73127  3.46357  2.40516  3.72483  3.29357  2.67735  2.69352  4.24693  2.90350  2.73743  3.18119  2.89804  2.37890  2.77516  2.98522  4.58438  3.61506
          0.16566  1.91434  5.25371  0.23270  1.57211  0.41954  1.07105
    233   2.32137  3.63274  4.52619  3.92459  2.73725  3.89823  4.22593  2.29268  3.75015  2.14835  3.26720  3.99807  4.26299  3.91702  3.82510  2.86689  2.80221  1.45492  4.77840  3.43016    316 - -
          2.68618  4.42225  2.77519  2.73123  3.46354  2.40513  3.72494  3.29354  2.67741  2.69355  4.24690  2.90347  2.73739  3.18146  2.89801  2.37887  2.77519  2.98518  4.58477  3.61503
          0.01507  4.59870  5.32105  0.61958  0.77255  0.48576  0.95510
    234   3.11100  4.49206  5.06327  4.50580  3.63865  4.50497  4.92083  1.33670  4.36383  2.16694  3.53562  4.61290  4.81071  4.54800  4.46313  3.84733  3.42449  1.11250  5.39351  3.33072    317 - -
          2.68618  4.42225  2.77519  2.73123  3.46354  2.40513  3.72494  3.29354  2.67741  2.69355  4.24690  2.90347  2.73739  3.18146  2.89801  2.37887  2.77519  2.98518  4.58477  3.61503
          0.01507  4.59870  5.32105  0.61958  0.77255  0.48576  0.95510
    235   2.51522  4.27295  4.07814  3.49900  3.00293  3.83859  4.13808  2.45655  3.23029  2.14220  3.37985  3.76349  1.92069  3.64531  3.62852  3.11787  2.92580  1.95425  4.89572  3.69674    318 - -
          2.68618  4.42225  2.77519  2.73123  3.46354  2.40513  3.72494  3.29354  2.67741  2.69355  4.24690  2.90347  2.73739  3.18146  2.89801  2.37887  2.77519  2.98518  4.58477  3.61503
          0.01507  4.59870  5.32105  0.61958  0.77255  0.48576  0.95510
    236   2.38734  4.22401  4.64326  4.04713  2.79596  4.01978  4.35969  1.86737  3.87703  1.93927  3.05659  4.12320  4.37354  4.04209  3.95192  3.32943  2.25133  1.77154  4.89587  3.71746    319 - -
          2.68618  4.42225  2.77519  2.73123  3.46354  2.40513  3.72494  3.29354  2.67741  2.69355  4.24690  2.90347  2.73739  3.18146  2.89801  2.37887  2.77519  2.98518  4.58477  3.61503
          0.01507  4.59870  5.32105  0.61958  0.77255  0.48576  0.95510
    237   2.69006  2.45653  3.13552  2.94011  4.14171  3.49637  3.81987  3.54276  2.95713  3.20491  4.05079  3.19308  4.03022  3.28042  3.36525  1.22023  2.85581  3.20515  5.49325  4.21805    320 - -
          2.68618  4.42225  2.77519  2.73123  3.46354  2.40513  3.72494  3.29354  2.67741  2.69355  4.24690  2.90347  2.73739  3.18146  2.89801  2.37887  2.77519  2.98518  4.58477  3.61503
          0.01507  4.59870  5.32105  0.61958  0.77255  0.48576  0.95510
    238   0.90992  4.43068  4.02335  3.56267  4.06220  3.29317  4.42756  3.15513  3.50363  3.12830  4.02138  3.62453  4.11064  3.78459  3.78945  2.63814  3.03544  2.17971  5.50947  4.30535    321 - -
          2.68618  4.42225  2.77519  2.73123  3.46354  2.40513  3.72494  3.29354  2.67741  2.69355  4.24690  2.90347  2.73739  3.18146  2.89801  2.37887  2.77519  2.98518  4.58477  3.61503
          0.01507  4.59870  5.32105  0.61958  0.77255  0.48576  0.95510
    239   2.13353  5.10135  3.03847  2.07110  4.39338  3.45654  3.48159  3.47646  2.10438  2.79424  4.15656  2.95685  3.91862  2.59008  2.79061  2.65217  2.84170  3.18932  5.56674  4.19136    322 - -
          2.68618  4.42225  2.77519  2.73123  3.46354  2.40513  3.72494  3.29354  2.67741  2.69355  4.24690  2.90347  2.73739  3.18146  2.89801  2.37887  2.77519  2.98518  4.58477  3.61503
          0.01507  4.59870  5.32105  0.61958  0.77255  0.48576  0.95510
    240   2.13436  4.15084  4.42595  3.82748  2.57606  3.58166  4.18589  1.92601  3.66749  2.05464  3.19519  3.93690  4.23355  3.84797  3.76954  2.81758  2.74705  2.25018  4.76883  2.87192    323 - -
          2.68618  4.42225  2.77519  2.73123  3.46354  2.40513  3.72494  3.29354  2.67741  2.69355  4.24690  2.90347  2.73739  3.18146  2.89801  2.37887  2.77519  2.98518  4.58477  3.61503
          0.01507  4.59870  5.32105  0.61958  0.77255  0.48576  0.95510
    241   3.84180  5.91747  3.09125  0.32311  5.39978  3.94375  4.67467  5.03354  3.67762  4.54415  5.55273  3.64590  4.59913  3.91649  4.12162  3.78031  4.17195  4.66023  6.40891  5.23019    324 - -
          2.68618  4.42225  2.77519  2.73123  3.46354  2.40513  3.72494  3.29354  2.67741  2.69355  4.24690  2.90347  2.73739  3.18146  2.89801  2.37887  2.77519  2.98518  4.58477  3.61503
          0.01507  4.59870  5.32105  0.61958  0.77255  0.48576  0.95510
    242   2.32094  4.78798  3.22653  2.07510  3.99013  3.49168  3.80930  3.38588  2.61350  2.16834  3.64133  3.08331  3.98216  2.86788  3.09694  2.33974  2.85926  2.75608  5.31758  3.86984    325 - -
          2.68618  4.42225  2.77519  2.73123  3.46354  2.40513  3.72494  3.29354  2.67741  2.69355  4.24690  2.90347  2.73739  3.18146  2.89801  2.37887  2.77519  2.98518  4.58477  3.61503
          0.01507  4.59870  5.32105  0.61958  0.77255  0.48576  0.95510
    243   2.12224  5.05372  2.91220  1.76775  3.47728  3.53406  3.73046  3.58876  2.50002  3.32884  3.81356  3.03573  3.92571  2.46101  2.80446  2.73079  2.82961  3.22497  5.53032  4.16569    326 - -
          2.68618  4.42225  2.77519  2.73123  3.46354  2.40513  3.72494  3.29354  2.67741  2.69355  4.24690  2.90347  2.73739  3.18146  2.89801  2.37887  2.77519  2.98518  4.58477  3.61503
          0.03559  4.59870  3.69281  0.61958  0.77255  0.48576  0.95510
    244   3.70148  4.93382  5.60456  5.04520  3.44296  5.11134  5.48647  1.74418  4.92197  0.73848  3.02902  5.23759  5.21896  4.90951  4.94418  4.49465  3.92207  1.98269  5.61179  4.60251    327 - -
          2.68618  4.42225  2.77519  2.73123  3.46354  2.40513  3.72494  3.29354  2.67741  2.69355  4.24690  2.90347  2.73739  3.18146  2.89801  2.37887  2.77519  2.98518  4.58477  3.61503
          0.01538  4.57849  5.30083  0.61958  0.77255  0.52285  0.89852
    245   2.14167  4.77198  3.23095  2.67065  3.35436  3.59132  3.80600  3.36652  2.32385  2.91838  3.53100  3.16775  3.97866  2.94937  2.20804  2.41636  2.69861  2.78009  5.30300  4.00263    328 - -
          2.68618  4.42225  2.77519  2.73123  3.46354  2.40513  3.72494  3.29354  2.67741  2.69355  4.24690  2.90347  2.73739  3.18146  2.89801  2.37887  2.77519  2.98518  4.58477  3.61503
          0.01538  4.57849  5.30083  0.61958  0.77255  0.52285  0.89852
    246   2.72298  5.18119  2.96260  2.01583  4.19381  3.27711  3.52082  3.84314  2.19780  3.26903  3.51516  2.88999  3.89756  2.47582  2.23935  2.40998  2.84305  3.56059  5.62624  4.22904    329 - -
          2.68490  4.42239  2.77543  2.73158  3.46340  2.40479  3.72562  3.29271  2.67696  2.69349  4.24758  2.90397  2.73807  3.18156  2.89809  2.37924  2.77587  2.98539  4.58545  3.61307
          0.38079  1.16573  5.30083  1.98747  0.14739  0.52285  0.89852
    247   2.64145  4.27912  3.64005  2.89260  3.03022  3.77959  4.06290  2.24429  3.09933  1.53782  2.90711  3.65921  4.15266  3.53228  3.30035  3.04951  2.86127  2.53510  4.88177  3.67681    339 - -
          2.68618  4.42225  2.77519  2.73123  3.46354  2.40513  3.72494  3.29354  2.67741  2.69355  4.24690  2.90347  2.73739  3.18146  2.89801  2.37887  2.77519  2.98518  4.58477  3.61503
          0.01538  4.57849  5.30083  0.61958  0.77255  0.52285  0.89852
    248   2.64869  5.22450  2.33252  2.00244  4.55288  3.50367  3.71429  4.02879  2.34986  3.52428  4.27499  2.94325  2.35677  2.81937  2.96167  2.42279  2.63407  3.39605  5.67003  4.26522    340 - -
          2.68618  4.42225  2.77519  2.73123  3.46354  2.40513  3.72494  3.29354  2.67741  2.69355  4.24690  2.90347  2.73739  3.18146  2.89801  2.37887  2.77519  2.98518  4.58477  3.61503
          0.01538  4.57849  5.30083  0.61958  0.77255  0.52285  0.89852
    249   2.62848  5.21781  2.35140  2.09578  4.54754  2.19396  3.70355  3.88725  2.36351  3.34965  4.26466  2.91362  3.20106  2.80659  2.86527  2.46271  2.97245  3.60061  5.65993  4.25538    341 - -
          2.68621  4.42228  2.77522  2.73122  3.46357  2.40514  3.72497  3.29332  2.67739  2.69358  4.24677  2.90350  2.73742  3.18149  2.89804  2.37890  2.77511  2.98512  4.58480  3.61506
          0.13565  2.10485  5.30083  0.25553  1.48946  0.46325  0.99219
    250   2.64573  5.27989  2.09129  1.58828  4.61045  3.36223  3.47173  4.09269  2.40048  3.57939  4.32871  2.90584  3.92963  2.84155  2.99697  2.49961  2.89216  3.35066  5.71909  4.30571    343 - -
          2.68618  4.42225  2.77519  2.73123  3.46354  2.40513  3.72494  3.29354  2.67741  2.69355  4.24690  2.90347  2.73739  3.18146  2.89801  2.37887  2.77519  2.98518  4.58477  3.61503
          0.03651  4.59870  3.65800  0.61958  0.77255  0.48576  0.95510
    251   2.73911  5.20778  2.48995  1.56075  3.95521  3.38956  3.70471  4.00739  2.45414  3.50482  4.25513  2.89645  3.64922  2.76276  2.85705  2.27006  2.85710  3.58812  5.65183  4.04717    344 - -
          2.68618  4.42225  2.77519  2.73123  3.46354  2.40513  3.72494  3.29354  2.67741  2.69355  4.24690  2.90347  2.73739  3.18146  2.89801  2.37887  2.77519  2.98518  4.58477  3.61503
          0.01539  4.57759  5.29993  0.61958  0.77255  0.46231  0.99379
    252   2.14415  5.16373  2.39408  2.31195  3.87509  3.51472  3.70523  3.94321  2.02671  3.11594  4.21264  2.99502  3.90762  2.68842  2.56819  2.58334  2.96047  3.19437  5.61489  4.22341    345 - -
          2.68618  4.42225  2.77519  2.73123  3.46354  2.40513  3.72494  3.29354  2.67741  2.69355  4.24690  2.90347  2.73739  3.18146  2.89801  2.37887  2.77519  2.98518  4.58477  3.61503
          0.01507  4.59870  5.32105  0.61958  0.77255  0.48576  0.95510
    253   2.31132  5.03645  2.74979  2.27912  2.62338  3.48102  3.64275  3.51738  2.27085  3.20492  4.00711  2.76034  3.92834  2.64005  2.98369  2.69354  2.65645  3.11320  5.51672  4.15607    346 - -
          2.68618  4.42225  2.77519  2.73123  3.46354  2.40513  3.72494  3.29354  2.67741  2.69355  4.24690  2.90347  2.73739  3.18146  2.89801  2.37887  2.77519  2.98518  4.58477  3.61503
          0.01507  4.59870  5.32105  0.61958  0.77255  0.48576  0.95510
    254   2.53409  5.20526  2.51483  1.66338  4.53507  3.30360  3.69830  3.87368  2.36153  3.50400  3.90690  2.84180  3.90224  2.57838  2.93035  2.65493  2.56471  3.45202  5.64706  4.06998    347 - -
          2.68618  4.42225  2.77519  2.73123  3.46354  2.40513  3.72494  3.29354  2.67741  2.69355  4.24690  2.90347  2.73739  3.18146  2.89801  2.37887  2.77519  2.98518  4.58477  3.61503
          0.01507  4.59870  5.32105  0.61958  0.77255  0.48576  0.95510
    255   2.74678  4.16931  4.42874  2.95762  1.79087  3.88415  4.20057  2.03967  3.67413  2.18473  2.96460  3.94819  4.24830  3.85562  3.78074  3.18274  2.77366  2.19661  4.36927  3.52876    348 - -
          2.68618  4.42225  2.77519  2.73123  3.46354  2.40513  3.72494  3.29354  2.67741  2.69355  4.24690  2.90347  2.73739  3.18146  2.89801  2.37887  2.77519  2.98518  4.58477  3.61503
          0.01507  4.59870  5.32105  0.61958  0.77255  0.48576  0.95510
    256   2.62524  3.26712  4.09531  3.23345  3.33980  3.81403  4.10984  2.50840  3.22183  1.44443  3.04568  3.46043  4.18504  3.64164  3.45327  2.91271  2.72146  2.34199  4.84135  3.64495    349 - -
          2.68618  4.42225  2.77519  2.73123  3.46354  2.40513  3.72494  3.29354  2.67741  2.69355  4.24690  2.90347  2.73739  3.18146  2.89801  2.37887  2.77519  2.98518  4.58477  3.61503
          0.03559  4.59870  3.69281  0.61958  0.77255  0.48576  0.95510
    257   2.37654  5.21131  2.37732  2.13157  4.54726  3.02700  3.49653  3.48668  2.07425  3.51262  4.09081  2.97003  3.89261  2.48713  2.78522  2.55494  2.86743  3.53699  5.64938  4.24404    350 - -
          2.68618  4.42225  2.77519  2.73123  3.46354  2.40513  3.72494  3.29354  2.67741  2.69355  4.24690  2.90347  2.73739  3.18146  2.89801  2.37887  2.77519  2.98518  4.58477  3.61503
          0.01538  4.57849  5.30083  0.61958  0.77255  0.52285  0.89852
    258   2.43048  5.19338  2.42477  1.85665  4.29657  3.50243  3.69384  3.99439  2.33335  3.15305  4.23910  2.97681  3.47016  2.67823  2.92717  2.23534  2.79644  3.57442  5.63682  4.09040    351 - -
          2.68632  4.42239  2.77503  2.73131  3.46342  2.40507  3.72508  3.29368  2.67707  2.69347  4.24704  2.90361  2.73708  3.18160  2.89815  2.37884  2.77533  2.98532  4.58491  3.61517
          0.20049  1.97907  3.13563  1.21767  0.35086  0.52285  0.89852
    259   2.74167  4.16662  4.40478  3.80863  3.05298  3.29566  4.19342  2.33736  3.65509  1.30590  2.82548  3.93515  3.78664  3.83797  3.76766  3.17614  2.97342  2.23606  4.77960  3.25401    360 - -
          2.68618  4.42225  2.77519  2.73123  3.46354  2.40513  3.72494  3.29354  2.67741  2.69355  4.24690  2.90347  2.73739  3.18146  2.89801  2.37887  2.77519  2.98518  4.58477  3.61503
          0.01600  4.53924  5.26159  0.61958  0.77255  0.58920  0.80917
    260   2.80439  5.06457  2.66562  2.59681  4.66774  1.39860  3.97993  4.13321  2.84626  3.68679  4.48015  2.31681  3.99988  3.12969  3.33962  2.30932  2.67327  3.68304  5.87270  4.49448    361 - -
          2.68618  4.42225  2.77519  2.73123  3.46354  2.40513  3.72494  3.29354  2.67741  2.69355  4.24690  2.90347  2.73739  3.18146  2.89801  2.37887  2.77519  2.98518  4.58477  3.61503
          0.01600  4.53924  5.26159  0.61958  0.77255  0.54609  0.86563
    261   2.62374  5.00245  2.56662  2.18241  4.26623  3.34579  3.72566  3.00860  2.28045  2.32808  3.97741  2.79349  3.91821  2.73973  2.97747  2.72571  2.85553  2.99206  5.48708  4.13135    362 - -
          2.68618  4.42225  2.77519  2.73123  3.46354  2.40513  3.72494  3.29354  2.67741  2.69355  4.24690  2.90347  2.73739  3.18146  2.89801  2.37887  2.77519  2.98518  4.58477  3.61503
          0.01575  4.55436  5.27671  0.61958  0.77255  0.49524  0.94013
    262   2.62871  5.23373  2.66134  1.99842  4.24164  3.49825  3.68972  4.05907  1.95139  3.53714  4.27588  2.43165  3.89486  2.33746  2.80009  2.60024  2.79763  3.62259  5.66776  4.25829    363 - -
          2.68618  4.42225  2.77519  2.73123  3.46354  2.40513  3.72494  3.29354  2.67741  2.69355  4.24690  2.90347  2.73739  3.18146  2.89801  2.37887  2.77519  2.98518  4.58477  3.61503
          0.08089  4.57849  2.69667  0.61958  0.77255  0.52285  0.89852
    263   2.62117  5.15142  2.76052  1.82250  4.47088  3.35936  3.67700  3.58287  2.23651  3.00790  3.94963  2.91097  3.88001  2.19115  2.90898  2.67912  2.75145  3.52824  5.59939  4.20476    364 - -
          2.68627  4.42234  2.77528  2.73132  3.46363  2.40522  3.72503  3.29352  2.67717  2.69341  4.24672  2.90356  2.73748  3.18129  2.89769  2.37896  2.77528  2.98514  4.58486  3.61492
          0.46884  0.99709  5.23635  0.11791  2.19623  0.45632  1.00406
    264   2.40559  5.18642  2.91106  2.37212  4.51215  3.39485  3.69459  3.98398  2.18874  3.38645  4.23307  2.83133  3.02717  2.67359  2.61428  1.94500  2.67114  3.56681  5.63109  4.23299    366 - -
          2.68618  4.42225  2.77519  2.73123  3.46354  2.40513  3.72494  3.29354  2.67741  2.69355  4.24690  2.90347  2.73739  3.18146  2.89801  2.37887  2.77519  2.98518  4.58477  3.61503
          0.01538  4.57849  5.30083  0.61958  0.77255  0.52285  0.89852
    265   2.11751  5.08137  2.89861  2.41524  4.36908  1.98839  3.72313  3.81416  2.43533  3.36232  3.86897  3.02229  3.91995  2.60615  2.66073  2.67792  2.96232  3.26167  5.55275  4.18239    367 - -
          2.68618  4.42225  2.77519  2.73123  3.46354  2.40513  3.72494  3.29354  2.67741  2.69355  4.24690  2.90347  2.73739  3.18146  2.89801  2.37887  2.77519  2.98518  4.58477  3.61503
          0.01538  4.57849  5.30083  0.61958  0.77255  0.52285  0.89852
    266   2.86949  4.46323  4.74222  4.15508  3.17295  4.25946  4.58360  2.03832  4.00253  0.94931  3.23627  4.31290  4.57045  4.16504  3.59252  3.57230  3.30591  2.21435  5.08834  3.94642    368 - -
          2.68618  4.42225  2.77519  2.73123  3.46354  2.40513  3.72494  3.29354  2.67741  2.69355  4.24690  2.90347  2.73739  3.18146  2.89801  2.37887  2.77519  2.98518  4.58477  3.61503
          0.01538  4.57849  5.30083  0.61958  0.77255  0.46325  0.99219
    267   2.55731  5.22421  2.38070  1.95701  4.55900  3.40779  3.52598  4.03860  2.35766  3.08146  4.03924  2.27962  3.28639  2.79946  2.93270  2.46987  2.96727  3.60941  5.66271  4.25659    369 - -
          2.68618  4.42225  2.77519  2.73123  3.46354  2.40513  3.72494  3.29354  2.67741  2.69355  4.24690  2.90347  2.73739  3.18146  2.89801  2.37887  2.77519  2.98518  4.58477  3.61503
          0.01507  4.59870  5.32105  0.61958  0.77255  0.48576  0.95510
    268   2.33972  5.18567  2.82646  2.21971  4.16697  3.51043  3.69975  3.82690  2.04239  3.31389  3.91493  2.78768  3.90336  2.51462  2.38384  2.49876  2.95940  3.44622  5.63147  3.57734    370 - -
          2.68618  4.42225  2.77519  2.73123  3.46354  2.40513  3.72494  3.29354  2.67741  2.69355  4.24690  2.90347  2.73739  3.18146  2.89801  2.37887  2.77519  2.98518  4.58477  3.61503
          0.01507  4.59870  5.32105  0.61958  0.77255  0.48576  0.95510
    269   3.02694  4.38179  4.85478  4.26763  3.24262  4.25311  4.60859  1.41942  3.67127  1.46489  3.08202  4.35874  4.57649  4.25824  4.17969  3.57344  3.12099  1.83645  5.09758  3.93682    371 - -
          2.68618  4.42225  2.77519  2.73123  3.46354  2.40513  3.72494  3.29354  2.67741  2.69355  4.24690  2.90347  2.73739  3.18146  2.89801  2.37887  2.77519  2.98518  4.58477  3.61503
          0.01507  4.59870  5.32105  0.61958  0.77255  0.48576  0.95510
    270   2.44619  4.48210  3.57789  3.00839  3.46656  3.70396  3.70455  1.74284  2.72403  2.69453  3.58403  3.42297  4.08349  3.01860  2.43967  2.94735  2.85664  2.46961  5.05899  3.82143    372 - -
          2.68618  4.42225  2.77519  2.73123  3.46354  2.40513  3.72494  3.29354  2.67741  2.69355  4.24690  2.90347  2.73739  3.18146  2.89801  2.37887  2.77519  2.98518  4.58477  3.61503
          0.01507  4.59870  5.32105  0.61958  0.77255  0.48576  0.95510
    271   2.69509  3.87797  2.54771  1.98542  4.51588  3.51260  3.70096  3.98676  2.14693  3.26467  4.23723  2.98857  3.90574  2.76013  2.06744  2.65908  2.78989  3.41275  5.63501  4.23818    373 - -
          2.68661  4.42219  2.77591  2.73164  3.46323  2.40457  3.72540  3.29269  2.67787  2.69345  4.24620  2.90368  2.73846  3.18073  2.89765  2.37960  2.77485  2.98319  4.58359  3.61502
          0.33826  1.26549  5.32105  2.63546  0.07439  0.48576  0.95510
    272   1.65058  4.90237  3.15511  2.41054  4.13953  3.57066  3.78136  3.54922  2.27019  3.07101  3.98283  3.11507  3.96374  2.88729  2.98935  2.62689  2.56460  2.74137  5.41603  4.09051    391 - -
          2.68618  4.42225  2.77519  2.73123  3.46354  2.40513  3.72494  3.29354  2.67741  2.69355  4.24690  2.90347  2.73739  3.18146  2.89801  2.37887  2.77519  2.98518  4.58477  3.61503
          0.01507  4.59870  5.32105  0.61958  0.77255  0.48576  0.95510
    273   2.07948  4.31828  3.88147  3.30817  3.44452  2.23887  4.06173  2.68300  3.23263  2.43392  3.06405  3.62975  4.15027  3.50129  3.51257  2.86995  2.80342  1.89316  4.92815  3.53501    392 - -
          2.68618  4.42225  2.77519  2.73123  3.46354  2.40513  3.72494  3.29354  2.67741  2.69355  4.24690  2.90347  2.73739  3.18146  2.89801  2.37887  2.77519  2.98518  4.58477  3.61503
          0.01507  4.59870  5.32105  0.61958  0.77255  0.48576  0.95510
    274   2.77738  4.30827  4.04337  3.46486  2.05732  3.83763  4.07241  2.76473  3.12714  2.43091  3.11052  3.73353  4.20770  3.60775  2.98029  3.11448  2.82245  2.56736  4.80386  1.80605    393 - -
          2.68618  4.42225  2.77519  2.73123  3.46354  2.40513  3.72494  3.29354  2.67741  2.69355  4.24690  2.90347  2.73739  3.18146  2.89801  2.37887  2.77519  2.98518  4.58477  3.61503
          0.01507  4.59870  5.32105  0.61958  0.77255  0.48576  0.95510
    275   2.66945  5.25440  2.01656  2.04285  4.59563  3.45676  3.14991  4.08066  2.10776  3.55772  4.29719  2.79342  3.90681  2.68424  2.83632  2.40174  2.95066  3.64319  5.68797  4.07088    394 - -
          2.68618  4.42225  2.77519  2.73123  3.46354  2.40513  3.72494  3.29354  2.67741  2.69355  4.24690  2.90347  2.73739  3.18146  2.89801  2.37887  2.77519  2.98518  4.58477  3.61503
          0.01507  4.59870  5.32105  0.61958  0.77255  0.48576  0.95510
    276   2.17846  4.30240  3.90941  3.21515  3.41919  3.78040  4.06274  2.62072  3.06021  1.51788  3.41364  3.64629  4.15515  3.51686  3.51948  2.89945  2.48048  2.41294  4.90558  3.44905    395 - -
          2.68618  4.42225  2.77519  2.73123  3.46354  2.40513  3.72494  3.29354  2.67741  2.69355  4.24690  2.90347  2.73739  3.18146  2.89801  2.37887  2.77519  2.98518  4.58477  3.61503
          0.01507  4.59870  5.32105  0.61958  0.77255  0.48576  0.95510
    277   3.44305  5.06119  5.43152  4.88750  3.37395  5.02729  5.37916  2.39731  4.67537  0.49560  3.01049  5.12296  5.17744  4.75803  4.74241  4.41836  3.99398  2.63742  5.55415  4.52844    396 - -
          2.68618  4.42225  2.77519  2.73123  3.46354  2.40513  3.72494  3.29354  2.67741  2.69355  4.24690  2.90347  2.73739  3.18146  2.89801  2.37887  2.77519  2.98518  4.58477  3.61503
          0.01507  4.59870  5.32105  0.61958  0.77255  0.48576  0.95510
    278   2.80498  5.35712  2.14356  2.34745  4.68619  2.19377  3.20898  4.17399  2.39621  3.65494  4.40989  1.96114  3.96032  2.88660  2.91437  2.79259  3.08216  3.74069  5.79209  4.36851    397 - -
          2.68618  4.42225  2.77519  2.73123  3.46354  2.40513  3.72494  3.29354  2.67741  2.69355  4.24690  2.90347  2.73739  3.18146  2.89801  2.37887  2.77519  2.98518  4.58477  3.61503
          0.01507  4.59870  5.32105  0.61958  0.77255  0.48576  0.95510
    279   3.37279  4.71991  5.06197  4.47614  3.23889  4.57092  4.80955  2.57297  4.31189  0.77320  2.35926  4.63037  4.80962  4.39775  4.37894  3.89715  3.59177  2.52313  5.15102  2.82959    398 - -
          2.68618  4.42225  2.77519  2.73123  3.46354  2.40513  3.72494  3.29354  2.67741  2.69355  4.24690  2.90347  2.73739  3.18146  2.89801  2.37887  2.77519  2.98518  4.58477  3.61503
          0.01507  4.59870  5.32105  0.61958  0.77255  0.48576  0.95510
    280   2.65621  4.43547  3.65454  3.00772  3.57014  3.57244  3.97449  1.53667  2.72062  2.64457  3.45964  3.47543  4.10191  2.67147  3.06441  2.93862  2.96862  2.52290  4.28634  3.78953    399 - -
          2.68618  4.42225  2.77519  2.73123  3.46354  2.40513  3.72494  3.29354  2.67741  2.69355  4.24690  2.90347  2.73739  3.18146  2.89801  2.37887  2.77519  2.98518  4.58477  3.61503
          0.01507  4.59870  5.32105  0.61958  0.77255  0.48576  0.95510
    281   2.55302  4.81086  3.21186  2.65426  4.02702  3.58465  3.26276  3.24810  2.64107  3.06380  3.89907  2.83556  2.96170  2.98472  2.99801  2.34558  2.01324  2.52875  5.34355  4.03533    400 - -
          2.68618  4.42225  2.77519  2.73123  3.46354  2.40513  3.72494  3.29354  2.67741  2.69355  4.24690  2.90347  2.73739  3.18146  2.89801  2.37887  2.77519  2.98518  4.58477  3.61503
          0.01507  4.59870  5.32105  0.61958  0.77255  0.48576  0.95510
    282   2.75109  4.29739  4.54128  3.96978  2.08199  4.01041  4.20325  2.62411  3.81198  2.39923  3.38900  4.05622  4.37372  3.98010  3.91357  3.31848  2.97020  1.62508  4.68400  1.87148    401 - -
          2.68618  4.42225  2.77519  2.73123  3.46354  2.40513  3.72494  3.29354  2.67741  2.69355  4.24690  2.90347  2.73739  3.18146  2.89801  2.37887  2.77519  2.98518  4.58477  3.61503
          0.01507  4.59870  5.32105  0.61958  0.77255  0.48576  0.95510
    283   4.10260  5.25582  5.30072  5.02149  0.82206  4.89873  3.89662  3.40799  4.82512  2.42363  4.21114  4.59530  5.17093  4.66994  4.74863  4.26615  4.31289  3.59306  4.00623  1.39491    402 - -
          2.68618  4.42225  2.77519  2.73123  3.46354  2.40513  3.72494  3.29354  2.67741  2.69355  4.24690  2.90347  2.73739  3.18146  2.89801  2.37887  2.77519  2.98518  4.58477  3.61503
          0.01507  4.59870  5.32105  0.61958  0.77255  0.48576  0.95510
    284   2.69952  4.62240  3.88349  3.61435  4.69923  3.40512  4.66755  4.05670  3.62519  3.77835  4.65515  3.76844  1.58598  3.95262  3.91216  2.88238  0.95259  3.56123  6.04279  4.84866    403 - -
          2.68618  4.42225  2.77519  2.73123  3.46354  2.40513  3.72494  3.29354  2.67741  2.69355  4.24690  2.90347  2.73739  3.18146  2.89801  2.37887  2.77519  2.98518  4.58477  3.61503
          0.03541  4.59870  3.69999  0.61958  0.77255  0.48576  0.95510
    285   1.85189  3.29923  4.35581  3.76996  3.12519  3.87314  4.22290  2.46562  3.63236  2.39432  3.33270  3.92229  4.25317  3.83475  3.77510  3.04298  2.83558  1.46623  4.85344  3.53992    404 - -
          2.68618  4.42225  2.77519  2.73123  3.46354  2.40513  3.72494  3.29354  2.67741  2.69355  4.24690  2.90347  2.73739  3.18146  2.89801  2.37887  2.77519  2.98518  4.58477  3.61503
          0.01537  4.57867  5.30101  0.61958  0.77255  0.46344  0.99186
    286   2.77545  5.17739  2.97854  2.06541  4.48057  1.79024  3.58961  3.93703  2.28670  3.46264  4.23394  3.01733  3.94045  2.69614  2.97205  2.52433  2.92264  3.54647  5.63296  3.56649    405 - -
          2.68618  4.42225  2.77519  2.73123  3.46354  2.40513  3.72494  3.29354  2.67741  2.69355  4.24690  2.90347  2.73739  3.18146  2.89801  2.37887  2.77519  2.98518  4.58477  3.61503
          0.01507  4.59870  5.32105  0.61958  0.77255  0.48576  0.95510
    287   2.75475  5.24062  2.13086  2.09492  4.57165  3.50919  3.71465  4.05060  2.25854  3.43436  4.28679  2.60566  2.61330  2.74935  2.95775  2.62148  2.98773  2.93317  5.68035  4.27308    406 - -
          2.68618  4.42225  2.77519  2.73123  3.46354  2.40513  3.72494  3.29354  2.67741  2.69355  4.24690  2.90347  2.73739  3.18146  2.89801  2.37887  2.77519  2.98518  4.58477  3.61503
          0.01507  4.59870  5.32105  0.61958  0.77255  0.48576  0.95510
    288   2.63957  5.22190  2.70686  1.92018  4.55761  3.50790  3.69746  3.65820  1.80921  3.52256  4.26554  2.90246  3.65537  2.34220  2.87549  2.70098  2.96592  3.17143  5.65943  4.25485    407 - -
          2.68618  4.42225  2.77519  2.73123  3.46354  2.40513  3.72494  3.29354  2.67741  2.69355  4.24690  2.90347  2.73739  3.18146  2.89801  2.37887  2.77519  2.98518  4.58477  3.61503
          0.01507  4.59870  5.32105  0.61958  0.77255  0.48576  0.95510
    289   2.75352  5.20784  2.97989  1.53644  4.53075  3.36544  3.25318  3.37890  2.45779  3.50193  4.25650  2.39740  3.91920  2.68948  2.74124  2.55409  2.98515  3.58703  5.65156  4.25556    408 - -
          2.68618  4.42225  2.77519  2.73123  3.46354  2.40513  3.72494  3.29354  2.67741  2.69355  4.24690  2.90347  2.73739  3.18146  2.89801  2.37887  2.77519  2.98518  4.58477  3.61503
          0.01507  4.59870  5.32105  0.61958  0.77255  0.48576  0.95510
    290   2.44648  4.41125  3.27555  2.71485  3.93884  3.37948  3.83138  3.23851  2.11795  2.98368  3.83246  2.98065  3.99732  3.03227  2.78849  2.74516  2.57726  1.91271  5.28372  3.99241    409 - -
          2.68618  4.42225  2.77519  2.73123  3.46354  2.40513  3.72494  3.29354  2.67741  2.69355  4.24690  2.90347  2.73739  3.18146  2.89801  2.37887  2.77519  2.98518  4.58477  3.61503
          0.01507  4.59870  5.32105  0.61958  0.77255  0.48576  0.95510
    291   2.79946  4.53643  3.63545  3.06634  2.67247  3.75665  3.35354  3.04587  2.97445  2.29636  3.63890  3.46828  4.13314  2.89848  1.75981  3.00298  3.02903  2.82023  3.33419  3.35475    410 - -
          2.68618  4.42225  2.77519  2.73123  3.46354  2.40513  3.72494  3.29354  2.67741  2.69355  4.24690  2.90347  2.73739  3.18146  2.89801  2.37887  2.77519  2.98518  4.58477  3.61503
          0.01507  4.59870  5.32105  0.61958  0.77255  0.48576  0.95510
    292   1.52945  4.82024  3.23796  2.65489  4.28589  3.23888  3.94143  3.70257  2.77351  3.32056  4.13829  3.21942  3.99162  2.90107  3.21715  2.08135  2.10031  3.33849  5.56847  4.25554    411 - -
          2.68614  4.42178  2.77389  2.73174  3.46364  2.40491  3.72546  3.29404  2.67766  2.69342  4.24738  2.90276  2.73711  3.18191  2.89816  2.37941  2.77561  2.98423  4.58553  3.61580
          0.33826  1.26549  5.32105  2.17142  0.12106  0.48576  0.95510
    293   2.99500  4.36708  4.75156  4.17960  2.30279  4.12780  4.21984  2.25593  3.99821  2.12433  3.16920  4.19132  4.46775  4.11200  4.04327  3.44057  3.22383  2.46783  1.50464  2.83652    423 - -
          2.68618  4.42225  2.77519  2.73123  3.46354  2.40513  3.72494  3.29354  2.67741  2.69355  4.24690  2.90347  2.73739  3.18146  2.89801  2.37887  2.77519  2.98518  4.58477  3.61503
          0.01507  4.59870  5.32105  0.61958  0.77255  0.48576  0.95510
    294   2.63010  4.39107  3.93477  3.39098  3.59036  3.75714  4.18142  2.78036  3.30230  1.73049  3.56208  3.34433  4.19623  3.59345  3.58423  3.06165  1.53986  2.32182  5.09152  3.88029    424 - -
          2.68618  4.42225  2.77519  2.73123  3.46354  2.40513  3.72494  3.29354  2.67741  2.69355  4.24690  2.90347  2.73739  3.18146  2.89801  2.37887  2.77519  2.98518  4.58477  3.61503
          0.01507  4.59870  5.32105  0.61958  0.77255  0.48576  0.95510
    295   3.12282  4.45449  5.04635  4.45232  2.53292  4.36243  4.70742  1.39398  4.27419  1.78961  2.55506  4.50486  4.65957  4.37429  4.29966  3.69017  3.35256  1.70369  5.11393  3.74428    425 - -
          2.68618  4.42225  2.77519  2.73123  3.46354  2.40513  3.72494  3.29354  2.67741  2.69355  4.24690  2.90347  2.73739  3.18146  2.89801  2.37887  2.77519  2.98518  4.58477  3.61503
          0.01507  4.59870  5.32105  0.61958  0.77255  0.48576  0.95510
    296   2.52433  5.17967  2.89902  2.37988  4.50043  3.51708  3.29402  3.45520  1.72517  3.47313  4.22748  2.91969  2.87976  2.80998  2.42550  2.65782  2.96548  3.35497  5.62590  4.23346    426 - -
          2.68618  4.42225  2.77519  2.73123  3.46354  2.40513  3.72494  3.29354  2.67741  2.69355  4.24690  2.90347  2.73739  3.18146  2.89801  2.37887  2.77519  2.98518  4.58477  3.61503
          0.01507  4.59870  5.32105  0.61958  0.77255  0.48576  0.95510
    297   2.57976  5.22058  2.65305  2.30208  4.55790  3.50628  3.47564  3.79713  1.93869  3.52212  4.26345  2.87042  3.62432  2.41988  2.21018  2.64763  2.96106  3.25084  5.65750  3.90332    427 - -
          2.68618  4.42225  2.77519  2.73123  3.46354  2.40513  3.72494  3.29354  2.67741  2.69355  4.24690  2.90347  2.73739  3.18146  2.89801  2.37887  2.77519  2.98518  4.58477  3.61503
          0.01507  4.59870  5.32105  0.61958  0.77255  0.48576  0.95510
    298   2.87924  4.96157  2.72996  2.92566  4.99372  0.69142  4.43533  4.47696  3.48169  4.09561  4.93276  3.17792  4.14568  3.65902  3.94052  2.96533  3.01180  3.91272  6.27506  4.93618    428 - -
          2.68618  4.42225  2.77519  2.73123  3.46354  2.40513  3.72494  3.29354  2.67741  2.69355  4.24690  2.90347  2.73739  3.18146  2.89801  2.37887  2.77519  2.98518  4.58477  3.61503
          0.01507  4.59870  5.32105  0.61958  0.77255  0.48576  0.95510
    299   2.39946  4.61715  2.99998  2.77108  3.78316  3.64437  3.87588  2.96689  2.79564  2.78511  3.14136  3.28480  4.02852  3.12170  3.20435  1.93204  2.12956  2.90756  4.20719  3.62289    429 - -
          2.68618  4.42225  2.77519  2.73123  3.46354  2.40513  3.72494  3.29354  2.67741  2.69355  4.24690  2.90347  2.73739  3.18146  2.89801  2.37887  2.77519  2.98518  4.58477  3.61503
          0.01507  4.59870  5.32105  0.61958  0.77255  0.48576  0.95510
    300   2.74673  4.99680  3.11899  2.56000  4.26136  3.56050  3.75726  3.68524  1.98043  2.98863  3.82278  2.94619  3.58382  2.89575  2.85051  2.45588  1.76021  3.34518  5.48809  4.14592    430 - -
          2.68618  4.42225  2.77519  2.73123  3.46354  2.40513  3.72494  3.29354  2.67741  2.69355  4.24690  2.90347  2.73739  3.18146  2.89801  2.37887  2.77519  2.98518  4.58477  3.61503
          0.01507  4.59870  5.32105  0.61958  0.77255  0.48576  0.95510
    301   0.87037  3.85203  4.06659  3.60432  4.28849  3.24720  4.50107  3.65725  3.54892  3.37852  4.23204  3.72366  2.61652  3.82223  3.84693  2.52006  3.01648  2.74316  5.69366  4.49630    431 - -
          2.68618  4.42225  2.77519  2.73123  3.46354  2.40513  3.72494  3.29354  2.67741  2.69355  4.24690  2.90347  2.73739  3.18146  2.89801  2.37887  2.77519  2.98518  4.58477  3.61503
          0.01507  4.59870  5.32105  0.61958  0.77255  0.48576  0.95510
    302   2.69573  4.98054  3.10759  2.46709  4.23344  3.06503  3.56387  3.54091  2.41473  2.95328  4.04725  3.07297  1.96617  2.75950  2.49092  2.72581  2.96464  3.17010  4.98932  3.89808    432 - -
          2.68618  4.42225  2.77519  2.73123  3.46354  2.40513  3.72494  3.29354  2.67741  2.69355  4.24690  2.90347  2.73739  3.18146  2.89801  2.37887  2.77519  2.98518  4.58477  3.61503
          0.01507  4.59870  5.32105  0.61958  0.77255  0.48576  0.95510
    303   2.57749  5.28246  1.97961  2.06170  4.61987  3.51015  3.59209  4.10474  2.21944  3.58365  4.32814  2.97694  3.92357  2.05007  2.93938  2.63048  3.00970  3.51804  5.71627  4.30247    433 - -
          2.68618  4.42225  2.77519  2.73123  3.46354  2.40513  3.72494  3.29354  2.67741  2.69355  4.24690  2.90347  2.73739  3.18146  2.89801  2.37887  2.77519  2.98518  4.58477  3.61503
          0.01507  4.59870  5.32105  0.61958  0.77255  0.48576  0.95510
    304   1.52754  3.32120  4.42112  3.83594  3.13282  3.93248  4.28418  2.51434  3.69704  1.76672  3.27394  3.98568  4.30679  3.89582  3.83575  3.20035  3.04185  2.05940  4.90083  3.71526    434 - -
          2.68618  4.42225  2.77519  2.73123  3.46354  2.40513  3.72494  3.29354  2.67741  2.69355  4.24690  2.90347  2.73739  3.18146  2.89801  2.37887  2.77519  2.98518  4.58477  3.61503
          0.01507  4.59870  5.32105  0.61958  0.77255  0.48576  0.95510
    305   0.50987  4.46866  4.15995  3.99143  4.93769  2.90800  4.94926  4.36075  4.07142  4.08111  4.88377  3.88027  4.08208  4.28805  4.27837  2.43914  3.09463  3.67013  6.29087  5.15117    435 - -
          2.68618  4.42225  2.77519  2.73123  3.46354  2.40513  3.72494  3.29354  2.67741  2.69355  4.24690  2.90347  2.73739  3.18146  2.89801  2.37887  2.77519  2.98518  4.58477  3.61503
          0.01507  4.59870  5.32105  0.61958  0.77255  0.48576  0.95510
    306   2.55511  4.67117  3.33833  2.78613  3.16700  1.83156  3.71207  3.22957  2.75922  2.90171  3.76499  3.12265  4.02485  2.88919  2.97986  2.82179  2.97290  2.96960  5.20727  2.62716    436 - -
          2.68618  4.42225  2.77519  2.73123  3.46354  2.40513  3.72494  3.29354  2.67741  2.69355  4.24690  2.90347  2.73739  3.18146  2.89801  2.37887  2.77519  2.98518  4.58477  3.61503
          0.01507  4.59870  5.32105  0.61958  0.77255  0.48576  0.95510
    307   2.45423  4.55893  3.45299  2.65248  3.71406  3.66566  3.90312  2.40946  2.32442  2.64106  3.31922  3.20479  4.04805  2.99625  2.94461  2.89757  2.83868  2.07007  5.12521  3.51484    437 - -
          2.68618  4.42225  2.77519  2.73123  3.46354  2.40513  3.72494  3.29354  2.67741  2.69355  4.24690  2.90347  2.73739  3.18146  2.89801  2.37887  2.77519  2.98518  4.58477  3.61503
          0.01507  4.59870  5.32105  0.61958  0.77255  0.48576  0.95510
    308   3.54123  4.76116  5.55246  5.10085  4.03676  5.08751  5.84614  0.69334  5.02155  2.44465  3.78149  5.26457  5.33808  5.27308  5.18682  4.53142  3.80993  1.39845  6.16565  4.95525    438 - -
          2.68618  4.42225  2.77519  2.73123  3.46354  2.40513  3.72494  3.29354  2.67741  2.69355  4.24690  2.90347  2.73739  3.18146  2.89801  2.37887  2.77519  2.98518  4.58477  3.61503
          0.01507  4.59870  5.32105  0.61958  0.77255  0.48576  0.95510
    309   3.20080  4.96797  3.84921  3.35069  3.27236  4.00812  0.93909  3.37380  2.98340  2.59933  3.40202  3.70893  4.41816  3.51135  3.24654  3.34508  3.44423  3.22637  4.85923  3.31289    439 - -
          2.68618  4.42225  2.77519  2.73123  3.46354  2.40513  3.72494  3.29354  2.67741  2.69355  4.24690  2.90347  2.73739  3.18146  2.89801  2.37887  2.77519  2.98518  4.58477  3.61503
          0.01507  4.59870  5.32105  0.61958  0.77255  0.48576  0.95510
    310   2.68638  4.76106  3.33455  2.92328  4.49597  2.77867  4.12601  3.92642  2.85828  3.54180  4.35133  3.04925  4.02048  3.30763  3.40135  1.57483  1.43504  3.48614  5.77000  4.47286    440 - -
          2.68618  4.42225  2.77519  2.73123  3.46354  2.40513  3.72494  3.29354  2.67741  2.69355  4.24690  2.90347  2.73739  3.18146  2.89801  2.37887  2.77519  2.98518  4.58477  3.61503
          0.07118  4.59870  2.83639  0.61958  0.77255  0.48576  0.95510
    311   3.45771  6.15904  0.67776  1.84763  5.43332  3.53566  4.19436  5.02208  3.35857  4.47796  5.39058  2.98981  4.22453  3.38167  4.05207  3.28546  3.77581  4.55445  6.60260  5.01840    441 - -
          2.68618  4.42225  2.77519  2.73123  3.46354  2.40513  3.72494  3.29354  2.67741  2.69355  4.24690  2.90347  2.73739  3.18146  2.89801  2.37887  2.77519  2.98518  4.58477  3.61503
          0.01593  4.54346  5.26580  0.61958  0.77255  0.58240  0.81770
    312   3.49025  4.77350  5.36018  4.77942  1.43935  4.78055  5.05852  1.71322  4.62795  1.32466  3.01584  4.90052  4.96587  4.63467  4.63714  4.13004  3.70869  2.34010  5.28743  4.17366    442 - -
          2.68618  4.42225  2.77519  2.73123  3.46354  2.40513  3.72494  3.29354  2.67741  2.69355  4.24690  2.90347  2.73739  3.18146  2.89801  2.37887  2.77519  2.98518  4.58477  3.61503
          0.01593  4.54346  5.26580  0.61958  0.77255  0.42975  1.05174
    313   2.69115  5.21899  2.99190  1.68789  4.54494  2.12338  3.72771  4.00989  2.21279  3.51138  3.96148  3.01077  3.93546  2.68193  2.77949  2.69640  3.00656  3.60056  5.65947  4.27069    443 - -
          2.68618  4.42225  2.77519  2.73123  3.46354  2.40513  3.72494  3.29354  2.67741  2.69355  4.24690  2.90347  2.73739  3.18146  2.89801  2.37887  2.77519  2.98518  4.58477  3.61503
          0.01507  4.59870  5.32105  0.61958  0.77255  0.48576  0.95510
    314   2.84647  5.34046  2.46429  1.96717  4.69315  3.55350  3.75349  4.16815  1.59069  3.63420  4.38873  2.91099  3.97061  2.85853  2.15765  2.80115  3.07601  3.73725  5.75148  4.35698    444 - -
          2.68618  4.42225  2.77519  2.73123  3.46354  2.40513  3.72494  3.29354  2.67741  2.69355  4.24690  2.90347  2.73739  3.18146  2.89801  2.37887  2.77519  2.98518  4.58477  3.61503
          0.01507  4.59870  5.32105  0.61958  0.77255  0.48576  0.95510
    315   2.53076  4.95846  3.12660  2.57164  4.21230  1.78506  3.57911  3.63186  2.28400  3.22641  4.03512  3.09113  3.95420  2.91143  2.76518  2.63001  2.65763  3.09275  5.46052  3.76938    445 - -
          2.68618  4.42225  2.77519  2.73123  3.46354  2.40513  3.72494  3.29354  2.67741  2.69355  4.24690  2.90347  2.73739  3.18146  2.89801  2.37887  2.77519  2.98518  4.58477  3.61503
          0.01507  4.59870  5.32105  0.61958  0.77255  0.48576  0.95510
    316   3.31821  4.70909  4.74747  4.24469  0.83046  4.36044  4.19363  2.90285  4.08158  2.34120  3.08202  4.29596  4.69439  4.21664  4.18994  3.68792  3.13452  2.84551  4.49743  2.75252    446 - -
          2.68618  4.42225  2.77519  2.73123  3.46354  2.40513  3.72494  3.29354  2.67741  2.69355  4.24690  2.90347  2.73739  3.18146  2.89801  2.37887  2.77519  2.98518  4.58477  3.61503
          0.04484  4.59870  3.38776  0.61958  0.77255  0.48576  0.95510
    317   3.23005  4.53895  5.05819  4.51379  3.69192  4.56485  5.01312  0.96899  4.37629  1.82061  3.55409  4.06528  4.86622  4.58584  4.50413  3.91573  3.47599  1.64294  5.49982  4.31151    447 - -
          2.68618  4.42225  2.77519  2.73123  3.46354  2.40513  3.72494  3.29354  2.67741  2.69355  4.24690  2.90347  2.73739  3.18146  2.89801  2.37887  2.77519  2.98518  4.58477  3.61503
          0.23706  4.56938  1.60600  0.61958  0.77255  0.53888  0.87564
    318   2.43524  4.92463  3.15899  2.57686  4.19565  3.54469  3.70279  3.59649  2.04564  3.04752  3.62527  3.07782  3.92961  2.84928  1.74816  2.62367  2.96082  3.12283  5.40034  4.09249    448 - -
          2.68618  4.42225  2.77519  2.73123  3.46354  2.40513  3.72494  3.29354  2.67741  2.69355  4.24690  2.90347  2.73739  3.18146  2.89801  2.37887  2.77519  2.98518  4.58477  3.61503
          0.01933  4.35165  5.07400  0.61958  0.77255  0.83163  0.57153
    319   0.87466  4.31192  3.88700  3.54437  4.36541  2.36566  4.49472  3.63059  3.53372  3.43673  4.30316  3.61177  3.91997  3.80742  3.81166  2.61976  2.90276  2.67759  5.76493  4.57357    449 - -
          2.68618  4.42225  2.77519  2.73123  3.46354  2.40513  3.72494  3.29354  2.67741  2.69355  4.24690  2.90347  2.73739  3.18146  2.89801  2.37887  2.77519  2.98518  4.58477  3.61503
          0.04360  4.35165  3.51409  0.61958  0.77255  0.83163  0.57153
    320   2.66984  5.02714  2.77198  1.58564  4.02634  3.44789  3.65597  3.31139  2.39502  3.30543  4.08625  2.90731  3.85024  2.47384  2.90240  2.66171  2.90240  3.21587  5.49565  4.12157    450 - -
          2.68618  4.42225  2.77519  2.73123  3.46354  2.40513  3.72494  3.29354  2.67741  2.69355  4.24690  2.90347  2.73739  3.18146  2.89801  2.37887  2.77519  2.98518  4.58477  3.61503
          0.04814  4.32785  3.38715  0.61958  0.77255  0.85587  0.55323
    321   3.01950  4.39888  4.62330  4.08374  3.64591  4.27383  4.75262  1.71550  3.97829  2.26397  3.50834  4.30632  4.62336  4.23739  4.18796  3.61399  2.22588  1.12808  5.39850  4.19497    451 - -
          2.68618  4.42225  2.77519  2.73123  3.46354  2.40513  3.72494  3.29354  2.67741  2.69355  4.24690  2.90347  2.73739  3.18146  2.89801  2.37887  2.77519  2.98518  4.58477  3.61503
          0.02036  4.30008  5.02242  0.61958  0.77255  0.88275  0.53383
    322   2.95989  4.32307  4.67522  4.10032  3.34246  4.19191  4.55042  1.31482  3.95926  2.06801  2.50264  4.25236  4.50815  4.14098  4.08111  3.51271  3.12804  1.69954  5.07057  3.46162    452 - -
          2.68618  4.42225  2.77519  2.73123  3.46354  2.40513  3.72494  3.29354  2.67741  2.69355  4.24690  2.90347  2.73739  3.18146  2.89801  2.37887  2.77519  2.98518  4.58477  3.61503
          0.03963  4.30007  3.67754  0.61958  0.77255  0.88275  0.53383
    323   2.32608  4.97087  2.94521  2.38576  4.27785  3.13174  3.35594  3.71756  2.07105  3.27428  4.06167  2.95339  3.63772  2.78872  2.88863  1.96514  2.78910  3.34921  5.47118  4.10957    453 - -
          2.68618  4.42225  2.77519  2.73123  3.46354  2.40513  3.72494  3.29354  2.67741  2.69355  4.24690  2.90347  2.73739  3.18146  2.89801  2.37887  2.77519  2.98518  4.58477  3.61503
          0.02075  4.28120  5.00355  0.61958  0.77255  0.90020  0.52170
    324   3.19253  3.54199  4.67574  4.20481  1.59969  4.19614  3.76262  2.99562  4.03488  2.58498  3.44128  4.08987  4.53039  4.08464  4.07551  3.51940  3.41819  2.83892  3.22719  1.31488    454 - -
          2.68618  4.42225  2.77519  2.73123  3.46354  2.40513  3.72494  3.29354  2.67741  2.69355  4.24690  2.90347  2.73739  3.18146  2.89801  2.37887  2.77519  2.98518  4.58477  3.61503
          0.02075  4.28120  5.00355  0.61958  0.77255  0.90020  0.52170
    325   2.79468  5.32080  1.84208  1.78845  4.63893  3.39341  3.70829  4.13136  2.42184  3.61464  4.38308  2.59510  3.87327  2.64452  3.05011  2.42339  3.04097  3.52113  5.75773  4.31993    455 - -
          2.68618  4.42225  2.77519  2.73123  3.46354  2.40513  3.72494  3.29354  2.67741  2.69355  4.24690  2.90347  2.73739  3.18146  2.89801  2.37887  2.77519  2.98518  4.58477  3.61503
          0.02075  4.28120  5.00355  0.61958  0.77255  0.90020  0.52170
    326   2.95304  5.53505  1.04447  2.27120  4.83294  3.38395  3.85478  4.33729  2.68674  3.83423  4.66407  2.77163  3.96690  2.77167  3.10295  2.91898  3.28686  3.91985  5.99138  4.52263    456 - -
          2.68618  4.42225  2.77519  2.73123  3.46354  2.40513  3.72494  3.29354  2.67741  2.69355  4.24690  2.90347  2.73739  3.18146  2.89801  2.37887  2.77519  2.98518  4.58477  3.61503
          0.02075  4.28120  5.00355  0.61958  0.77255  0.90020  0.52170
    327   2.98570  4.36633  4.62342  4.05191  1.92151  4.12600  4.24441  2.45158  3.89947  1.39327  2.91675  4.15111  4.43484  4.01965  3.98577  3.43762  3.21122  2.37598  4.63547  2.46844    457 - -
          2.68618  4.42225  2.77519  2.73123  3.46354  2.40513  3.72494  3.29354  2.67741  2.69355  4.24690  2.90347  2.73739  3.18146  2.89801  2.37887  2.77519  2.98518  4.58477  3.61503
          0.02075  4.28120  5.00355  0.61958  0.77255  0.90020  0.52170
    328   2.57171  4.22246  3.63170  2.78479  2.89505  3.66478  3.94015  1.98598  2.75416  2.35071  3.26774  3.50243  4.03917  3.36842  3.38286  2.92805  2.85905  2.12429  4.82402  3.45598    458 - -
          2.68618  4.42225  2.77519  2.73123  3.46354  2.40513  3.72494  3.29354  2.67741  2.69355  4.24690  2.90347  2.73739  3.18146  2.89801  2.37887  2.77519  2.98518  4.58477  3.61503
          0.02075  4.28120  5.00355  0.61958  0.77255  0.90020  0.52170
    329   2.33425  5.12060  2.76106  2.09370  4.44224  3.36250  3.62771  3.91223  1.96738  3.41531  4.17199  2.75364  3.82640  2.54049  2.86468  2.48473  2.58467  3.49950  5.56693  4.16873    459 - -
          2.68618  4.42225  2.77519  2.73123  3.46354  2.40513  3.72494  3.29354  2.67741  2.69355  4.24690  2.90347  2.73739  3.18146  2.89801  2.37887  2.77519  2.98518  4.58477  3.61503
          0.02075  4.28120  5.00355  0.61958  0.77255  0.90020  0.52170
    330   2.37628  3.52586  4.09093  3.50454  2.84528  3.64525  4.02391  2.53921  3.38248  2.08208  2.91384  3.51019  4.09479  3.60190  3.56073  3.01170  2.81271  2.34560  4.69801  2.11565    460 - -
          2.68618  4.42225  2.77519  2.73123  3.46354  2.40513  3.72494  3.29354  2.67741  2.69355  4.24690  2.90347  2.73739  3.18146  2.89801  2.37887  2.77519  2.98518  4.58477  3.61503
          0.02075  4.28120  5.00355  0.61958  0.77255  0.90020  0.52170
    331   2.79581  5.22514  2.66795  2.24753  4.54835  2.06241  3.70425  4.00943  1.77424  3.51482  4.30017  2.76818  3.89393  2.69178  2.90631  2.70264  3.03491  3.61001  5.66755  4.27727    461 - -
          2.68620  4.42227  2.77521  2.73125  3.46356  2.40514  3.72496  3.29356  2.67743  2.69347  4.24691  2.90348  2.73721  3.18148  2.89802  2.37889  2.77521  2.98520  4.58479  3.61505
          0.05406  3.08108  5.00355  0.78553  0.60858  0.40676  1.09603
    332   2.72315  5.01561  2.92864  2.49904  4.28425  2.53024  3.17502  3.71956  2.45453  3.29116  4.08516  2.87256  3.91963  2.86446  2.98729  1.85260  2.75203  3.36704  5.50325  3.00302    465 - -
          2.68618  4.42225  2.77519  2.73123  3.46354  2.40513  3.72494  3.29354  2.67741  2.69355  4.24690  2.90347  2.73739  3.18146  2.89801  2.37887  2.77519  2.98518  4.58477  3.61503
          0.01611  4.53244  5.25478  0.61958  0.77255  0.60002  0.79585
    333   2.07218  4.65220  3.17166  1.90755  3.82937  3.60384  3.82883  2.98265  2.71980  2.66989  3.31658  3.21860  3.75169  3.05199  3.02251  2.82459  2.93715  2.57842  4.27362  3.92187    466 - -
          2.68618  4.42225  2.77519  2.73123  3.46354  2.40513  3.72494  3.29354  2.67741  2.69355  4.24690  2.90347  2.73739  3.18146  2.89801  2.37887  2.77519  2.98518  4.58477  3.61503
          0.01611  4.53244  5.25478  0.61958  0.77255  0.47549  0.97176
    334   2.14969  4.91635  2.74262  2.56814  4.15306  3.55418  3.75950  2.96488  2.41657  3.03168  3.98819  2.84682  3.94455  2.51496  3.02445  2.39380  2.95384  2.42559  5.42081  4.08720    467 - -
          2.68618  4.42225  2.77519  2.73123  3.46354  2.40513  3.72494  3.29354  2.67741  2.69355  4.24690  2.90347  2.73739  3.18146  2.89801  2.37887  2.77519  2.98518  4.58477  3.61503
          0.01539  4.57759  5.29993  0.61958  0.77255  0.52445  0.89619
    335   2.18040  5.20376  2.43873  2.27017  4.53289  2.50771  3.69688  4.00831  2.19951  3.27348  4.10426  2.53666  3.76671  2.79942  2.93231  2.58332  2.96224  3.53853  5.64651  4.24410    468 - -
          2.68618  4.42225  2.77519  2.73123  3.46354  2.40513  3.72494  3.29354  2.67741  2.69355  4.24690  2.90347  2.73739  3.18146  2.89801  2.37887  2.77519  2.98518  4.58477  3.61503
          0.01539  4.57759  5.29993  0.61958  0.77255  0.52445  0.89619
    336   1.47359  2.98982  4.36133  3.78747  3.42070  3.89368  4.29921  2.26215  3.66166  2.29532  3.41028  3.95438  4.29450  3.87739  3.82715  3.00154  3.04051  1.88317  4.96115  3.77016    469 - -
          2.68618  4.42225  2.77519  2.73123  3.46354  2.40513  3.72494  3.29354  2.67741  2.69355  4.24690  2.90347  2.73739  3.18146  2.89801  2.37887  2.77519  2.98518  4.58477  3.61503
          0.01539  4.57759  5.29993  0.61958  0.77255  0.52445  0.89619
    337   3.29136  5.54364  3.63231  2.72723  5.04257  3.91690  3.84407  4.38608  1.03300  3.76955  4.60496  3.00599  4.27107  2.89114  1.62210  3.25364  3.45133  4.02846  5.77988  4.59188    470 - -
          2.68618  4.42225  2.77519  2.73123  3.46354  2.40513  3.72494  3.29354  2.67741  2.69355  4.24690  2.90347  2.73739  3.18146  2.89801  2.37887  2.77519  2.98518  4.58477  3.61503
          0.04582  4.57759  3.36665  0.61958  0.77255  0.52445  0.89619
    338   2.38242  5.18126  2.87363  1.73313  4.50431  3.49911  3.70098  3.97297  2.28246  3.47817  4.23377  2.97787  3.90093  2.80800  2.72609  2.32884  2.34514  3.56122  5.63110  4.23525    471 - -
          2.68618  4.42225  2.77519  2.73123  3.46354  2.40513  3.72494  3.29354  2.67741  2.69355  4.24690  2.90347  2.73739  3.18146  2.89801  2.37887  2.77519  2.98518  4.58477  3.61503
          0.01586  4.54763  5.26997  0.61958  0.77255  0.51345  0.91236
    339   1.96171  5.03557  3.06906  2.51114  4.30998  3.21869  3.72838  3.74497  2.00622  3.23933  3.92055  2.61624  3.92628  2.67442  2.73945  2.73499  2.95975  2.69068  5.51330  4.15582    472 - -
          2.68618  4.42225  2.77519  2.73123  3.46354  2.40513  3.72494  3.29354  2.67741  2.69355  4.24690  2.90347  2.73739  3.18146  2.89801  2.37887  2.77519  2.98518  4.58477  3.61503
          0.01552  4.56938  5.29173  0.61958  0.77255  0.45393  1.00821
    340   2.75940  4.72587  3.34335  2.77908  3.92234  1.57154  3.85808  3.18311  2.68916  2.86632  3.11418  3.16414  4.02884  2.94106  2.59678  2.86900  2.99213  2.93395  5.27198  3.99417    473 - -
          2.68618  4.42225  2.77519  2.73123  3.46354  2.40513  3.72494  3.29354  2.67741  2.69355  4.24690  2.90347  2.73739  3.18146  2.89801  2.37887  2.77519  2.98518  4.58477  3.61503
          0.02925  4.59870  3.97617  0.61958  0.77255  0.48576  0.95510
    341   2.63692  5.11975  3.07964  2.44163  4.42000  3.28828  3.72586  3.86284  1.70417  2.80790  4.17576  2.85302  3.94050  2.73185  2.11921  2.75321  2.98897  3.23571  4.98943  4.21071    474 - -
          2.68618  4.42225  2.77519  2.73123  3.46354  2.40513  3.72494  3.29354  2.67741  2.69355  4.24690  2.90347  2.73739  3.18146  2.89801  2.37887  2.77519  2.98518  4.58477  3.61503
          0.01528  4.58474  5.30708  0.61958  0.77255  0.51161  0.91512
    342   2.63743  3.35083  4.62549  4.01451  3.11109  3.67988  4.21720  2.13919  3.81314  1.89660  2.74212  4.02856  4.25085  3.85817  3.84336  3.19542  2.80667  1.66704  4.09115  3.09600    475 - -
          2.68618  4.42225  2.77519  2.73123  3.46354  2.40513  3.72494  3.29354  2.67741  2.69355  4.24690  2.90347  2.73739  3.18146  2.89801  2.37887  2.77519  2.98518  4.58477  3.61503
          0.26210  4.58474  1.51249  0.61958  0.77255  0.51161  0.91512
    343   2.96978  5.19717  3.38686  2.63312  4.56836  3.69273  3.23158  3.95136  1.78466  3.21643  3.82567  3.19228  4.05267  2.83064  1.35623  2.96460  3.15850  3.61095  5.54033  4.29445    476 - -
          2.68618  4.42225  2.77519  2.73123  3.46354  2.40513  3.72494  3.29354  2.67741  2.69355  4.24690  2.90347  2.73739  3.18146  2.89801  2.37887  2.77519  2.98518  4.58477  3.61503
          0.01951  4.34215  5.06450  0.61958  0.77255  0.84145  0.56402
    344   2.53415  4.56483  3.03323  2.61768  3.73669  3.55236  3.78010  2.83076  2.68356  2.25131  3.29848  3.17890  3.93706  2.68164  2.91844  2.65688  2.36966  2.66412  5.11785  3.84464    477 - -
          2.68618  4.42225  2.77519  2.73123  3.46354  2.40513  3.72494  3.29354  2.67741  2.69355  4.24690  2.90347  2.73739  3.18146  2.89801  2.37887  2.77519  2.98518  4.58477  3.61503
          0.05282  4.34215  3.25870  0.61958  0.77255  0.84145  0.56402
    345   2.59098  5.12019  2.94583  1.56913  4.44186  3.47706  3.47229  3.88817  2.05307  3.40063  4.17874  2.96217  3.88046  2.77372  2.57754  2.71134  2.95934  3.24313  5.55331  4.19116    478 - -
          2.68618  4.42225  2.77520  2.73124  3.46354  2.40513  3.72495  3.29354  2.67741  2.69347  4.24690  2.90347  2.73740  3.18147  2.89801  2.37887  2.77520  2.98519  4.58477  3.61503
          0.04905  3.18582  5.03185  0.48577  0.95510  0.30249  1.34313
    346   2.03839  4.50533  3.98605  3.87462  5.05073  0.63117  4.94534  4.51098  4.06795  4.20365  4.99231  3.83474  4.08624  4.26661  4.29826  2.48265  3.11866  3.76081  6.38144  5.23428    480 - -
          2.68618  4.42225  2.77519  2.73123  3.46354  2.40513  3.72494  3.29354  2.67741  2.69355  4.24690  2.90347  2.73739  3.18146  2.89801  2.37887  2.77519  2.98518  4.58477  3.61503
          0.01507  4.59870  5.32105  0.61958  0.77255  0.48576  0.95510
    347   2.64351  5.30954  2.85204  1.93969  4.65148  3.55105  3.75666  4.12121  1.36621  3.60208  4.36201  3.02167  3.96892  2.79444  2.81230  2.61335  3.06925  3.70078  5.73193  4.34051    481 - -
          2.68618  4.42225  2.77519  2.73123  3.46354  2.40513  3.72494  3.29354  2.67741  2.69355  4.24690  2.90347  2.73739  3.18146  2.89801  2.37887  2.77519  2.98518  4.58477  3.61503
          0.01507  4.59870  5.32105  0.61958  0.77255  0.48576  0.95510
    348   2.97648  5.53981  1.42867  1.75427  4.85898  3.14931  3.87219  4.36377  2.62164  3.83466  4.60570  2.70471  4.02530  2.72320  3.25717  2.62323  3.01284  3.91992  5.97140  4.51477    482 - -
          2.68618  4.42225  2.77519  2.73123  3.46354  2.40513  3.72494  3.29354  2.67741  2.69355  4.24690  2.90347  2.73739  3.18146  2.89801  2.37887  2.77519  2.98518  4.58477  3.61503
          0.01507  4.59870  5.32105  0.61958  0.77255  0.48576  0.95510
    349   2.83901  4.97591  2.71774  2.52555  4.05413  3.60477  3.26169  3.60509  2.69392  3.11566  4.05991  3.14280  4.02976  2.87859  3.14352  2.71401  3.07467  3.30209  5.39193  1.44737    483 - -
          2.68618  4.42225  2.77519  2.73123  3.46354  2.40513  3.72494  3.29354  2.67741  2.69355  4.24690  2.90347  2.73739  3.18146  2.89801  2.37887  2.77519  2.98518  4.58477  3.61503
          0.01507  4.59870  5.32105  0.61958  0.77255  0.48576  0.95510
    350   2.72888  4.63596  3.18029  2.24058  3.80540  3.63923  3.86818  2.22528  2.69455  2.58869  3.72824  3.27101  3.70946  2.99049  2.93912  2.86374  2.68581  2.17826  5.19073  3.76376    484 - -
          2.68618  4.42225  2.77519  2.73123  3.46354  2.40513  3.72494  3.29354  2.67741  2.69355  4.24690  2.90347  2.73739  3.18146  2.89801  2.37887  2.77519  2.98518  4.58477  3.61503
          0.02602  4.59870  4.15915  0.61958  0.77255  0.48576  0.95510
    351   3.19428  4.51463  5.06604  4.49079  3.48350  4.23478  4.85831  1.98335  4.33787  1.48106  2.32892  4.59272  4.76599  4.47367  4.40725  3.81214  3.42889  1.25718  5.28656  4.14467    485 - -
          2.68618  4.42225  2.77519  2.73123  3.46354  2.40513  3.72494  3.29354  2.67741  2.69355  4.24690  2.90347  2.73739  3.18146  2.89801  2.37887  2.77519  2.98518  4.58477  3.61503
          0.01523  4.58791  5.31026  0.61958  0.77255  0.50582  0.92384
    352   2.66200  5.22331  2.85858  2.04002  4.56058  3.33049  3.62976  4.03953  2.01116  3.44919  4.26684  2.85525  3.90150  1.91704  2.79086  2.70053  2.85258  3.25113  5.65921  4.25510    486 - -
          2.68618  4.42225  2.77519  2.73123  3.46354  2.40513  3.72494  3.29354  2.67741  2.69355  4.24690  2.90347  2.73739  3.18146  2.89801  2.37887  2.77519  2.98518  4.58477  3.61503
          0.01523  4.58791  5.31026  0.61958  0.77255  0.50582  0.92384
    353   2.80941  5.29290  1.58004  2.22333  4.00144  3.51149  3.20294  4.09281  2.53600  3.58836  4.34642  2.69562  2.85341  2.86871  3.03858  2.57690  3.04708  3.67167  5.73622  4.32227    487 - -
          2.68618  4.42225  2.77519  2.73123  3.46354  2.40513  3.72494  3.29354  2.67741  2.69355  4.24690  2.90347  2.73739  3.18146  2.89801  2.37887  2.77519  2.98518  4.58477  3.61503
          0.01523  4.58791  5.31026  0.61958  0.77255  0.50582  0.92384
    354   2.83978  4.94974  3.07650  2.87724  4.79851  0.93729  4.22938  4.27260  3.07677  3.85387  4.67399  2.37984  4.09964  3.41775  3.13236  2.69287  3.23551  3.77460  6.02648  4.70415    488 - -
          2.68621  4.42228  2.77522  2.73126  3.46357  2.40516  3.72497  3.29357  2.67722  2.69358  4.24693  2.90337  2.73742  3.18149  2.89804  2.37890  2.77510  2.98521  4.58480  3.61506
          0.07198  2.74099  5.31026  0.65624  0.73147  0.47342  0.97516
    355   2.94383  5.57517  0.65915  2.57143  4.94347  3.56661  4.21771  4.35592  3.27084  3.48598  4.95229  3.13396  4.22081  3.41204  3.84000  3.18430  3.57316  3.98535  6.24616  4.76514    491 - -
          2.68618  4.42225  2.77519  2.73123  3.46354  2.40513  3.72494  3.29354  2.67741  2.69355  4.24690  2.90347  2.73739  3.18146  2.89801  2.37887  2.77519  2.98518  4.58477  3.61503
          0.01507  4.59870  5.32105  0.61958  0.77255  0.48576  0.95510
    356   3.27482  4.68424  5.47383  4.99544  4.08193  5.00121  5.70397  1.08952  4.92071  2.51873  3.83577  5.15022  5.26210  5.18183  5.09030  4.41681  3.54753  0.92681  6.10767  4.88599    492 - -
          2.68618  4.42225  2.77519  2.73123  3.46354  2.40513  3.72494  3.29354  2.67741  2.69355  4.24690  2.90347  2.73739  3.18146  2.89801  2.37887  2.77519  2.98518  4.58477  3.61503
          0.01507  4.59870  5.32105  0.61958  0.77255  0.48576  0.95510
    357   2.60813  3.64732  4.73756  4.14104  3.34405  4.06775  4.41740  1.49034  3.96125  1.94516  2.48037  4.19231  4.41765  4.11729  3.78231  3.38248  3.10407  1.80553  4.93022  3.75334    493 - -
          2.68618  4.42225  2.77519  2.73123  3.46354  2.40513  3.72494  3.29354  2.67741  2.69355  4.24690  2.90347  2.73739  3.18146  2.89801  2.37887  2.77519  2.98518  4.58477  3.61503
          0.01507  4.59870  5.32105  0.61958  0.77255  0.48576  0.95510
    358   2.73054  4.95236  3.11785  2.31368  3.23752  3.30046  2.45245  3.61713  1.96497  2.70660  4.02127  2.83541  3.94666  2.90353  3.01462  2.69107  2.96165  3.28785  4.84058  3.73000    494 - -
          2.68618  4.42225  2.77519  2.73123  3.46354  2.40513  3.72494  3.29354  2.67741  2.69355  4.24690  2.90347  2.73739  3.18146  2.89801  2.37887  2.77519  2.98518  4.58477  3.61503
          0.01507  4.59870  5.32105  0.61958  0.77255  0.48576  0.95510
    359   3.30523  4.62987  5.01809  4.49647  1.22216  4.41861  4.25497  1.66016  4.30768  2.24901  3.46176  4.43020  4.72497  4.35787  4.31980  3.74822  3.53128  2.65443  2.93183  2.97318    495 - -
          2.68618  4.42225  2.77519  2.73123  3.46354  2.40513  3.72494  3.29354  2.67741  2.69355  4.24690  2.90347  2.73739  3.18146  2.89801  2.37887  2.77519  2.98518  4.58477  3.61503
          0.01507  4.59870  5.32105  0.61958  0.77255  0.48576  0.95510
    360   2.76341  4.27539  3.46720  2.89261  3.77810  3.68502  3.90088  2.65195  2.05265  2.43052  3.70727  3.34002  4.06498  3.04239  2.10331  2.92068  2.99188  2.25662  5.17071  3.91683    496 - -
          2.68618  4.42225  2.77519  2.73123  3.46354  2.40513  3.72494  3.29354  2.67741  2.69355  4.24690  2.90347  2.73739  3.18146  2.89801  2.37887  2.77519  2.98518  4.58477  3.61503
          0.01507  4.59870  5.32105  0.61958  0.77255  0.48576  0.95510
    361   2.26234  3.90616  4.20510  3.61795  1.97662  3.83236  3.59349  2.29602  3.49608  2.28114  3.31925  3.82017  4.20315  3.71430  3.67268  2.29808  2.86236  2.32284  4.81628  3.62423    497 - -
          2.68618  4.42225  2.77519  2.73123  3.46354  2.40513  3.72494  3.29354  2.67741  2.69355  4.24690  2.90347  2.73739  3.18146  2.89801  2.37887  2.77519  2.98518  4.58477  3.61503
          0.01507  4.59870  5.32105  0.61958  0.77255  0.48576  0.95510
    362   2.23128  5.10201  3.04213  2.49337  4.42044  3.00939  3.73333  3.87173  2.33903  3.40890  4.18087  1.92054  3.92401  2.85037  2.63154  2.48105  2.67502  3.26733  5.58835  4.21317    498 - -
          2.68618  4.42225  2.77519  2.73123  3.46354  2.40513  3.72494  3.29354  2.67741  2.69355  4.24690  2.90347  2.73739  3.18146  2.89801  2.37887  2.77519  2.98518  4.58477  3.61503
          0.07099  4.59870  2.83933  0.61958  0.77255  0.48576  0.95510
    363   2.27844  4.76685  3.21413  2.65413  3.96966  3.32023  3.79243  3.24133  2.26185  2.93584  3.71685  3.00139  3.36075  2.97949  2.70183  2.79040  2.58782  2.13742  5.29749  3.99565    499 - -
          2.68598  4.42245  2.77539  2.73131  3.46373  2.40503  3.72514  3.29356  2.67663  2.69374  4.24709  2.90350  2.73744  3.18166  2.89778  2.37888  2.77532  2.98538  4.58497  3.61523
          0.33243  1.26295        *  0.96515  0.47953  0.00000        *
//
HMMER3/b [3.0 | March 2010]
NAME  COG0016.muscle
LENG  388
ALPH  amino
RF    no
CS    no
MAP   yes
DATE  Fri Jun 29 15:29:09 2012
NSEQ  67
EFFN  2.474060
CKSUM 2331152411
STATS LOCAL MSV      -11.5076  0.69944
STATS LOCAL VITERBI  -12.4516  0.69944
STATS LOCAL FORWARD   -5.5218  0.69944
HMM          A        C        D        E        F        G        H        I        K        L        M        N        P        Q        R        S        T        V        W        Y   
            m->m     m->i     m->d     i->m     i->i     d->m     d->d
  COMPO   2.59620  4.52986  2.91019  2.56167  3.20310  2.85985  3.57411  2.94029  2.64459  2.48060  3.64814  3.08199  3.26750  3.04533  2.83042  2.64420  2.79668  2.76500  4.63888  3.56865
          2.68634  4.42278  2.77495  2.73164  3.46384  2.40551  3.72472  3.29302  2.67725  2.69329  4.23967  2.90363  2.73745  3.18176  2.89806  2.37924  2.77519  2.98521  4.58530  3.61556
          0.94273  1.23181  1.14359  1.89953  0.16209  0.00000        *
      1   2.44832  4.50745  3.21161  2.56284  3.68213  3.49368  3.71610  3.05595  2.49385  2.26147  2.86485  2.97614  3.87972  2.65554  2.98908  2.72525  2.70504  2.80027  5.05782  3.78892     18 - -
          2.68618  4.42225  2.77519  2.73123  3.46354  2.40513  3.72494  3.29354  2.67741  2.69355  4.24690  2.90347  2.73739  3.18146  2.89801  2.37887  2.77519  2.98518  4.58477  3.61503
          0.02517  4.09029  4.81264  0.61958  0.77255  0.85147  0.55650
      2   2.60763  4.40106  3.36439  2.62022  3.52765  3.54805  2.75864  2.76434  2.72113  1.96845  3.26890  3.23518  3.93019  3.06931  3.08461  2.69120  2.83837  2.66946  4.95538  3.69958     19 - -
          2.68618  4.42225  2.77519  2.73123  3.46354  2.40513  3.72494  3.29354  2.67741  2.69355  4.24690  2.90347  2.73739  3.18146  2.89801  2.37887  2.77519  2.98518  4.58477  3.61503
          0.02447  4.11845  4.84079  0.61958  0.77255  0.88123  0.53490
      3   2.59809  4.79306  2.99450  2.30303  4.03753  3.22870  3.41930  3.23963  2.42409  3.05634  3.87031  2.95970  2.80719  2.78309  2.60543  2.39950  2.72735  2.92536  5.29956  3.96729     20 - -
          2.68618  4.42225  2.77519  2.73123  3.46354  2.40513  3.72494  3.29354  2.67741  2.69355  4.24690  2.90347  2.73739  3.18146  2.89801  2.37887  2.77519  2.98518  4.58477  3.61503
          0.02447  4.11845  4.84079  0.61958  0.77255  0.88123  0.53490
      4   2.49087  4.26464  3.54273  2.71809  3.39157  3.58996  3.84901  2.44541  2.79609  1.90154  3.36474  3.35959  3.96802  3.21151  3.22841  2.84530  2.65907  2.50603  4.85487  3.14941     21 - -
          2.68618  4.42225  2.77519  2.73123  3.46354  2.40513  3.72494  3.29354  2.67741  2.69355  4.24690  2.90347  2.73739  3.18146  2.89801  2.37887  2.77519  2.98518  4.58477  3.61503
          0.02447  4.11845  4.84079  0.61958  0.77255  0.81548  0.58416
      5   2.51816  4.94839  2.81258  2.05295  4.23036  3.22644  3.60241  3.48640  2.36918  3.06791  3.62968  2.60783  3.44639  2.59538  2.84804  2.53116  2.67404  3.30482  5.42150  4.05236     22 - -
          2.68618  4.42225  2.77519  2.73123  3.46354  2.40513  3.72494  3.29354  2.67741  2.69355  4.24690  2.90347  2.73739  3.18146  2.89801  2.37887  2.77519  2.98518  4.58477  3.61503
          0.02361  4.15362  4.87597  0.61958  0.77255  0.79792  0.59832
      6   2.61384  4.71400  3.07726  2.04292  3.92692  3.46529  3.67245  2.74074  2.34182  2.78490  3.51533  3.02382  3.85354  2.59575  2.93119  2.55837  2.84443  3.03044  5.23266  3.62920     23 - -
          2.68618  4.42225  2.77519  2.73123  3.46354  2.40513  3.72494  3.29354  2.67741  2.69355  4.24690  2.90347  2.73739  3.18146  2.89801  2.37887  2.77519  2.98518  4.58477  3.61503
          0.02295  4.18184  4.90419  0.61958  0.77255  0.82839  0.57403
      7   2.53688  4.92697  2.80065  2.39459  4.20089  3.42078  3.61605  3.63697  1.92292  3.07898  3.98884  2.72246  3.45530  2.74377  2.68337  2.62116  2.73413  2.92558  5.40442  3.71683     24 - -
          2.68618  4.42225  2.77519  2.73123  3.46354  2.40513  3.72494  3.29354  2.67741  2.69355  4.24690  2.90347  2.73739  3.18146  2.89801  2.37887  2.77519  2.98518  4.58477  3.61503
          0.02295  4.18184  4.90419  0.61958  0.77255  0.82839  0.57403
      8   2.39691  4.54000  2.96648  2.48122  3.20872  3.50313  3.72868  3.09406  2.45919  2.52775  3.44041  3.12159  3.88830  2.95507  2.79209  2.72524  2.83416  2.34877  5.09011  3.81318     25 - -
          2.68618  4.42225  2.77519  2.73123  3.46354  2.40513  3.72494  3.29354  2.67741  2.69355  4.24690  2.90347  2.73739  3.18146  2.89801  2.37887  2.77519  2.98518  4.58477  3.61503
          0.02295  4.18184  4.90419  0.61958  0.77255  0.82839  0.57403
      9   2.53294  4.16302  3.86433  3.28601  3.25946  3.68731  3.97106  2.33821  3.00559  1.80023  3.24971  3.57733  4.05679  3.16992  3.42594  2.96191  2.85349  1.98826  4.77042  3.22580     26 - -
          2.68618  4.42225  2.77519  2.73123  3.46354  2.40513  3.72494  3.29354  2.67741  2.69355  4.24690  2.90347  2.73739  3.18146  2.89801  2.37887  2.77519  2.98518  4.58477  3.61503
          0.02295  4.18184  4.90419  0.61958  0.77255  0.82839  0.57403
     10   2.55617  4.59472  3.27070  2.54679  3.78284  3.54606  3.73872  3.13880  2.20069  1.91153  3.68431  3.16386  3.93000  2.95908  2.67460  2.79023  2.89503  2.69785  5.12974  3.86845     27 - -
          2.68618  4.42225  2.77519  2.73123  3.46354  2.40513  3.72494  3.29354  2.67741  2.69355  4.24690  2.90347  2.73739  3.18146  2.89801  2.37887  2.77519  2.98518  4.58477  3.61503
          0.02295  4.18184  4.90419  0.61958  0.77255  0.78036  0.61294
     11   2.51871  4.76289  2.86930  2.31802  3.70449  3.45537  3.66254  2.82834  2.40731  2.78144  3.58866  2.55766  3.84444  2.71338  2.72820  2.66154  2.84395  2.95319  5.27520  3.95183     28 - -
          2.68618  4.42225  2.77519  2.73123  3.46354  2.40513  3.72494  3.29354  2.67741  2.69355  4.24690  2.90347  2.73739  3.18146  2.89801  2.37887  2.77519  2.98518  4.58477  3.61503
          0.02240  4.20588  4.92823  0.61958  0.77255  0.80667  0.59121
     12   2.23717  3.31892  3.77748  3.20172  2.94513  3.64650  3.93063  2.30605  2.81339  2.12606  3.28169  3.19941  4.02195  3.38511  3.38994  2.80916  2.70752  2.42302  4.77308  3.56543     29 - -
          2.68618  4.42225  2.77519  2.73123  3.46354  2.40513  3.72494  3.29354  2.67741  2.69355  4.24690  2.90347  2.73739  3.18146  2.89801  2.37887  2.77519  2.98518  4.58477  3.61503
          0.02240  4.20588  4.92823  0.61958  0.77255  0.80667  0.59121
     13   2.26998  4.37455  3.42469  2.49423  3.31585  3.57418  3.81944  2.39321  2.70783  2.12647  3.47233  3.28238  3.95474  3.12546  2.94636  2.81606  2.84495  2.63497  4.95242  3.71092     30 - -
          2.68618  4.42225  2.77519  2.73123  3.46354  2.40513  3.72494  3.29354  2.67741  2.69355  4.24690  2.90347  2.73739  3.18146  2.89801  2.37887  2.77519  2.98518  4.58477  3.61503
          0.02240  4.20588  4.92823  0.61958  0.77255  0.80667  0.59121
     14   2.53269  4.94807  2.94716  2.18769  4.22642  3.22651  3.06911  3.42999  2.17911  3.22343  3.32728  2.80524  3.81417  2.56304  2.75454  2.50430  2.85026  3.30242  5.42189  3.78270     31 - -
          2.68618  4.42225  2.77519  2.73123  3.46354  2.40513  3.72494  3.29354  2.67741  2.69355  4.24690  2.90347  2.73739  3.18146  2.89801  2.37887  2.77519  2.98518  4.58477  3.61503
          0.02240  4.20588  4.92823  0.61958  0.77255  0.80667  0.59121
     15   2.51146  5.03324  2.41749  2.06999  4.33096  3.22954  3.62108  3.78534  2.23017  2.81733  4.09240  2.89291  3.81328  2.73899  2.87511  2.44113  2.63952  3.39897  5.49780  4.11397     32 - -
          2.68618  4.42225  2.77519  2.73123  3.46354  2.40513  3.72494  3.29354  2.67741  2.69355  4.24690  2.90347  2.73739  3.18146  2.89801  2.37887  2.77519  2.98518  4.58477  3.61503
          0.02240  4.20588  4.92823  0.61958  0.77255  0.80667  0.59121
     16   2.35443  4.97495  2.53013  2.19885  3.90551  3.26817  3.61475  3.70551  2.31005  2.72425  4.03294  2.69945  3.45691  2.73588  2.74990  2.61638  2.85353  3.33292  5.44550  4.07342     33 - -
          2.68618  4.42225  2.77519  2.73123  3.46354  2.40513  3.72494  3.29354  2.67741  2.69355  4.24690  2.90347  2.73739  3.18146  2.89801  2.37887  2.77519  2.98518  4.58477  3.61503
          0.02240  4.20588  4.92823  0.61958  0.77255  0.80667  0.59121
     17   2.63128  5.05401  2.48023  2.04518  4.36300  3.07428  3.60475  3.22116  2.17912  3.16324  4.10586  2.67771  3.80387  2.71565  2.74416  2.53620  2.86339  3.42536  5.50774  4.11816     34 - -
          2.68618  4.42225  2.77519  2.73123  3.46354  2.40513  3.72494  3.29354  2.67741  2.69355  4.24690  2.90347  2.73739  3.18146  2.89801  2.37887  2.77519  2.98518  4.58477  3.61503
          0.02240  4.20588  4.92823  0.61958  0.77255  0.80667  0.59121
     18   2.52477  4.66952  3.11862  2.31054  3.87085  3.48204  3.69537  3.03778  2.25472  2.53199  3.62980  3.05626  3.28244  2.88282  2.86337  2.47119  2.75818  2.98038  4.18508  3.89754     35 - -
          2.68618  4.42225  2.77519  2.73123  3.46354  2.40513  3.72494  3.29354  2.67741  2.69355  4.24690  2.90347  2.73739  3.18146  2.89801  2.37887  2.77519  2.98518  4.58477  3.61503
          0.02213  4.21748  4.93983  0.61958  0.77255  0.80667  0.59121
     19   2.45302  4.75715  2.93335  2.49500  3.97971  3.03681  3.66803  3.20218  2.30899  2.73370  3.55424  2.89999  3.84893  2.68786  2.94055  2.33161  2.64632  3.01719  5.27138  3.70807     36 - -
          2.68618  4.42225  2.77519  2.73123  3.46354  2.40513  3.72494  3.29354  2.67741  2.69355  4.24690  2.90347  2.73739  3.18146  2.89801  2.37887  2.77519  2.98518  4.58477  3.61503
          0.02213  4.21748  4.93983  0.61958  0.77255  0.80667  0.59121
     20   2.36175  5.07026  2.73233  2.18273  4.38508  3.40438  3.60510  3.85042  2.28303  3.36243  4.12138  2.68190  3.18035  2.54118  2.69755  2.52215  2.45081  3.44503  5.52141  4.12844     37 - -
          2.68618  4.42225  2.77519  2.73123  3.46354  2.40513  3.72494  3.29354  2.67741  2.69355  4.24690  2.90347  2.73739  3.18146  2.89801  2.37887  2.77519  2.98518  4.58477  3.61503
          0.02213  4.21748  4.93983  0.61958  0.77255  0.80667  0.59121
     21   2.40240  4.68260  2.95712  2.37904  3.62716  3.47618  3.69122  2.92533  2.53288  2.66749  3.76458  2.90933  3.22214  2.87469  2.92009  2.28081  2.84538  2.86719  5.21107  3.90575     38 - -
          2.68618  4.42225  2.77519  2.73123  3.46354  2.40513  3.72494  3.29354  2.67741  2.69355  4.24690  2.90347  2.73739  3.18146  2.89801  2.37887  2.77519  2.98518  4.58477  3.61503
          0.02213  4.21748  4.93983  0.61958  0.77255  0.80667  0.59121
     22   2.62413  4.69377  2.96018  1.97728  3.90323  3.47981  3.70013  2.77036  2.53929  2.63172  3.77802  2.92498  3.87190  2.88274  2.98341  2.69835  2.49724  2.81179  5.22771  3.92113     39 - -
          2.68618  4.42225  2.77519  2.73123  3.46354  2.40513  3.72494  3.29354  2.67741  2.69355  4.24690  2.90347  2.73739  3.18146  2.89801  2.37887  2.77519  2.98518  4.58477  3.61503
          0.02213  4.21748  4.93983  0.61958  0.77255  0.80667  0.59121
     23   2.50003  4.75748  3.05378  2.04617  3.98154  3.46185  3.67174  3.13268  2.32245  2.60714  3.83537  2.95105  3.44671  2.83664  2.93754  2.48897  2.85150  2.81905  5.27327  3.95320     40 - -
          2.68618  4.42225  2.77519  2.73123  3.46354  2.40513  3.72494  3.29354  2.67741  2.69355  4.24690  2.90347  2.73739  3.18146  2.89801  2.37887  2.77519  2.98518  4.58477  3.61503
          0.02213  4.21748  4.93983  0.61958  0.77255  0.80667  0.59121
     24   2.42587  4.51307  3.25482  2.31608  3.68213  3.52485  3.48368  2.39614  2.66121  2.43943  3.60664  3.02070  3.90988  2.99550  2.92094  2.62171  2.84581  2.64992  5.06882  3.80029     41 - -
          2.68618  4.42225  2.77519  2.73123  3.46354  2.40513  3.72494  3.29354  2.67741  2.69355  4.24690  2.90347  2.73739  3.18146  2.89801  2.37887  2.77519  2.98518  4.58477  3.61503
          0.02213  4.21748  4.93983  0.61958  0.77255  0.80667  0.59121
     25   2.16648  4.73622  3.05506  2.09565  4.00962  3.43689  3.70121  3.40508  2.52180  2.76365  3.86520  3.02540  3.70884  2.86887  2.97173  2.20877  2.70773  2.93950  5.30333  3.98528     42 - -
          2.68618  4.42225  2.77519  2.73123  3.46354  2.40513  3.72494  3.29354  2.67741  2.69355  4.24690  2.90347  2.73739  3.18146  2.89801  2.37887  2.77519  2.98518  4.58477  3.61503
          0.02213  4.21748  4.93983  0.61958  0.77255  0.80667  0.59121
     26   2.51934  4.89609  3.00731  2.18211  4.15850  3.45375  3.64102  3.37757  2.16275  2.55022  3.96319  2.86341  3.84383  2.77900  2.43547  2.47612  2.87300  3.24176  5.37725  4.03769     43 - -
          2.68618  4.42225  2.77519  2.73123  3.46354  2.40513  3.72494  3.29354  2.67741  2.69355  4.24690  2.90347  2.73739  3.18146  2.89801  2.37887  2.77519  2.98518  4.58477  3.61503
          0.02213  4.21748  4.93983  0.61958  0.77255  0.80667  0.59121
     27   2.37851  4.61511  2.82760  2.32989  3.52848  3.49469  3.71535  2.76298  2.42844  2.38863  3.70140  3.08768  3.88176  2.91938  3.01521  2.60607  2.84556  2.79215  5.15561  3.86487     44 - -
          2.68623  4.42230  2.77517  2.73103  3.46340  2.40513  3.72500  3.29348  2.67739  2.69360  4.24695  2.90352  2.73745  3.18152  2.89806  2.37884  2.77515  2.98524  4.58482  3.61508
          0.18383  1.82779  4.93983  0.66727  0.71971  0.80667  0.59121
     28   2.61771  4.73004  3.07496  2.43489  3.94657  2.82698  3.67761  3.16634  2.26428  2.56036  3.56459  3.02404  3.51852  2.73004  2.94694  2.52246  2.51864  3.04968  5.24936  3.93524     47 - -
          2.68618  4.42225  2.77519  2.73123  3.46354  2.40513  3.72494  3.29354  2.67741  2.69355  4.24690  2.90347  2.73739  3.18146  2.89801  2.37887  2.77519  2.98518  4.58477  3.61503
          0.02213  4.21748  4.93983  0.61958  0.77255  0.80667  0.59121
     29   2.62532  4.87505  2.55510  2.43075  2.99660  2.55407  3.64239  3.55313  2.27985  3.13964  3.94266  2.83795  3.83226  2.65515  2.78019  2.64526  2.85691  3.21550  4.86978  4.01797     48 - -
          2.68618  4.42225  2.77519  2.73123  3.46354  2.40513  3.72494  3.29354  2.67741  2.69355  4.24690  2.90347  2.73739  3.18146  2.89801  2.37887  2.77519  2.98518  4.58477  3.61503
          0.02213  4.21748  4.93983  0.61958  0.77255  0.80667  0.59121
     30   2.50922  4.34707  3.45456  2.88714  3.48686  3.57787  3.47597  2.62661  2.54803  2.07787  3.26189  3.05135  3.95767  3.14767  3.12069  2.66004  2.83857  2.40035  4.92562  3.35319     49 - -
          2.68618  4.42225  2.77519  2.73123  3.46354  2.40513  3.72494  3.29354  2.67741  2.69355  4.24690  2.90347  2.73739  3.18146  2.89801  2.37887  2.77519  2.98518  4.58477  3.61503
          0.02213  4.21748  4.93983  0.61958  0.77255  0.80667  0.59121
     31   2.75260  5.24346  2.09053  1.97131  4.56325  2.90395  3.68365  4.04709  2.50433  3.54482  4.31693  2.84274  2.82824  2.67738  3.02128  2.22874  2.99972  3.62573  5.69854  4.27114     50 - -
          2.68618  4.42225  2.77519  2.73123  3.46354  2.40513  3.72494  3.29354  2.67741  2.69355  4.24690  2.90347  2.73739  3.18146  2.89801  2.37887  2.77519  2.98518  4.58477  3.61503
          0.02213  4.21748  4.93983  0.61958  0.77255  0.80667  0.59121
     32   2.61854  4.88407  2.85553  2.35799  4.14135  2.77577  3.63465  3.34515  2.24192  2.93566  3.94928  2.94988  3.28334  2.58228  2.79309  2.52637  2.84975  2.89934  5.37302  3.69969     51 - -
          2.68618  4.42225  2.77519  2.73123  3.46354  2.40513  3.72494  3.29354  2.67741  2.69355  4.24690  2.90347  2.73739  3.18146  2.89801  2.37887  2.77519  2.98518  4.58477  3.61503
          0.02213  4.21748  4.93983  0.61958  0.77255  0.80667  0.59121
     33   2.62678  5.06831  2.57549  2.19823  4.38564  3.13771  3.10261  3.85216  2.27366  3.36108  3.95303  2.88391  3.80077  2.33867  2.72360  2.37845  2.85815  3.10517  5.51708  4.12381     52 - -
          2.68618  4.42225  2.77519  2.73123  3.46354  2.40513  3.72494  3.29354  2.67741  2.69355  4.24690  2.90347  2.73739  3.18146  2.89801  2.37887  2.77519  2.98518  4.58477  3.61503
          0.02213  4.21748  4.93983  0.61958  0.77255  0.80667  0.59121
     34   2.06407  5.00406  2.62989  2.15706  4.30358  3.40692  3.63705  3.75215  2.34481  3.21528  4.07851  2.90747  3.40860  2.76038  2.89800  2.27758  2.72157  3.37405  5.48728  4.11022     53 - -
          2.68618  4.42225  2.77519  2.73123  3.46354  2.40513  3.72494  3.29354  2.67741  2.69355  4.24690  2.90347  2.73739  3.18146  2.89801  2.37887  2.77519  2.98518  4.58477  3.61503
          0.02213  4.21748  4.93983  0.61958  0.77255  0.80667  0.59121
     35   2.47623  4.21216  3.98187  3.40911  3.24371  3.79516  4.10303  1.98479  3.32008  2.14897  3.21265  2.80843  4.16082  3.57789  3.56964  3.07577  2.93339  1.73190  4.88884  3.68378     54 - -
          2.68618  4.42225  2.77519  2.73123  3.46354  2.40513  3.72494  3.29354  2.67741  2.69355  4.24690  2.90347  2.73739  3.18146  2.89801  2.37887  2.77519  2.98518  4.58477  3.61503
          0.02187  4.22929  4.95163  0.61958  0.77255  0.80667  0.59121
     36   2.28317  4.52718  3.26558  2.70402  3.69844  3.42594  3.47917  3.07495  2.50790  2.39251  2.56600  3.16778  3.91818  2.56680  3.03950  2.71396  2.85787  2.82109  5.07957  3.81269     55 - -
          2.68618  4.42225  2.77519  2.73123  3.46354  2.40513  3.72494  3.29354  2.67741  2.69355  4.24690  2.90347  2.73739  3.18146  2.89801  2.37887  2.77519  2.98518  4.58477  3.61503
          0.02187  4.22929  4.95163  0.61958  0.77255  0.80667  0.59121
     37   2.40091  4.95301  2.88539  2.41501  4.26279  3.00115  3.64427  3.70164  2.33896  3.25752  4.04468  2.94278  3.83135  2.67217  2.31229  2.08443  2.71081  3.33318  5.45303  4.09356     56 - -
          2.68618  4.42225  2.77519  2.73123  3.46354  2.40513  3.72494  3.29354  2.67741  2.69355  4.24690  2.90347  2.73739  3.18146  2.89801  2.37887  2.77519  2.98518  4.58477  3.61503
          0.02187  4.22929  4.95163  0.61958  0.77255  0.80667  0.59121
     38   1.83420  4.20649  3.72432  3.15140  2.86912  3.64333  3.92091  2.52269  3.07817  2.26051  3.31500  3.48418  3.84659  3.25591  3.36605  2.71017  2.84195  2.38502  4.80205  3.25594     57 - -
          2.68618  4.42225  2.77519  2.73123  3.46354  2.40513  3.72494  3.29354  2.67741  2.69355  4.24690  2.90347  2.73739  3.18146  2.89801  2.37887  2.77519  2.98518  4.58477  3.61503
          0.02187  4.22929  4.95163  0.61958  0.77255  0.80667  0.59121
     39   2.34281  4.35462  3.45758  2.71922  3.50252  3.57954  3.83867  2.43759  2.79266  2.18751  3.46248  3.30762  3.79932  3.15745  3.20864  2.29729  2.74536  2.48284  4.94241  3.70424     58 - -
          2.68618  4.42225  2.77519  2.73123  3.46354  2.40513  3.72494  3.29354  2.67741  2.69355  4.24690  2.90347  2.73739  3.18146  2.89801  2.37887  2.77519  2.98518  4.58477  3.61503
          0.02187  4.22929  4.95163  0.61958  0.77255  0.80667  0.59121
     40   2.61063  4.26555  3.60321  2.67857  3.20543  3.35872  3.88161  2.63545  2.97443  2.09275  3.26922  3.01179  3.99580  3.26258  3.29702  2.65575  2.84242  2.49119  3.26162  3.12501     59 - -
          2.68618  4.42225  2.77519  2.73123  3.46354  2.40513  3.72494  3.29354  2.67741  2.69355  4.24690  2.90347  2.73739  3.18146  2.89801  2.37887  2.77519  2.98518  4.58477  3.61503
          0.02159  4.24206  4.96441  0.61958  0.77255  0.80667  0.59121
     41   2.39479  4.32837  3.39174  2.75285  3.46551  3.48050  3.84818  2.82591  2.88178  2.10189  3.10718  3.33349  3.97265  3.18458  3.23254  2.44862  2.62263  2.60168  3.24847  3.67845     60 - -
          2.68618  4.42225  2.77519  2.73123  3.46354  2.40513  3.72494  3.29354  2.67741  2.69355  4.24690  2.90347  2.73739  3.18146  2.89801  2.37887  2.77519  2.98518  4.58477  3.61503
          0.02159  4.24206  4.96441  0.61958  0.77255  0.80667  0.59121
     42   2.67474  4.51612  3.36196  2.73925  3.68588  3.24601  3.79507  3.05183  2.58920  1.66248  3.44093  2.99073  3.96667  3.05273  2.63524  2.83279  2.90335  2.80834  5.06923  3.82038     61 - -
          2.68618  4.42225  2.77519  2.73123  3.46354  2.40513  3.72494  3.29354  2.67741  2.69355  4.24690  2.90347  2.73739  3.18146  2.89801  2.37887  2.77519  2.98518  4.58477  3.61503
          0.02123  4.25868  4.98102  0.61958  0.77255  0.80667  0.59121
     43   2.29219  5.03615  2.94049  1.98022  4.33889  3.43496  3.62318  3.65574  2.22512  3.32063  3.85235  2.92317  3.82764  2.43483  2.60588  2.47473  2.75621  3.40419  5.49310  4.11625     62 - -
          2.68618  4.42225  2.77519  2.73123  3.46354  2.40513  3.72494  3.29354  2.67741  2.69355  4.24690  2.90347  2.73739  3.18146  2.89801  2.37887  2.77519  2.98518  4.58477  3.61503
          0.02087  4.27564  4.99799  0.61958  0.77255  0.80667  0.59121
     44   2.27020  4.91029  3.01055  2.13284  4.16823  3.29581  3.66624  3.52863  2.12348  3.17780  3.26192  2.93608  3.85732  2.75154  2.91487  2.36691  2.88122  2.98452  5.40096  4.05242     63 - -
          2.68618  4.42225  2.77519  2.73123  3.46354  2.40513  3.72494  3.29354  2.67741  2.69355  4.24690  2.90347  2.73739  3.18146  2.89801  2.37887  2.77519  2.98518  4.58477  3.61503
          0.01983  4.32638  5.04873  0.61958  0.77255  0.80667  0.59121
     45   2.66858  5.12486  2.84038  2.19497  4.45477  3.19198  3.36224  3.92335  1.92211  3.18195  4.02198  2.84151  3.83688  2.63843  2.24933  2.58567  2.80278  3.50773  5.56242  4.17089     64 - -
          2.68618  4.42225  2.77519  2.73123  3.46354  2.40513  3.72494  3.29354  2.67741  2.69355  4.24690  2.90347  2.73739  3.18146  2.89801  2.37887  2.77519  2.98518  4.58477  3.61503
          0.01965  4.33534  5.05769  0.61958  0.77255  0.80667  0.59121
     46   2.62178  4.43724  3.45389  2.85207  3.59353  2.08715  3.86832  2.43498  2.85155  2.52632  3.02893  2.83881  3.99753  3.16704  3.22455  2.75260  2.83187  2.67163  5.02187  3.77709     65 - -
          2.68618  4.42225  2.77519  2.73123  3.46354  2.40513  3.72494  3.29354  2.67741  2.69355  4.24690  2.90347  2.73739  3.18146  2.89801  2.37887  2.77519  2.98518  4.58477  3.61503
          0.01868  4.38554  5.10789  0.61958  0.77255  0.80667  0.59121
     47   2.69937  4.22808  3.99147  3.09024  3.14622  3.77155  4.06123  2.23634  2.92422  1.89515  2.41600  3.68377  3.97941  3.22607  3.47575  2.90463  2.88408  2.30747  4.83356  3.26498     66 - -
          2.68618  4.42225  2.77519  2.73123  3.46354  2.40513  3.72494  3.29354  2.67741  2.69355  4.24690  2.90347  2.73739  3.18146  2.89801  2.37887  2.77519  2.98518  4.58477  3.61503
          0.01627  4.52241  5.24476  0.61958  0.77255  0.80667  0.59121
     48   2.40893  3.96475  3.60614  2.17711  3.55011  3.69232  3.94792  2.38035  2.94126  2.26750  3.32580  3.36102  4.00140  3.12422  3.33850  2.72963  2.85160  2.23005  4.99920  3.76725     67 - -
          2.68618  4.42225  2.77519  2.73123  3.46354  2.40513  3.72494  3.29354  2.67741  2.69355  4.24690  2.90347  2.73739  3.18146  2.89801  2.37887  2.77519  2.98518  4.58477  3.61503
          0.01598  4.54043  5.26278  0.61958  0.77255  0.80667  0.59121
     49   2.54158  5.23777  2.41802  1.80799  4.57992  3.41606  3.41016  4.06530  2.17029  3.54129  4.28042  2.64079  3.88813  2.62316  2.60583  2.57071  2.92336  3.62708  5.67060  4.25878     68 - -
          2.68618  4.42225  2.77519  2.73123  3.46354  2.40513  3.72494  3.29354  2.67741  2.69355  4.24690  2.90347  2.73739  3.18146  2.89801  2.37887  2.77519  2.98518  4.58477  3.61503
          0.01598  4.54043  5.26278  0.61958  0.77255  0.80667  0.59121
     50   2.71012  4.16100  4.27170  3.68012  2.90793  3.82867  3.35020  2.26877  3.54312  1.75883  3.21378  3.84785  4.19640  3.41754  3.69091  2.89633  2.72538  1.76311  4.77537  3.58730     69 - -
          2.68618  4.42225  2.77519  2.73123  3.46354  2.40513  3.72494  3.29354  2.67741  2.69355  4.24690  2.90347  2.73739  3.18146  2.89801  2.37887  2.77519  2.98518  4.58477  3.61503
          0.01598  4.54043  5.26278  0.61958  0.77255  0.51704  0.90704
     51   2.63656  5.18863  2.81481  1.89185  4.50648  3.52967  3.34170  3.61812  2.29621  3.35629  2.89250  2.73963  3.92255  2.55706  2.95374  2.41549  2.79791  3.56456  5.63792  3.79822     70 - -
          2.68618  4.42225  2.77519  2.73123  3.46354  2.40513  3.72494  3.29354  2.67741  2.69355  4.24690  2.90347  2.73739  3.18146  2.89801  2.37887  2.77519  2.98518  4.58477  3.61503
          0.01430  4.65023  5.37257  0.61958  0.77255  0.64422  0.74459
     52   2.51360  5.22338  2.97896  1.69728  4.55447  3.53016  3.71656  4.02831  2.15195  3.52121  3.91704  2.93325  3.92329  2.67651  2.31238  2.66504  2.63509  3.43346  5.66318  4.26426     71 - -
          2.68618  4.42225  2.77519  2.73123  3.46354  2.40513  3.72494  3.29354  2.67741  2.69355  4.24690  2.90347  2.73739  3.18146  2.89801  2.37887  2.77519  2.98518  4.58477  3.61503
          0.01430  4.65023  5.37257  0.61958  0.77255  0.64422  0.74459
     53   2.63574  4.87506  3.06272  2.23105  4.09199  3.60418  3.57315  3.11582  2.26182  2.33238  3.61642  3.05468  3.99267  2.98263  2.69494  2.81198  2.83904  2.32063  5.39294  4.07622     72 - -
          2.68618  4.42225  2.77519  2.73123  3.46354  2.40513  3.72494  3.29354  2.67741  2.69355  4.24690  2.90347  2.73739  3.18146  2.89801  2.37887  2.77519  2.98518  4.58477  3.61503
          0.01399  4.67199  5.39434  0.61958  0.77255  0.64422  0.74459
     54   2.62700  5.02396  2.97296  2.19253  4.11803  3.57738  3.77710  3.30247  2.28960  2.96115  3.76054  3.09253  3.96804  2.54207  2.79226  2.69747  2.24873  2.50938  5.51356  4.16347     73 - -
          2.68618  4.42225  2.77519  2.73123  3.46354  2.40513  3.72494  3.29354  2.67741  2.69355  4.24690  2.90347  2.73739  3.18146  2.89801  2.37887  2.77519  2.98518  4.58477  3.61503
          0.01373  4.69064  5.41299  0.61958  0.77255  0.64422  0.74459
     55   2.55906  5.23472  2.64625  2.10697  4.56546  3.53792  3.30292  3.30417  2.31330  3.37362  3.54837  2.78467  3.93107  2.59510  2.68642  2.20144  2.64736  3.61764  5.67605  4.27394     74 - -
          2.68618  4.42225  2.77519  2.73123  3.46354  2.40513  3.72494  3.29354  2.67741  2.69355  4.24690  2.90347  2.73739  3.18146  2.89801  2.37887  2.77519  2.98518  4.58477  3.61503
          0.01373  4.69064  5.41299  0.61958  0.77255  0.64422  0.74459
     56   2.68227  5.19070  2.90042  1.98090  4.50416  3.54557  3.73610  3.84925  2.16222  3.35994  3.01809  2.87285  3.93823  2.58153  2.56352  2.64252  2.55130  3.03887  5.64271  3.91128     75 - -
          2.68618  4.42225  2.77519  2.73123  3.46354  2.40513  3.72494  3.29354  2.67741  2.69355  4.24690  2.90347  2.73739  3.18146  2.89801  2.37887  2.77519  2.98518  4.58477  3.61503
          0.01373  4.69064  5.41299  0.61958  0.77255  0.64422  0.74459
     57   2.09005  4.24262  4.23957  3.41803  2.25677  3.63096  3.42717  2.34781  3.53093  2.24494  3.09516  3.85633  4.24137  3.74941  3.48837  2.80913  2.51562  2.27945  4.11344  3.66258     76 - -
          2.68618  4.42225  2.77519  2.73123  3.46354  2.40513  3.72494  3.29354  2.67741  2.69355  4.24690  2.90347  2.73739  3.18146  2.89801  2.37887  2.77519  2.98518  4.58477  3.61503
          0.01360  4.70049  5.42284  0.61958  0.77255  0.64422  0.74459
     58   2.75049  4.32488  3.98108  2.88543  3.00518  3.82456  3.91507  2.23987  2.85966  1.90169  3.36955  3.70411  4.19783  3.25597  3.47665  3.02002  2.97135  2.39487  4.92693  2.28257     77 - -
          2.68618  4.42225  2.77519  2.73123  3.46354  2.40513  3.72494  3.29354  2.67741  2.69355  4.24690  2.90347  2.73739  3.18146  2.89801  2.37887  2.77519  2.98518  4.58477  3.61503
          0.01360  4.70049  5.42284  0.61958  0.77255  0.64422  0.74459
     59   2.43415  4.78772  2.83931  2.00672  4.55987  3.54247  3.73158  3.90822  2.17091  3.41455  4.27703  2.39960  3.93570  2.57173  2.96295  2.34594  2.80221  2.90636  5.67480  4.27435     78 - -
          2.68618  4.42225  2.77519  2.73123  3.46354  2.40513  3.72494  3.29354  2.67741  2.69355  4.24690  2.90347  2.73739  3.18146  2.89801  2.37887  2.77519  2.98518  4.58477  3.61503
          0.01360  4.70049  5.42284  0.61958  0.77255  0.64422  0.74459
     60   2.27629  5.04170  2.75035  2.37386  4.30195  3.58183  3.78030  3.58972  2.46294  1.89062  4.10619  3.09457  3.97309  2.77466  2.43089  2.75359  2.88129  3.38593  5.52813  4.05094     79 - -
          2.68618  4.42225  2.77519  2.73123  3.46354  2.40513  3.72494  3.29354  2.67741  2.69355  4.24690  2.90347  2.73739  3.18146  2.89801  2.37887  2.77519  2.98518  4.58477  3.61503
          0.01360  4.70049  5.42284  0.61958  0.77255  0.64422  0.74459
     61   2.77710  4.19348  4.49447  3.89516  2.93139  3.49373  4.23937  1.98540  3.73155  2.11862  2.54683  3.99594  4.28432  3.90840  3.82675  3.06089  1.78376  2.24775  4.81389  3.48639     80 - -
          2.68618  4.42225  2.77519  2.73123  3.46354  2.40513  3.72494  3.29354  2.67741  2.69355  4.24690  2.90347  2.73739  3.18146  2.89801  2.37887  2.77519  2.98518  4.58477  3.61503
          0.11923  4.70049  2.27010  0.61958  0.77255  0.64422  0.74459
     62   2.32418  5.23598  2.44381  1.90503  4.57624  3.50369  3.69557  4.05945  2.19524  3.41687  4.27841  2.86068  3.17413  2.52861  2.83213  2.46443  2.96630  3.54476  5.67107  4.26193     81 - -
          2.68618  4.42225  2.77519  2.73123  3.46354  2.40513  3.72494  3.29354  2.67741  2.69355  4.24690  2.90347  2.73739  3.18146  2.89801  2.37887  2.77519  2.98518  4.58477  3.61503
          0.01510  4.59637  5.31871  0.61958  0.77255  0.80667  0.59121
     63   2.47069  3.85157  2.89118  1.79214  4.46948  3.14792  3.64201  3.67466  2.32170  3.12319  4.20632  2.88234  3.90705  2.65046  2.69497  2.49701  2.73550  3.52998  5.60955  4.21920     82 - -
          2.68618  4.42225  2.77519  2.73123  3.46354  2.40513  3.72494  3.29354  2.67741  2.69355  4.24690  2.90347  2.73739  3.18146  2.89801  2.37887  2.77519  2.98518  4.58477  3.61503
          0.01510  4.59637  5.31871  0.61958  0.77255  0.80667  0.59121
     64   1.89652  4.10362  3.62420  2.93820  3.72985  1.73872  4.02671  2.85356  3.02905  2.74476  3.68413  3.45814  4.07670  3.33609  3.39021  2.80700  2.93619  2.47516  5.16232  3.92476     83 - -
          2.68618  4.42225  2.77519  2.73123  3.46354  2.40513  3.72494  3.29354  2.67741  2.69355  4.24690  2.90347  2.73739  3.18146  2.89801  2.37887  2.77519  2.98518  4.58477  3.61503
          0.03135  4.59637  3.87421  0.61958  0.77255  0.80667  0.59121
     65   2.49459  5.20465  2.86821  2.01367  4.53792  3.50102  3.26718  4.01538  2.03263  3.26298  4.24850  2.81652  3.89425  2.53383  2.62268  2.52870  2.80147  3.35000  5.64427  3.51067     84 - -
          2.68618  4.42225  2.77519  2.73123  3.46354  2.40513  3.72494  3.29354  2.67741  2.69355  4.24690  2.90347  2.73739  3.18146  2.89801  2.37887  2.77519  2.98518  4.58477  3.61503
          0.01535  4.58037  5.30271  0.61958  0.77255  0.82812  0.57424
     66   2.40072  5.23724  2.36870  2.14140  4.57794  3.18828  3.69292  4.06200  2.34768  3.54060  4.27981  2.41317  3.89679  2.56402  2.59378  2.45774  2.66635  3.62568  5.67191  4.26159     85 - -
          2.68618  4.42225  2.77519  2.73123  3.46354  2.40513  3.72494  3.29354  2.67741  2.69355  4.24690  2.90347  2.73739  3.18146  2.89801  2.37887  2.77519  2.98518  4.58477  3.61503
          0.01535  4.58037  5.30271  0.61958  0.77255  0.82812  0.57424
     67   2.31276  3.93470  3.69590  2.77285  3.41069  3.58785  3.98742  2.58050  2.94905  2.05211  3.49148  3.30054  3.87266  3.36014  3.02108  2.76625  2.95269  2.45905  4.97457  2.53562     86 - -
          2.68618  4.42225  2.77519  2.73123  3.46354  2.40513  3.72494  3.29354  2.67741  2.69355  4.24690  2.90347  2.73739  3.18146  2.89801  2.37887  2.77519  2.98518  4.58477  3.61503
          0.01535  4.58037  5.30271  0.61958  0.77255  0.82812  0.57424
     68   2.07225  4.42899  2.80114  2.25802  4.41929  3.45273  3.60705  3.63470  2.16266  2.74129  4.17157  2.84053  3.71988  2.63443  2.84431  2.57183  2.73331  3.44411  5.57921  4.19700     87 - -
          2.68621  4.42246  2.77497  2.73049  3.46374  2.40533  3.72515  3.29349  2.67737  2.69374  4.24710  2.90339  2.73760  3.18167  2.89773  2.37883  2.77517  2.98539  4.58497  3.61524
          0.50564  0.93674  5.30271  0.68386  0.70252  0.54470  0.86754
     69   2.28563  5.05353  2.94158  2.22000  4.32038  1.90564  3.54387  3.75363  2.55076  3.32586  3.08266  3.03744  3.96355  2.90402  2.94178  2.71982  2.85605  3.23775  5.53921  4.18228     90 - -
          2.68618  4.42225  2.77519  2.73123  3.46354  2.40513  3.72494  3.29354  2.67741  2.69355  4.24690  2.90347  2.73739  3.18146  2.89801  2.37887  2.77519  2.98518  4.58477  3.61503
          0.01383  4.68362  5.40596  0.61958  0.77255  0.67363  0.71305
     70   2.88471  4.29634  4.58017  3.98572  2.38698  4.03265  4.35361  2.41702  3.82789  1.15485  3.23258  4.10346  4.38516  3.99894  3.92916  2.81079  2.74460  2.39771  4.90740  3.73130     91 - -
          2.68618  4.42225  2.77519  2.73123  3.46354  2.40513  3.72494  3.29354  2.67741  2.69355  4.24690  2.90347  2.73739  3.18146  2.89801  2.37887  2.77519  2.98518  4.58477  3.61503
          0.01383  4.68362  5.40596  0.61958  0.77255  0.67363  0.71305
     71   2.41662  5.17528  2.77263  2.15726  4.24608  3.54552  3.52153  3.77480  2.44781  3.35504  4.22589  2.92494  2.08197  2.46073  2.97405  2.73830  2.98857  3.20678  5.63064  3.84544     92 - -
          2.68618  4.42225  2.77519  2.73123  3.46354  2.40513  3.72494  3.29354  2.67741  2.69355  4.24690  2.90347  2.73739  3.18146  2.89801  2.37887  2.77519  2.98518  4.58477  3.61503
          0.01383  4.68362  5.40596  0.61958  0.77255  0.67363  0.71305
     72   2.39673  5.28315  2.71737  1.43623  4.61632  3.53996  2.91882  4.09696  2.44576  3.45424  4.32900  2.77452  3.94723  2.71803  2.94306  2.72487  3.02419  3.58177  5.72071  4.31178     93 - -
          2.68618  4.42225  2.77519  2.73123  3.46354  2.40513  3.72494  3.29354  2.67741  2.69355  4.24690  2.90347  2.73739  3.18146  2.89801  2.37887  2.77519  2.98518  4.58477  3.61503
          0.10235  4.68362  2.42994  0.61958  0.77255  0.67363  0.71305
     73   2.56370  4.33540  3.57735  2.50719  3.27083  3.75952  4.03256  2.22803  3.17713  2.01266  3.44395  3.58767  4.13478  3.45233  2.99045  3.02058  2.96017  2.09121  4.93228  3.00606     94 - -
          2.68618  4.42225  2.77519  2.73123  3.46354  2.40513  3.72494  3.29354  2.67741  2.69355  4.24690  2.90347  2.73739  3.18146  2.89801  2.37887  2.77519  2.98518  4.58477  3.61503
          0.01510  4.59637  5.31871  0.61958  0.77255  0.56052  0.84609
     74   3.24149  5.44245  3.70593  2.99601  4.85966  3.93431  3.88424  3.78811  1.40956  3.36468  4.50562  3.43184  4.28146  2.85879  1.19652  3.23116  3.41341  3.52366  5.74073  4.53361     95 - -
          2.68618  4.42225  2.77519  2.73123  3.46354  2.40513  3.72494  3.29354  2.67741  2.69355  4.24690  2.90347  2.73739  3.18146  2.89801  2.37887  2.77519  2.98518  4.58477  3.61503
          0.01383  4.68362  5.40596  0.61958  0.77255  0.67363  0.71305
     75   2.38770  4.19418  4.48057  3.88265  3.18788  3.91835  4.23970  2.13833  3.72213  1.80724  2.90345  3.45155  4.28381  3.90242  3.67739  3.15136  2.76147  1.64368  4.81988  3.63670     96 - -
          2.68618  4.42225  2.77519  2.73123  3.46354  2.40513  3.72494  3.29354  2.67741  2.69355  4.24690  2.90347  2.73739  3.18146  2.89801  2.37887  2.77519  2.98518  4.58477  3.61503
          0.03070  4.68362  3.86363  0.61958  0.77255  0.67363  0.71305
     76   2.50831  4.82150  3.16955  2.43870  4.02571  3.54567  3.75581  2.78194  2.33804  2.42186  3.90254  3.03967  4.00284  2.91799  2.92097  2.28299  2.91020  2.69754  5.34898  3.18996     97 - -
          2.68614  4.42239  2.77526  2.73102  3.46354  2.40527  3.72508  3.29368  2.67729  2.69362  4.24704  2.90323  2.73753  3.18160  2.89794  2.37889  2.77505  2.98507  4.58491  3.61517
          0.54015  1.11529  2.41330  0.42751  1.05592  0.64769  0.74077
     77   2.21157  4.16214  4.38575  3.78999  2.51465  3.86332  3.69015  2.31898  3.63734  1.83517  3.22038  3.91676  4.23001  3.82453  3.75332  2.89705  2.96441  2.32294  4.76842  2.34563    100 - -
          2.68613  4.42230  2.77514  2.73128  3.46359  2.40510  3.72500  3.29359  2.67727  2.69350  4.24695  2.90352  2.73745  3.18151  2.89783  2.37892  2.77525  2.98523  4.58482  3.61508
          0.11404  2.52720  3.57920  0.84127  0.56416  0.51704  0.90704
     78   2.54488  3.79816  4.53597  3.93306  3.12681  3.91089  4.23411  2.29877  3.48587  1.44113  2.50241  3.71745  4.27624  3.92498  3.55975  3.21358  2.99536  2.08200  4.78891  3.46528    105 - -
          2.68618  4.42225  2.77519  2.73123  3.46354  2.40513  3.72494  3.29354  2.67741  2.69355  4.24690  2.90347  2.73739  3.18146  2.89801  2.37887  2.77519  2.98518  4.58477  3.61503
          0.01389  4.67955  5.40189  0.61958  0.77255  0.68052  0.70594
     79   2.67667  4.26826  2.89584  2.43828  4.46088  1.86410  3.75462  3.91479  1.91217  3.44713  4.21683  3.04531  3.95037  2.74932  2.98982  2.43545  3.00061  3.38229  5.62307  4.24336    106 - -
          2.68618  4.42225  2.77519  2.73123  3.46354  2.40513  3.72494  3.29354  2.67741  2.69355  4.24690  2.90347  2.73739  3.18146  2.89801  2.37887  2.77519  2.98518  4.58477  3.61503
          0.01389  4.67955  5.40189  0.61958  0.77255  0.61248  0.78089
     80   2.69093  5.27234  2.74218  2.16126  4.61496  3.27788  3.58797  4.09842  1.74849  3.57583  4.31417  3.00846  3.93491  2.51603  2.58303  2.42995  2.47377  3.66178  5.70560  4.29713    107 - -
          2.68618  4.42225  2.77519  2.73123  3.46354  2.40513  3.72494  3.29354  2.67741  2.69355  4.24690  2.90347  2.73739  3.18146  2.89801  2.37887  2.77519  2.98518  4.58477  3.61503
          0.01360  4.70049  5.42284  0.61958  0.77255  0.64422  0.74459
     81   2.61232  5.26154  2.84560  2.18275  4.60176  3.37959  3.42474  4.08396  1.79376  3.34611  3.95434  2.77005  3.23103  2.82382  2.33566  2.52419  2.90219  3.64959  5.69690  4.28939    108 - -
          2.68618  4.42225  2.77519  2.73123  3.46354  2.40513  3.72494  3.29354  2.67741  2.69355  4.24690  2.90347  2.73739  3.18146  2.89801  2.37887  2.77519  2.98518  4.58477  3.61503
          0.02399  4.70049  4.22587  0.61958  0.77255  0.64422  0.74459
     82   2.46738  5.07379  3.08887  2.50030  4.44216  1.65888  3.83882  3.88477  2.46362  3.44571  4.23259  2.98818  3.10010  2.97014  3.09575  2.55362  2.42572  3.50326  5.64510  4.28353    109 - -
          2.68618  4.42225  2.77519  2.73123  3.46354  2.40513  3.72494  3.29354  2.67741  2.69355  4.24690  2.90347  2.73739  3.18146  2.89801  2.37887  2.77519  2.98518  4.58477  3.61503
          0.02862  4.69024  3.96189  0.61958  0.77255  0.66225  0.72503
     83   2.66854  5.11042  2.92287  2.24118  4.39670  2.66823  3.51583  3.19366  2.37378  3.05394  3.84641  3.04881  3.24813  2.71818  2.70259  2.36901  2.89286  2.75716  5.57999  4.20762    110 - -
          2.68618  4.42225  2.77519  2.73123  3.46354  2.40513  3.72494  3.29354  2.67741  2.69355  4.24690  2.90347  2.73739  3.18146  2.89801  2.37887  2.77519  2.98518  4.58477  3.61503
          0.01394  4.67557  5.39791  0.61958  0.77255  0.68719  0.69914
     84   2.66695  3.69700  4.43520  3.27036  2.89476  3.89382  4.21102  2.40364  3.46616  1.36618  3.08196  3.71154  4.26053  3.86536  3.79023  3.03423  2.99135  2.11569  4.80188  3.39282    111 - -
          2.68618  4.42225  2.77519  2.73123  3.46354  2.40513  3.72494  3.29354  2.67741  2.69355  4.24690  2.90347  2.73739  3.18146  2.89801  2.37887  2.77519  2.98518  4.58477  3.61503
          0.09180  4.67557  2.54600  0.61958  0.77255  0.68719  0.69914
     85   2.44112  4.87822  3.16163  2.36251  4.10252  3.49559  3.77881  3.32269  2.46576  3.00165  3.38880  2.98689  3.81424  2.80832  2.92240  2.55887  2.03043  3.20221  5.39074  2.91677    112 - -
          2.68618  4.42225  2.77519  2.73123  3.46354  2.40513  3.72494  3.29354  2.67741  2.69355  4.24690  2.90347  2.73739  3.18146  2.89801  2.37887  2.77519  2.98518  4.58477  3.61503
          0.01506  4.59883  5.32117  0.61958  0.77255  0.80329  0.59394
     86   2.35694  5.18274  2.76285  2.00851  4.50476  2.96774  3.70099  3.29743  2.32537  3.11009  4.22962  2.98809  3.59007  2.68347  2.42225  2.44535  2.96009  3.51712  5.62941  4.23292    113 - -
          2.68587  4.42153  2.77526  2.73115  3.46391  2.40530  3.72366  3.29338  2.67769  2.69297  4.24727  2.90360  2.73685  3.18151  2.89814  2.37903  2.77557  2.98556  4.58515  3.61541
          0.15809  1.95658  5.32117  2.06106  0.13618  0.32863  1.27263
     87   2.56661  4.97162  3.08937  2.12501  3.75693  3.54539  2.99015  3.33151  2.50639  2.09893  3.93284  2.99243  4.01822  2.83938  3.10186  2.51958  2.81855  2.85402  5.47857  4.14838    135 - -
          2.68618  4.42225  2.77519  2.73123  3.46354  2.40513  3.72494  3.29354  2.67741  2.69355  4.24690  2.90347  2.73739  3.18146  2.89801  2.37887  2.77519  2.98518  4.58477  3.61503
          0.01256  4.77944  5.50179  0.61958  0.77255  0.48576  0.95510
     88   2.74943  4.25024  4.39396  3.80059  3.15699  3.92734  4.23812  2.60899  3.42962  1.32451  2.61029  3.95672  4.29481  3.68644  3.12694  3.08481  3.03738  2.33658  4.86405  2.73070    136 - -
          2.68618  4.42225  2.77519  2.73123  3.46354  2.40513  3.72494  3.29354  2.67741  2.69355  4.24690  2.90347  2.73739  3.18146  2.89801  2.37887  2.77519  2.98518  4.58477  3.61503
          0.01256  4.77944  5.50179  0.61958  0.77255  0.48576  0.95510
     89   2.39611  5.29218  2.67810  2.36210  4.63327  3.34366  3.54040  3.74642  1.95860  3.59569  4.33397  2.77945  3.79415  2.66548  2.73218  1.92919  2.89191  3.68070  5.72715  4.31864    137 - -
          2.68618  4.42225  2.77519  2.73123  3.46354  2.40513  3.72494  3.29354  2.67741  2.69355  4.24690  2.90347  2.73739  3.18146  2.89801  2.37887  2.77519  2.98518  4.58477  3.61503
          0.01256  4.77944  5.50179  0.61958  0.77255  0.48576  0.95510
     90   2.71819  5.29529  2.76698  2.26422  4.63776  2.94826  3.27300  4.12178  1.95389  3.21404  4.33671  2.77693  3.95879  2.58703  2.66160  2.48773  2.30393  3.68455  5.72937  4.32015    138 - -
          2.68618  4.42225  2.77519  2.73123  3.46354  2.40513  3.72494  3.29354  2.67741  2.69355  4.24690  2.90347  2.73739  3.18146  2.89801  2.37887  2.77519  2.98518  4.58477  3.61503
          0.01256  4.77944  5.50179  0.61958  0.77255  0.48576  0.95510
     91   2.34364  4.25580  4.50034  3.52001  3.17914  3.96769  4.28437  2.32448  3.74832  1.20403  2.86579  4.02703  4.33082  3.93185  3.56927  3.26584  3.06304  2.34328  4.87198  3.53509    139 - -
          2.68618  4.42225  2.77519  2.73123  3.46354  2.40513  3.72494  3.29354  2.67741  2.69355  4.24690  2.90347  2.73739  3.18146  2.89801  2.37887  2.77519  2.98518  4.58477  3.61503
          0.01256  4.77944  5.50179  0.61958  0.77255  0.48576  0.95510
     92   2.43990  5.05712  3.08251  2.60576  3.17055  2.29690  3.81324  3.74067  1.82667  2.74052  4.12336  3.13140  4.00572  2.86601  2.62617  2.73452  3.02901  3.39974  5.54636  4.19874    140 - -
          2.68618  4.42225  2.77520  2.73124  3.46354  2.40513  3.72495  3.29354  2.67741  2.69355  4.24690  2.90347  2.73731  3.18147  2.89801  2.37887  2.77520  2.98519  4.58477  3.61504
          0.12829  3.61615  2.36965  0.47960  0.96504  0.48576  0.95510
     93   2.66711  5.25166  2.41660  2.24641  4.58884  3.09027  3.64230  4.06938  2.03561  3.55349  4.29457  2.72710  3.92842  2.60058  2.76742  2.57933  2.63597  2.63524  5.68891  4.28255    142 - -
          2.68618  4.42225  2.77519  2.73123  3.46354  2.40513  3.72494  3.29354  2.67741  2.69355  4.24690  2.90347  2.73739  3.18146  2.89801  2.37887  2.77519  2.98518  4.58477  3.61503
          0.03952  4.68576  3.52272  0.61958  0.77255  0.66997  0.71687
     94   2.47895  4.20870  4.31396  3.72260  3.23140  3.87453  4.18434  2.34039  3.58717  1.54912  2.78123  3.89221  2.70524  3.79168  3.53517  3.01375  2.90533  2.21615  4.82355  3.50591    143 - -
          2.68600  4.42234  2.77498  2.73132  3.46363  2.40515  3.72503  3.29358  2.67745  2.69337  4.24609  2.90346  2.73748  3.18155  2.89810  2.37896  2.77518  2.98527  4.58486  3.61512
          0.55257  1.14885  2.23001  0.11843  2.19204  0.61288  0.78043
     95   2.64173  5.18458  2.85449  2.34998  4.50808  2.77996  3.70190  3.97831  2.22917  3.48145  4.23359  2.74481  2.34474  2.80677  2.77759  2.24675  2.85266  3.30594  5.63266  4.23563    145 - -
          2.68618  4.42225  2.77519  2.73123  3.46354  2.40513  3.72494  3.29354  2.67741  2.69355  4.24690  2.90347  2.73739  3.18146  2.89801  2.37887  2.77519  2.98518  4.58477  3.61503
          0.01525  4.58674  5.30908  0.61958  0.77255  0.79076  0.60422
     96   2.51275  4.66038  2.63258  2.41138  3.96241  3.33114  3.72627  3.33696  1.92646  3.23969  4.12279  2.90668  2.80202  2.84930  2.88664  2.61013  2.95847  2.87909  5.53824  4.02081    146 - -
          2.68618  4.42225  2.77519  2.73123  3.46354  2.40513  3.72494  3.29354  2.67741  2.69355  4.24690  2.90347  2.73739  3.18146  2.89801  2.37887  2.77519  2.98518  4.58477  3.61503
          0.01510  4.59637  5.31871  0.61958  0.77255  0.80667  0.59121
     97   2.68496  5.22626  2.50345  1.55414  4.55912  3.13819  3.70394  3.89517  2.35493  3.25445  4.27116  2.97889  3.90672  2.57530  2.82920  2.65175  2.72320  3.61052  5.66541  4.26009    147 - -
          2.68618  4.42225  2.77519  2.73123  3.46354  2.40513  3.72494  3.29354  2.67741  2.69355  4.24690  2.90347  2.73739  3.18146  2.89801  2.37887  2.77519  2.98518  4.58477  3.61503
          0.01510  4.59637  5.31871  0.61958  0.77255  0.80667  0.59121
     98   2.41052  5.03834  2.90071  1.86532  3.75945  3.53574  3.73290  3.74631  2.47908  3.10276  3.99301  2.85425  3.57628  2.46712  2.98203  2.73290  2.82923  2.64342  5.51805  3.63263    148 - -
          2.68618  4.42225  2.77519  2.73123  3.46354  2.40513  3.72494  3.29354  2.67741  2.69355  4.24690  2.90347  2.73739  3.18146  2.89801  2.37887  2.77519  2.98518  4.58477  3.61503
          0.01510  4.59637  5.31871  0.61958  0.77255  0.80667  0.59121
     99   2.65019  5.19397  2.87892  2.48151  4.51981  2.54126  3.71619  3.72421  1.96937  3.30778  4.24409  2.91263  3.93149  2.74628  1.85329  2.74006  2.99253  3.57517  5.63232  4.25158    149 - -
          2.68618  4.42225  2.77519  2.73123  3.46354  2.40513  3.72494  3.29354  2.67741  2.69355  4.24690  2.90347  2.73739  3.18146  2.89801  2.37887  2.77519  2.98518  4.58477  3.61503
          0.01510  4.59637  5.31871  0.61958  0.77255  0.80667  0.59121
    100   2.49417  4.99955  3.09244  2.53447  4.25869  3.29188  3.74484  2.64374  2.00194  3.26674  4.06457  2.87459  2.78113  2.73068  2.67570  2.47860  2.96220  3.34325  4.57877  4.13699    150 - -
          2.68618  4.42225  2.77519  2.73123  3.46354  2.40513  3.72494  3.29354  2.67741  2.69355  4.24690  2.90347  2.73739  3.18146  2.89801  2.37887  2.77519  2.98518  4.58477  3.61503
          0.01510  4.59637  5.31871  0.61958  0.77255  0.80667  0.59121
    101   1.71804  4.85645  3.10491  2.42402  4.07558  3.36810  3.62706  2.98194  2.39431  3.05786  3.79221  2.94925  3.96461  2.95237  3.06039  2.67035  2.72227  2.77188  5.37334  4.05477    151 - -
          2.68618  4.42225  2.77519  2.73123  3.46354  2.40513  3.72494  3.29354  2.67741  2.69355  4.24690  2.90347  2.73739  3.18146  2.89801  2.37887  2.77519  2.98518  4.58477  3.61503
          0.01510  4.59637  5.31871  0.61958  0.77255  0.80667  0.59121
    102   2.45870  3.68458  4.47210  3.69260  2.28752  3.87032  4.01064  2.14512  3.60141  1.83478  3.01354  3.95785  4.23627  3.61325  3.36297  3.17153  2.84237  2.10061  4.75655  3.40964    152 - -
          2.68622  4.42229  2.77524  2.73119  3.46358  2.40517  3.72498  3.29358  2.67729  2.69345  4.24694  2.90339  2.73744  3.18150  2.89795  2.37891  2.77524  2.98513  4.58481  3.61507
          0.11296  2.28365  5.31871  0.54390  0.86864  0.32733  1.27600
    103   2.43451  4.82971  3.47951  3.02787  4.48512  1.19849  2.69630  3.91332  3.05220  3.54087  4.35893  3.43695  4.11511  3.38499  3.47170  2.10133  3.13331  3.16758  5.78103  4.48717    155 - -
          2.68618  4.42225  2.77519  2.73123  3.46354  2.40513  3.72494  3.29354  2.67741  2.69355  4.24690  2.90347  2.73739  3.18146  2.89801  2.37887  2.77519  2.98518  4.58477  3.61503
          0.01256  4.77944  5.50179  0.61958  0.77255  0.48576  0.95510
    104   2.24785  4.95517  3.21934  2.52574  4.18272  3.63389  3.83993  2.98399  2.37044  3.03645  4.02906  2.76155  3.78389  2.52060  2.57339  2.75971  3.02488  2.55548  3.07311  4.13932    156 - -
          2.68618  4.42225  2.77519  2.73123  3.46354  2.40513  3.72494  3.29354  2.67741  2.69355  4.24690  2.90347  2.73739  3.18146  2.89801  2.37887  2.77519  2.98518  4.58477  3.61503
          0.01256  4.77944  5.50179  0.61958  0.77255  0.48576  0.95510
    105   2.54511  4.79508  3.34502  2.17286  3.83953  3.67839  3.69143  2.79888  2.57199  1.88370  3.88116  3.27226  4.06457  2.99271  2.42827  2.84048  3.02743  2.95432  5.33435  3.67576    157 - -
          2.68618  4.42225  2.77519  2.73123  3.46354  2.40513  3.72494  3.29354  2.67741  2.69355  4.24690  2.90347  2.73739  3.18146  2.89801  2.37887  2.77519  2.98518  4.58477  3.61503
          0.01256  4.77944  5.50179  0.61958  0.77255  0.48576  0.95510
    106   2.07062  4.30988  3.70376  3.57423  2.72780  3.88578  4.18052  1.76089  3.01669  2.33179  3.23363  3.82368  4.25679  3.70770  2.94831  3.16488  3.03380  2.24292  4.91800  3.42887    158 - -
          2.68618  4.42225  2.77519  2.73123  3.46354  2.40513  3.72494  3.29354  2.67741  2.69355  4.24690  2.90347  2.73739  3.18146  2.89801  2.37887  2.77519  2.98518  4.58477  3.61503
          0.01256  4.77944  5.50179  0.61958  0.77255  0.48576  0.95510
    107   2.82741  5.30496  3.08104  2.42988  4.17172  3.59555  3.60651  4.12116  2.04335  3.60197  4.34917  1.75555  3.04654  2.58455  2.29575  2.79355  3.05570  3.69524  5.73172  4.33842    159 - -
          2.68618  4.42225  2.77519  2.73123  3.46354  2.40513  3.72494  3.29354  2.67741  2.69355  4.24690  2.90347  2.73739  3.18146  2.89801  2.37887  2.77519  2.98518  4.58477  3.61503
          0.01256  4.77944  5.50179  0.61958  0.77255  0.48576  0.95510
    108   2.58830  4.93608  2.77999  1.92499  3.92085  2.71725  3.60038  4.09264  2.02681  3.40538  4.13640  2.45784  3.96055  2.75085  2.88058  2.70325  2.89615  3.34235  5.71620  4.31107    160 - -
          2.68618  4.42225  2.77519  2.73123  3.46354  2.40513  3.72494  3.29354  2.67741  2.69355  4.24690  2.90347  2.73739  3.18146  2.89801  2.37887  2.77519  2.98518  4.58477  3.61503
          0.01256  4.77944  5.50179  0.61958  0.77255  0.48576  0.95510
    109   2.35376  3.85769  4.44685  3.85097  3.09435  2.02826  4.24758  2.21855  3.59433  2.08469  3.35161  3.67643  4.29960  3.76715  3.82010  3.22843  2.86055  2.18874  3.19485  3.49685    161 - -
          2.68618  4.42225  2.77519  2.73123  3.46354  2.40513  3.72494  3.29354  2.67741  2.69355  4.24690  2.90347  2.73739  3.18146  2.89801  2.37887  2.77519  2.98518  4.58477  3.61503
          0.01256  4.77944  5.50179  0.61958  0.77255  0.48576  0.95510
    110   2.72551  4.83151  3.08125  2.69788  4.02813  3.66840  3.88359  2.63245  1.66312  2.60025  3.91505  3.24911  4.05521  3.07679  2.57626  2.76218  3.02763  3.01148  3.83491  3.41108    162 - -
          2.68618  4.42225  2.77519  2.73123  3.46354  2.40513  3.72494  3.29354  2.67741  2.69355  4.24690  2.90347  2.73739  3.18146  2.89801  2.37887  2.77519  2.98518  4.58477  3.61503
          0.01256  4.77944  5.50179  0.61958  0.77255  0.48576  0.95510
    111   2.33048  5.23910  2.80432  2.22296  4.55909  3.12656  3.76371  3.64293  2.35910  2.96828  4.28643  2.72933  3.96672  2.55204  2.55590  2.60471  2.73057  3.32438  5.68709  3.05733    163 - -
          2.68618  4.42225  2.77519  2.73123  3.46354  2.40513  3.72494  3.29354  2.67741  2.69355  4.24690  2.90347  2.73739  3.18146  2.89801  2.37887  2.77519  2.98518  4.58477  3.61503
          0.01256  4.77944  5.50179  0.61958  0.77255  0.48576  0.95510
    112   2.47667  5.27680  2.95166  2.13157  4.61190  3.56806  3.75592  3.96589  1.75956  3.24215  4.32014  2.93279  3.54202  2.68831  2.40438  2.56814  2.76429  3.43407  5.71535  3.95162    164 - -
          2.68618  4.42225  2.77519  2.73123  3.46354  2.40513  3.72494  3.29354  2.67741  2.69355  4.24690  2.90347  2.73739  3.18146  2.89801  2.37887  2.77519  2.98518  4.58477  3.61503
          0.01256  4.77944  5.50179  0.61958  0.77255  0.48576  0.95510
    113   2.64870  4.22340  4.66194  4.05754  3.01453  3.99237  4.32230  1.76122  3.40930  2.02873  2.92951  4.10885  4.35493  4.03094  3.93106  3.29898  2.43203  1.66779  4.85617  3.52756    165 - -
          2.68618  4.42225  2.77519  2.73123  3.46354  2.40513  3.72494  3.29354  2.67741  2.69355  4.24690  2.90347  2.73739  3.18146  2.89801  2.37887  2.77519  2.98518  4.58477  3.61503
          0.01256  4.77944  5.50179  0.61958  0.77255  0.48576  0.95510
    114   2.69158  5.29855  2.20023  1.94431  4.64120  3.45121  3.67023  3.99208  2.28624  3.55613  4.34002  2.86834  3.95975  2.11258  2.88149  2.56855  2.71501  3.42185  5.73247  4.32261    166 - -
          2.68618  4.42225  2.77519  2.73123  3.46354  2.40513  3.72494  3.29354  2.67741  2.69355  4.24690  2.90347  2.73739  3.18146  2.89801  2.37887  2.77519  2.98518  4.58477  3.61503
          0.01256  4.77944  5.50179  0.61958  0.77255  0.48576  0.95510
    115   2.47073  5.28644  2.70274  2.26908  4.32612  2.78614  3.68901  4.10731  2.14323  3.17039  4.32868  2.73605  2.95187  2.70239  2.75417  2.56438  2.49636  3.59518  5.72270  4.31537    167 - -
          2.68630  4.42297  2.77425  2.73028  3.46470  2.40564  3.72499  3.29279  2.67770  2.69295  4.24625  2.90383  2.73785  3.18164  2.89803  2.37914  2.77525  2.98443  4.58607  3.61558
          0.47578  1.20863  2.52577  2.48212  0.08727  0.48576  0.95510
    116   1.97079  4.81668  3.15887  2.53438  3.94135  3.41855  3.71791  3.06276  2.49072  2.68698  3.55581  3.20665  4.01914  2.47346  3.13694  2.76886  2.64403  2.45554  5.34724  4.04553    188 - -
          2.68618  4.42225  2.77519  2.73123  3.46354  2.40513  3.72494  3.29354  2.67741  2.69355  4.24690  2.90347  2.73739  3.18146  2.89801  2.37887  2.77519  2.98518  4.58477  3.61503
          0.01360  4.70049  5.42284  0.61958  0.77255  0.64422  0.74459
    117   2.66750  4.19595  4.48678  3.88764  2.67749  3.91732  3.97203  1.94317  3.72447  1.55454  3.30467  3.99154  4.28263  3.55303  3.82173  3.21703  2.28037  2.38080  4.81134  3.34698    189 - -
          2.68618  4.42225  2.77519  2.73123  3.46354  2.40513  3.72494  3.29354  2.67741  2.69355  4.24690  2.90347  2.73739  3.18146  2.89801  2.37887  2.77519  2.98518  4.58477  3.61503
          0.01360  4.70049  5.42284  0.61958  0.77255  0.64422  0.74459
    118   2.50768  5.21481  2.46726  2.08292  4.53607  3.48154  3.73530  3.68281  2.35466  2.84685  4.11999  2.72138  3.54630  2.78988  2.96863  2.44314  2.27514  3.52567  5.66203  4.26585    190 - -
          2.68583  4.42235  2.77529  2.73098  3.46364  2.40514  3.72504  3.29364  2.67751  2.69342  4.24699  2.90356  2.73749  3.18156  2.89810  2.37880  2.77529  2.98513  4.58487  3.61513
          0.03919  3.38078  5.42284  1.71018  0.19947  0.64422  0.74459
    119   2.36627  5.25297  2.88389  1.73635  4.58971  3.37869  3.72701  3.94005  2.27033  3.48657  3.94536  2.48355  3.70509  2.49474  2.87165  2.60274  2.79385  3.63913  5.22201  4.28480    204 - -
          2.68618  4.42225  2.77519  2.73123  3.46354  2.40513  3.72494  3.29354  2.67741  2.69355  4.24690  2.90347  2.73739  3.18146  2.89801  2.37887  2.77519  2.98518  4.58477  3.61503
          0.01360  4.70049  5.42284  0.61958  0.77255  0.64422  0.74459
    120   2.76383  5.03726  3.17696  2.61117  4.29631  3.61161  3.79522  3.44980  1.86533  2.98804  4.10417  2.87440  3.99924  2.78344  1.94083  2.81776  2.87272  2.53689  5.51924  3.95747    205 - -
          2.68618  4.42225  2.77519  2.73123  3.46354  2.40513  3.72494  3.29354  2.67741  2.69355  4.24690  2.90347  2.73739  3.18146  2.89801  2.37887  2.77519  2.98518  4.58477  3.61503
          0.01360  4.70049  5.42284  0.61958  0.77255  0.64422  0.74459
    121   2.31048  5.22098  3.03307  2.32430  4.34921  3.15113  3.73408  4.01575  1.93839  3.04570  4.14807  2.76820  3.68242  2.52237  2.66218  2.66301  2.38690  3.60020  5.66638  4.26915    206 - -
          2.68564  4.42248  2.77511  2.73126  3.46377  2.40529  3.72518  3.29377  2.67754  2.69372  4.24713  2.90357  2.73702  3.18169  2.89800  2.37867  2.77522  2.98515  4.58500  3.61510
          0.12260  2.19851  5.42284  1.72578  0.19606  0.39808  1.11356
    122   2.56057  5.29082  2.09409  2.23440  4.63122  3.03053  3.75379  4.11395  2.01773  3.11157  4.33280  2.99735  3.75991  2.62927  2.80375  2.46511  2.80124  3.48017  5.72623  4.31802    222 - -
          2.68618  4.42225  2.77519  2.73123  3.46354  2.40513  3.72494  3.29354  2.67741  2.69355  4.24690  2.90347  2.73739  3.18146  2.89801  2.37887  2.77519  2.98518  4.58477  3.61503
          0.01256  4.77944  5.50179  0.61958  0.77255  0.48576  0.95510
    123   2.28609  5.16520  2.81294  2.19292  3.83397  3.58728  3.51981  3.64621  2.33873  3.25783  4.10523  2.93753  3.97932  2.84638  3.02234  1.98645  2.49904  3.12068  5.63072  3.95752    223 - -
          2.68618  4.42225  2.77519  2.73123  3.46354  2.40513  3.72494  3.29354  2.67741  2.69355  4.24690  2.90347  2.73739  3.18146  2.89801  2.37887  2.77519  2.98518  4.58477  3.61503
          0.01256  4.77944  5.50179  0.61958  0.77255  0.48576  0.95510
    124   2.75573  4.38883  4.94810  4.33835  2.83464  4.21231  4.53687  1.98716  4.13993  1.13160  2.86813  4.36086  4.54042  4.24583  4.15396  3.52828  3.25565  2.33409  3.04975  3.83335    224 - -
          2.68618  4.42225  2.77519  2.73123  3.46354  2.40513  3.72494  3.29354  2.67741  2.69355  4.24690  2.90347  2.73739  3.18146  2.89801  2.37887  2.77519  2.98518  4.58477  3.61503
          0.01256  4.77944  5.50179  0.61958  0.77255  0.48576  0.95510
    125   2.62832  5.19951  2.62122  2.01533  3.66416  3.40277  3.77275  2.90999  2.28213  2.99628  4.12110  2.94294  3.97338  2.68273  2.91615  2.13740  2.95234  3.50710  5.65702  4.27171    225 - -
          2.68618  4.42225  2.77519  2.73123  3.46354  2.40513  3.72494  3.29354  2.67741  2.69355  4.24690  2.90347  2.73739  3.18146  2.89801  2.37887  2.77519  2.98518  4.58477  3.61503
          0.01256  4.77944  5.50179  0.61958  0.77255  0.48576  0.95510
    126   2.39194  5.29680  2.60911  1.90076  4.63963  3.51344  3.75277  3.92878  2.07238  3.40932  4.33815  2.47209  3.95882  2.71776  2.70097  2.36703  2.96452  3.59838  5.73069  4.32106    226 - -
          2.68618  4.42225  2.77519  2.73123  3.46354  2.40513  3.72494  3.29354  2.67741  2.69355  4.24690  2.90347  2.73739  3.18146  2.89801  2.37887  2.77519  2.98518  4.58477  3.61503
          0.01256  4.77944  5.50179  0.61958  0.77255  0.48576  0.95510
    127   2.19695  4.96713  3.03725  2.12414  4.19794  3.62986  3.83553  3.18249  2.47357  2.40217  3.76092  3.08504  3.65457  2.95474  2.77212  2.56662  3.02376  2.60047  5.47496  3.83304    227 - -
          2.68618  4.42225  2.77519  2.73123  3.46354  2.40513  3.72494  3.29354  2.67741  2.69355  4.24690  2.90347  2.73739  3.18146  2.89801  2.37887  2.77519  2.98518  4.58477  3.61503
          0.01256  4.77944  5.50179  0.61958  0.77255  0.48576  0.95510
    128   2.15597  5.28196  2.76244  1.93336  4.61915  3.56669  3.47347  3.96967  2.33634  3.42450  4.32471  2.82680  2.95621  2.76308  2.75372  2.64222  2.50196  3.56838  5.71936  4.00472    228 - -
          2.68618  4.42225  2.77519  2.73123  3.46354  2.40513  3.72494  3.29354  2.67741  2.69355  4.24690  2.90347  2.73739  3.18146  2.89801  2.37887  2.77519  2.98518  4.58477  3.61503
          0.02233  4.77944  4.29203  0.61958  0.77255  0.48576  0.95510
    129   2.55011  4.93527  2.48865  2.21663  4.15849  3.42725  3.84104  2.83863  2.56273  2.17832  3.69352  3.11331  3.74552  2.94450  3.11426  2.58802  2.92900  2.72934  5.44867  4.12606    229 - -
          2.68618  4.42225  2.77519  2.73123  3.46354  2.40513  3.72494  3.29354  2.67741  2.69355  4.24690  2.90347  2.73739  3.18146  2.89801  2.37887  2.77519  2.98518  4.58477  3.61503
          0.01268  4.76980  5.49215  0.61958  0.77255  0.50724  0.92170
    130   2.31568  5.29275  2.56223  2.19825  4.63576  3.40275  2.80557  4.12025  2.23295  3.45386  4.33400  2.69622  3.95473  2.65590  2.47387  2.41093  2.87223  3.42714  5.72660  4.31692    230 - -
          2.68657  4.42700  2.77640  2.72635  3.46330  2.40710  3.72786  3.28814  2.67409  2.69110  4.24791  2.90617  2.74074  3.18483  2.89484  2.38101  2.77536  2.98170  4.58878  3.61866
          0.68452  1.13125  1.75425  3.70035  0.02503  0.47256  0.97658
    131   2.08703  5.04773  3.05979  2.22767  4.18543  2.74849  3.73558  3.76445  2.41462  3.26576  4.11278  3.03992  3.92840  2.72838  2.94573  2.51031  2.10798  3.29581  5.52983  4.16696    293 - -
          2.68618  4.42225  2.77519  2.73123  3.46354  2.40513  3.72494  3.29354  2.67741  2.69355  4.24690  2.90347  2.73739  3.18146  2.89801  2.37887  2.77519  2.98518  4.58477  3.61503
          0.01510  4.59637  5.31871  0.61958  0.77255  0.80667  0.59121
    132   2.45852  5.21190  2.63592  2.13408  4.54548  3.50741  3.69549  3.75142  2.12095  3.51175  4.25588  2.88235  3.90100  2.41924  2.28148  2.61522  2.96167  2.88078  5.65099  4.24807    294 - -
          2.68618  4.42225  2.77519  2.73123  3.46354  2.40513  3.72494  3.29354  2.67741  2.69355  4.24690  2.90347  2.73739  3.18146  2.89801  2.37887  2.77519  2.98518  4.58477  3.61503
          0.01510  4.59637  5.31871  0.61958  0.77255  0.80667  0.59121
    133   2.98918  4.39078  4.64543  4.05781  3.09387  4.15375  4.46947  2.24949  3.90652  0.92477  3.11336  3.90718  4.48436  4.07793  4.02150  3.30048  3.22055  2.30458  5.00126  3.83096    295 - -
          2.68618  4.42225  2.77519  2.73123  3.46354  2.40513  3.72494  3.29354  2.67741  2.69355  4.24690  2.90347  2.73739  3.18146  2.89801  2.37887  2.77519  2.98518  4.58477  3.61503
          0.01510  4.59637  5.31871  0.61958  0.77255  0.80667  0.59121
    134   2.24556  5.14421  2.68180  2.30027  4.45017  3.51883  3.71405  3.80195  2.17894  3.33950  4.19674  2.90260  3.91394  2.73410  2.95154  2.66935  1.87528  3.35712  5.60168  4.21585    296 - -
          2.68618  4.42225  2.77519  2.73123  3.46354  2.40513  3.72494  3.29354  2.67741  2.69355  4.24690  2.90347  2.73739  3.18146  2.89801  2.37887  2.77519  2.98518  4.58477  3.61503
          0.01510  4.59637  5.31871  0.61958  0.77255  0.80667  0.59121
    135   2.27980  5.12273  2.98124  2.42729  4.42287  3.39078  3.37065  3.87748  2.23253  3.32407  4.17624  3.00996  2.62541  2.78799  2.61976  2.13711  2.91080  3.07591  5.58354  4.20268    297 - -
          2.68618  4.42225  2.77519  2.73123  3.46354  2.40513  3.72494  3.29354  2.67741  2.69355  4.24690  2.90347  2.73739  3.18146  2.89801  2.37887  2.77519  2.98518  4.58477  3.61503
          0.01510  4.59637  5.31871  0.61958  0.77255  0.80667  0.59121
    136   2.75529  5.18089  2.56466  1.31113  4.20129  3.25254  3.72793  3.95310  2.48822  3.47135  4.11048  2.99976  3.74087  2.80823  2.97709  2.64097  2.98865  3.55278  4.89777  4.24315    298 - -
          2.68618  4.42225  2.77519  2.73123  3.46354  2.40513  3.72494  3.29354  2.67741  2.69355  4.24690  2.90347  2.73739  3.18146  2.89801  2.37887  2.77519  2.98518  4.58477  3.61503
          0.02682  4.59637  4.11219  0.61958  0.77255  0.80667  0.59121
    137   2.48024  3.55036  3.27023  2.97945  3.62150  3.58810  3.30937  2.50158  2.57411  2.29339  2.81076  3.28827  4.06805  3.24721  2.98170  2.77024  2.43834  2.75583  4.71172  3.81507    299 - -
          2.68618  4.42225  2.77519  2.73123  3.46354  2.40513  3.72494  3.29354  2.67741  2.69355  4.24690  2.90347  2.73739  3.18146  2.89801  2.37887  2.77519  2.98518  4.58477  3.61503
          0.02697  4.58483  4.11021  0.61958  0.77255  0.82222  0.57885
    138   3.30913  4.60064  5.17164  4.13792  3.63484  4.66405  5.09858  1.17837  4.48689  1.39307  3.46397  4.76461  4.93215  4.65696  4.59165  4.01782  3.54936  1.64810  5.51856  4.36853    300 - -
          2.68619  4.42359  2.77606  2.73126  3.46231  2.40542  3.72531  3.29452  2.67526  2.69395  4.24823  2.90422  2.73800  3.18229  2.89717  2.37920  2.77534  2.98610  4.57783  3.61171
          0.50699  0.93476  5.29566  2.44594  0.09063  0.31570  1.30667
    139   2.90373  5.32015  1.57457  2.53962  4.63311  3.60039  3.87011  2.99179  2.66416  3.62303  4.39932  1.95504  4.04401  2.99211  3.02925  2.33503  3.14639  3.69900  5.79464  4.39546    314 - -
          2.68618  4.42225  2.77519  2.73123  3.46354  2.40513  3.72494  3.29354  2.67741  2.69355  4.24690  2.90347  2.73739  3.18146  2.89801  2.37887  2.77519  2.98518  4.58477  3.61503
          0.01256  4.77944  5.50179  0.61958  0.77255  0.48576  0.95510
    140   2.81442  4.22210  4.57459  3.97298  2.80075  3.96179  3.04796  2.09267  3.62844  1.78168  3.33546  4.05415  4.06124  3.96971  3.87989  3.17577  3.04664  1.52277  4.84166  3.65902    315 - -
          2.68618  4.42225  2.77519  2.73123  3.46354  2.40513  3.72494  3.29354  2.67741  2.69355  4.24690  2.90347  2.73739  3.18146  2.89801  2.37887  2.77519  2.98518  4.58477  3.61503
          0.01256  4.77944  5.50179  0.61958  0.77255  0.48576  0.95510
    141   2.60117  5.25021  2.77778  2.44629  4.29600  3.57259  2.54055  4.04535  2.20405  3.54642  3.88205  2.58868  3.96603  2.86630  2.99511  2.09250  2.24356  3.62946  5.69583  4.29803    316 - -
          2.68618  4.42225  2.77519  2.73123  3.46354  2.40513  3.72494  3.29354  2.67741  2.69355  4.24690  2.90347  2.73739  3.18146  2.89801  2.37887  2.77519  2.98518  4.58477  3.61503
          0.01256  4.77944  5.50179  0.61958  0.77255  0.48576  0.95510
    142   2.05258  4.31177  4.19744  3.61374  3.41758  3.90402  4.20201  2.13459  2.76308  1.52576  3.24123  3.85313  4.27402  3.73821  3.70845  2.88445  3.04583  2.41336  4.92507  3.62489    317 - -
          2.68618  4.42225  2.77519  2.73123  3.46354  2.40513  3.72494  3.29354  2.67741  2.69355  4.24690  2.90347  2.73739  3.18146  2.89801  2.37887  2.77519  2.98518  4.58477  3.61503
          0.01256  4.77944  5.50179  0.61958  0.77255  0.48576  0.95510
    143   2.69256  5.05555  2.99187  2.25926  3.44931  3.61287  3.81423  2.94865  2.21835  3.22619  4.12156  3.12914  1.81275  2.82719  3.06784  2.81523  3.02831  3.39662  5.54594  4.19732    318 - -
          2.68618  4.42225  2.77519  2.73123  3.46354  2.40513  3.72494  3.29354  2.67741  2.69355  4.24690  2.90347  2.73739  3.18146  2.89801  2.37887  2.77519  2.98518  4.58477  3.61503
          0.01256  4.77944  5.50179  0.61958  0.77255  0.48576  0.95510
    144   2.40877  5.11401  3.07071  2.20042  4.39607  2.03585  3.80186  3.83548  2.57439  3.39660  4.18217  3.01739  2.83627  2.92823  3.05170  2.49261  2.73606  2.89785  5.59920  3.89006    319 - -
          2.68618  4.42225  2.77519  2.73123  3.46354  2.40513  3.72494  3.29354  2.67741  2.69355  4.24690  2.90347  2.73739  3.18146  2.89801  2.37887  2.77519  2.98518  4.58477  3.61503
          0.01256  4.77944  5.50179  0.61958  0.77255  0.48576  0.95510
    145   2.31375  5.20244  3.01979  2.49768  4.50872  3.58122  3.77273  3.63158  2.26807  3.28170  4.25397  2.83274  3.04362  2.88345  2.14454  2.10178  2.70590  3.35588  5.65938  4.27380    320 - -
          2.68625  4.42232  2.77526  2.73122  3.46360  2.40519  3.72501  3.29361  2.67747  2.69324  4.24696  2.90307  2.73746  3.18145  2.89807  2.37884  2.77526  2.98525  4.58484  3.61510
          0.26171  2.16324  2.16013  0.64432  0.74448  0.48576  0.95510
    146   2.53835  5.14566  2.83829  2.28161  3.11457  3.48884  3.65911  3.90156  2.29060  3.25940  4.19838  3.02914  2.69209  2.69414  2.24756  2.60441  2.98049  3.33609  5.60599  3.66213    323 - -
          2.68618  4.42225  2.77519  2.73123  3.46354  2.40513  3.72494  3.29354  2.67741  2.69355  4.24690  2.90347  2.73739  3.18146  2.89801  2.37887  2.77519  2.98518  4.58477  3.61503
          0.01414  4.66153  5.38387  0.61958  0.77255  0.63973  0.74958
    147   2.59929  4.40504  3.77257  3.12576  3.28180  3.67093  3.63874  2.01213  3.08845  2.43438  3.38561  3.56767  3.47490  2.51689  3.27587  3.02809  2.50044  2.33291  4.99670  3.11075    324 - -
          2.68618  4.42225  2.77519  2.73123  3.46354  2.40513  3.72494  3.29354  2.67741  2.69355  4.24690  2.90347  2.73739  3.18146  2.89801  2.37887  2.77519  2.98518  4.58477  3.61503
          0.02054  4.68362  4.50217  0.61958  0.77255  0.67363  0.71305
    148   2.48696  5.02007  3.11764  2.25532  3.47457  3.57240  3.77206  3.21913  2.09009  3.07952  4.08516  2.96946  3.07007  2.75900  2.87370  2.59845  2.60344  3.36236  5.50947  3.03877    325 - -
          2.68618  4.42225  2.77519  2.73123  3.46354  2.40513  3.72494  3.29354  2.67741  2.69355  4.24690  2.90347  2.73739  3.18146  2.89801  2.37887  2.77519  2.98518  4.58477  3.61503
          0.01392  4.67700  5.39934  0.61958  0.77255  0.66301  0.72422
    149   2.51092  4.42464  3.08085  2.18524  4.37602  3.06634  3.65671  3.20026  2.45264  3.17900  4.15402  2.80876  2.50135  2.74807  2.80340  2.41721  2.75129  3.25513  5.56921  4.07383    326 - -
          2.68618  4.42225  2.77519  2.73123  3.46354  2.40513  3.72494  3.29354  2.67741  2.69355  4.24690  2.90347  2.73739  3.18146  2.89801  2.37887  2.77519  2.98518  4.58477  3.61503
          0.01383  4.68362  5.40596  0.61958  0.77255  0.67363  0.71305
    150   2.44697  4.64459  3.66737  3.25598  4.43328  0.91734  4.35163  3.84583  3.28507  3.51244  4.34694  3.56100  3.47353  3.59140  3.66012  2.39112  3.09565  3.16909  5.78111  3.95185    327 - -
          2.68618  4.42225  2.77519  2.73123  3.46354  2.40513  3.72494  3.29354  2.67741  2.69355  4.24690  2.90347  2.73739  3.18146  2.89801  2.37887  2.77519  2.98518  4.58477  3.61503
          0.10235  4.68362  2.42994  0.61958  0.77255  0.67363  0.71305
    151   2.43337  4.41195  3.04536  2.48803  4.38223  2.77553  3.31825  3.82939  1.97240  3.21373  4.14921  2.95263  3.92086  2.84090  2.36212  2.27956  2.88766  3.22062  5.55992  4.18760    328 - -
          2.68618  4.42225  2.77519  2.73123  3.46354  2.40513  3.72494  3.29354  2.67741  2.69355  4.24690  2.90347  2.73739  3.18146  2.89801  2.37887  2.77519  2.98518  4.58477  3.61503
          0.02620  4.59636  4.14946  0.61958  0.77255  0.80667  0.59121
    152   2.56951  4.63110  3.36059  2.79820  3.68705  3.63449  3.68890  2.55781  2.30665  2.22009  3.47746  3.16490  3.61737  3.10146  2.54707  2.46746  2.80382  2.78430  5.18572  3.91504    329 - -
          2.68618  4.42225  2.77519  2.73123  3.46354  2.40513  3.72494  3.29354  2.67741  2.69355  4.24690  2.90347  2.73739  3.18146  2.89801  2.37887  2.77519  2.98518  4.58477  3.61503
          0.01527  4.58543  5.30778  0.61958  0.77255  0.32167  1.29075
    153   3.37122  5.64899  2.99091  2.80921  4.59883  3.81447  0.84231  4.48015  2.82628  3.96281  4.84094  2.43442  4.35383  2.90532  3.16869  3.32327  3.62736  4.11760  5.85918  4.39969    330 - -
          2.68618  4.42225  2.77519  2.73123  3.46354  2.40513  3.72494  3.29354  2.67741  2.69355  4.24690  2.90347  2.73739  3.18146  2.89801  2.37887  2.77519  2.98518  4.58477  3.61503
          0.01256  4.77944  5.50179  0.61958  0.77255  0.48576  0.95510
    154   2.50726  4.41494  3.94718  3.37806  3.12094  3.84342  4.14551  2.64711  3.30397  2.58633  3.53360  3.70383  1.36011  3.57694  3.58986  2.92610  3.05436  2.43827  5.02421  3.57339    331 - -
          2.68618  4.42225  2.77519  2.73123  3.46354  2.40513  3.72494  3.29354  2.67741  2.69355  4.24690  2.90347  2.73739  3.18146  2.89801  2.37887  2.77519  2.98518  4.58477  3.61503
          0.01256  4.77944  5.50179  0.61958  0.77255  0.48576  0.95510
    155   2.98143  4.34342  4.90526  4.29979  2.95424  4.17346  4.50757  1.74419  4.10359  1.51330  3.13409  4.32010  4.51303  4.22767  4.12665  3.48954  3.08745  1.80610  4.97542  2.53292    332 - -
          2.68618  4.42225  2.77519  2.73123  3.46354  2.40513  3.72494  3.29354  2.67741  2.69355  4.24690  2.90347  2.73739  3.18146  2.89801  2.37887  2.77519  2.98518  4.58477  3.61503
          0.01256  4.77944  5.50179  0.61958  0.77255  0.48576  0.95510
    156   2.50681  3.30986  3.26289  2.63974  4.10214  2.79805  3.86058  3.43003  2.49338  2.93296  3.26246  2.67450  4.03732  3.03593  2.54679  2.56565  2.28277  3.09782  5.41349  3.65736    333 - -
          2.68618  4.42225  2.77519  2.73123  3.46354  2.40513  3.72494  3.29354  2.67741  2.69355  4.24690  2.90347  2.73739  3.18146  2.89801  2.37887  2.77519  2.98518  4.58477  3.61503
          0.01256  4.77944  5.50179  0.61958  0.77255  0.48576  0.95510
    157   2.76264  5.23183  2.67711  2.21714  4.54898  3.50626  3.76539  2.87215  2.26735  3.29023  3.98941  2.94510  3.96802  2.37807  2.43259  2.29497  3.02156  3.17937  5.68156  3.58885    334 - -
          2.68618  4.42225  2.77519  2.73123  3.46354  2.40513  3.72494  3.29354  2.67741  2.69355  4.24690  2.90347  2.73739  3.18146  2.89801  2.37887  2.77519  2.98518  4.58477  3.61503
          0.01256  4.77944  5.50179  0.61958  0.77255  0.48576  0.95510
    158   2.69334  3.93571  4.73787  4.12922  2.35358  4.00769  4.34112  2.15633  3.93095  1.65393  3.32393  4.14799  4.36852  4.07433  3.96381  3.31768  2.27899  1.87608  4.85045  3.35372    335 - -
          2.68618  4.42225  2.77519  2.73123  3.46354  2.40513  3.72494  3.29354  2.67741  2.69355  4.24690  2.90347  2.73739  3.18146  2.89801  2.37887  2.77519  2.98518  4.58477  3.61503
          0.01256  4.77944  5.50179  0.61958  0.77255  0.48576  0.95510
    159   2.59577  4.35140  4.04165  3.34593  3.46386  3.86433  4.14772  1.83544  3.23870  1.90401  3.14651  3.62705  4.23695  3.55427  2.12842  2.98833  3.03512  2.53077  4.53715  3.75092    336 - -
          2.68618  4.42225  2.77519  2.73123  3.46354  2.40513  3.72494  3.29354  2.67741  2.69355  4.24690  2.90347  2.73739  3.18146  2.89801  2.37887  2.77519  2.98518  4.58477  3.61503
          0.01256  4.77944  5.50179  0.61958  0.77255  0.48576  0.95510
    160   3.01774  5.57630  1.58475  1.52839  4.90334  3.60472  3.92352  4.40581  2.67797  3.87342  4.63543  2.60451  4.08811  2.41943  3.11165  2.76717  3.20514  3.95981  6.00487  4.55684    337 - -
          2.68618  4.42225  2.77519  2.73123  3.46354  2.40513  3.72494  3.29354  2.67741  2.69355  4.24690  2.90347  2.73739  3.18146  2.89801  2.37887  2.77519  2.98518  4.58477  3.61503
          0.01256  4.77944  5.50179  0.61958  0.77255  0.48576  0.95510
    161   2.79777  5.27918  2.66965  1.83091  4.61376  3.57311  3.15644  4.09075  2.17173  2.39302  4.32316  2.97355  3.96684  2.73462  2.40895  2.76518  3.02855  3.66431  5.71687  3.75543    338 - -
          2.68618  4.42225  2.77519  2.73123  3.46354  2.40513  3.72494  3.29354  2.67741  2.69355  4.24690  2.90347  2.73739  3.18146  2.89801  2.37887  2.77519  2.98518  4.58477  3.61503
          0.01256  4.77944  5.50179  0.61958  0.77255  0.48576  0.95510
    162   3.15732  4.06668  5.21273  4.63186  2.80404  4.51934  4.90714  1.16386  4.45949  1.71441  3.11370  4.67396  4.82155  4.58252  4.49139  3.85613  3.46772  1.67943  5.32502  4.17181    339 - -
          2.68618  4.42225  2.77519  2.73123  3.46354  2.40513  3.72494  3.29354  2.67741  2.69355  4.24690  2.90347  2.73739  3.18146  2.89801  2.37887  2.77519  2.98518  4.58477  3.61503
          0.01256  4.77944  5.50179  0.61958  0.77255  0.48576  0.95510
    163   2.56478  5.17343  3.11255  1.80490  4.46868  3.59770  3.78606  3.28432  2.14950  3.34503  4.22891  3.08965  3.98903  2.90301  2.04632  2.79413  2.70637  3.00876  5.63563  4.26305    340 - -
          2.68618  4.42225  2.77519  2.73123  3.46354  2.40513  3.72494  3.29354  2.67741  2.69355  4.24690  2.90347  2.73739  3.18146  2.89801  2.37887  2.77519  2.98518  4.58477  3.61503
          0.01256  4.77944  5.50179  0.61958  0.77255  0.48576  0.95510
    164   2.64283  5.31451  2.14918  2.13837  4.65915  3.34115  3.75995  4.14542  2.05112  3.61921  4.35601  2.84988  3.96499  2.24420  2.50626  2.51793  2.96914  3.70506  5.74649  4.33464    341 - -
          2.68618  4.42225  2.77519  2.73123  3.46354  2.40513  3.72494  3.29354  2.67741  2.69355  4.24690  2.90347  2.73739  3.18146  2.89801  2.37887  2.77519  2.98518  4.58477  3.61503
          0.01256  4.77944  5.50179  0.61958  0.77255  0.48576  0.95510
    165   2.80094  4.22429  4.03190  3.45362  2.83704  3.86116  4.14565  1.72092  2.49753  2.44067  3.40001  3.74801  4.23410  2.83110  2.88141  3.13209  2.92624  2.27617  4.51922  3.37434    342 - -
          2.68618  4.42225  2.77519  2.73123  3.46354  2.40513  3.72494  3.29354  2.67741  2.69355  4.24690  2.90347  2.73739  3.18146  2.89801  2.37887  2.77519  2.98518  4.58477  3.61503
          0.01256  4.77944  5.50179  0.61958  0.77255  0.48576  0.95510
    166   3.72744  5.00871  5.44878  4.91667  1.03046  4.89494  4.74707  2.84407  4.74301  1.22598  2.85108  4.91502  5.09824  4.70979  4.72735  4.24016  3.93968  2.99507  4.92179  3.12347    343 - -
          2.68618  4.42225  2.77519  2.73123  3.46354  2.40513  3.72494  3.29354  2.67741  2.69355  4.24690  2.90347  2.73739  3.18146  2.89801  2.37887  2.77519  2.98518  4.58477  3.61503
          0.01256  4.77944  5.50179  0.61958  0.77255  0.48576  0.95510
    167   2.65101  4.59856  3.55657  2.99182  3.29508  3.28052  3.84050  2.39593  2.75720  2.16704  3.69722  2.67140  4.12577  2.68164  2.93697  2.78645  2.94241  2.26438  5.16915  3.91938    344 - -
          2.68618  4.42225  2.77519  2.73123  3.46354  2.40513  3.72494  3.29354  2.67741  2.69355  4.24690  2.90347  2.73739  3.18146  2.89801  2.37887  2.77519  2.98518  4.58477  3.61503
          0.01256  4.77944  5.50179  0.61958  0.77255  0.48576  0.95510
    168   2.43798  5.30629  2.76338  1.97830  4.64907  2.58829  3.63964  4.13414  2.05982  3.61049  4.34807  2.92546  3.77320  2.63306  2.86668  2.14566  3.03035  3.69580  5.73983  4.32901    345 - -
          2.68618  4.42225  2.77519  2.73123  3.46354  2.40513  3.72494  3.29354  2.67741  2.69355  4.24690  2.90347  2.73739  3.18146  2.89801  2.37887  2.77519  2.98518  4.58477  3.61503
          0.01256  4.77944  5.50179  0.61958  0.77255  0.48576  0.95510
    169   3.14454  4.49993  5.02071  4.41770  2.33956  4.34113  4.66013  2.50938  4.23365  1.34002  1.68809  4.11690  4.64926  4.33374  4.26120  3.66001  3.37173  2.06328  5.08425  3.94390    346 - -
          2.68618  4.42225  2.77519  2.73123  3.46354  2.40513  3.72494  3.29354  2.67741  2.69355  4.24690  2.90347  2.73739  3.18146  2.89801  2.37887  2.77519  2.98518  4.58477  3.61503
          0.01256  4.77944  5.50179  0.61958  0.77255  0.48576  0.95510
    170   3.25246  5.79280  2.06312  2.06930  5.10439  1.01958  4.11990  4.61132  3.07330  3.56827  4.92408  2.91599  4.22274  3.27076  3.64397  3.16007  3.52830  4.18200  6.26930  4.78875    347 - -
          2.68624  4.42231  2.77525  2.73129  3.46360  2.40519  3.72500  3.29360  2.67747  2.69361  4.24696  2.90297  2.73745  3.18152  2.89807  2.37893  2.77477  2.98524  4.58483  3.61509
          0.10966  2.30478  5.50179  0.66881  0.71809  0.48576  0.95510
    171   4.06556  5.25335  5.40425  5.09238  0.64782  4.92140  4.02297  3.71334  4.88698  3.07996  2.62956  4.67839  5.21134  4.75116  4.80411  4.27948  4.27973  3.62867  3.46118  1.88805    350 - -
          2.68618  4.42225  2.77519  2.73123  3.46354  2.40513  3.72494  3.29354  2.67741  2.69355  4.24690  2.90347  2.73739  3.18146  2.89801  2.37887  2.77519  2.98518  4.58477  3.61503
          0.01256  4.77944  5.50179  0.61958  0.77255  0.48576  0.95510
    172   2.62399  4.51074  2.92064  2.12281  4.59116  3.56999  3.75876  3.58437  2.04844  3.56049  4.30694  2.58658  3.96309  2.37409  2.89733  2.49452  2.29173  3.31387  5.70438  4.08527    351 - -
          2.68618  4.42225  2.77519  2.73123  3.46354  2.40513  3.72494  3.29354  2.67741  2.69355  4.24690  2.90347  2.73739  3.18146  2.89801  2.37887  2.77519  2.98518  4.58477  3.61503
          0.01256  4.77944  5.50179  0.61958  0.77255  0.48576  0.95510
    173   2.82480  4.71634  3.45039  1.70169  3.89501  3.73491  3.97358  2.12821  2.88317  2.73073  3.81448  2.72603  4.12294  3.21361  3.29279  2.85231  3.05797  2.24745  5.29151  4.02081    352 - -
          2.68618  4.42225  2.77519  2.73123  3.46354  2.40513  3.72494  3.29354  2.67741  2.69355  4.24690  2.90347  2.73739  3.18146  2.89801  2.37887  2.77519  2.98518  4.58477  3.61503
          0.01256  4.77944  5.50179  0.61958  0.77255  0.48576  0.95510
    174   2.30291  4.27099  4.29624  3.02094  2.30070  3.91007  4.21527  2.36529  3.58296  2.46543  2.42866  3.55887  4.27920  3.79808  3.49496  3.04222  2.95630  1.79242  4.88368  3.69308    353 - -
          2.68618  4.42225  2.77519  2.73123  3.46354  2.40513  3.72494  3.29354  2.67741  2.69355  4.24690  2.90347  2.73739  3.18146  2.89801  2.37887  2.77519  2.98518  4.58477  3.61503
          0.01256  4.77944  5.50179  0.61958  0.77255  0.48576  0.95510
    175   2.60024  5.29635  2.45605  2.07412  4.33201  3.38865  3.75159  3.90759  2.30992  3.48731  4.33750  2.35013  3.46449  2.43680  2.67347  2.48524  2.74223  3.68602  5.73011  4.08873    354 - -
          2.68619  4.42226  2.77520  2.73124  3.46355  2.40514  3.72495  3.29355  2.67742  2.69356  4.24691  2.90347  2.73740  3.18147  2.89802  2.37888  2.77520  2.98500  4.58478  3.61504
          0.04252  3.28198  5.50179  0.42466  1.06130  0.48576  0.95510
    176   2.70226  5.32920  2.62410  2.52956  4.68376  1.55249  3.85175  4.15936  2.25380  3.66180  4.42244  2.45801  4.02549  2.96493  3.12620  2.59639  2.76574  3.73670  5.81384  4.40736    356 - -
          2.68618  4.42225  2.77519  2.73123  3.46354  2.40513  3.72494  3.29354  2.67741  2.69355  4.24690  2.90347  2.73739  3.18146  2.89801  2.37887  2.77519  2.98518  4.58477  3.61503
          0.01256  4.77944  5.50179  0.61958  0.77255  0.48576  0.95510
    177   2.80090  5.06525  3.14412  2.27188  2.95181  3.29181  3.30377  3.75046  2.60288  3.27594  4.13207  2.77412  1.86124  2.95435  3.07414  2.41692  3.03287  3.40812  5.55410  3.98668    357 - -
          2.68618  4.42225  2.77519  2.73123  3.46354  2.40513  3.72494  3.29354  2.67741  2.69355  4.24690  2.90347  2.73739  3.18146  2.89801  2.37887  2.77519  2.98518  4.58477  3.61503
          0.01256  4.77944  5.50179  0.61958  0.77255  0.48576  0.95510
    178   2.79091  5.21148  2.87309  1.90117  4.52071  3.57907  3.49330  3.37408  2.17262  2.49314  4.26177  2.77962  3.97173  2.63326  3.00640  2.40373  3.02210  3.33921  5.66617  3.41177    358 - -
          2.68625  4.42232  2.77527  2.73130  3.46345  2.40520  3.72501  3.29361  2.67748  2.69362  4.24697  2.90354  2.73661  3.18153  2.89808  2.37894  2.77527  2.98525  4.58484  3.61468
          0.25966  1.49339  5.50179  0.14227  2.02034  0.48576  0.95510
    179   3.66733  4.85614  5.76474  5.29399  4.16185  5.30458  6.02066  1.11560  5.23911  2.27590  3.73145  5.45658  5.49866  5.46511  5.39086  4.73853  3.92311  0.86218  6.29609  5.10084    360 - -
          2.68618  4.42225  2.77519  2.73123  3.46354  2.40513  3.72494  3.29354  2.67741  2.69355  4.24690  2.90347  2.73739  3.18146  2.89801  2.37887  2.77519  2.98518  4.58477  3.61503
          0.01256  4.77944  5.50179  0.61958  0.77255  0.48576  0.95510
    180   2.95642  5.30331  2.76967  1.15629  4.58562  3.62848  3.92254  4.00778  2.74118  3.58338  4.38710  3.12433  4.08739  2.83549  3.23142  2.93844  3.00052  2.21310  5.79098  4.40707    361 - -
          2.68618  4.42225  2.77519  2.73123  3.46354  2.40513  3.72494  3.29354  2.67741  2.69355  4.24690  2.90347  2.73739  3.18146  2.89801  2.37887  2.77519  2.98518  4.58477  3.61503
          0.01256  4.77944  5.50179  0.61958  0.77255  0.48576  0.95510
    181   2.63844  5.13450  2.69726  2.46878  4.41632  3.59373  3.78980  3.85976  2.52516  3.22682  3.91027  3.00900  3.77808  2.84887  2.98996  1.90299  1.83373  3.26422  5.60758  4.11616    362 - -
          2.68618  4.42225  2.77519  2.73123  3.46354  2.40513  3.72494  3.29354  2.67741  2.69355  4.24690  2.90347  2.73739  3.18146  2.89801  2.37887  2.77519  2.98518  4.58477  3.61503
          0.01256  4.77944  5.50179  0.61958  0.77255  0.48576  0.95510
    182   2.58036  5.24241  2.04803  1.99160  4.56205  3.20914  3.76836  3.69611  2.51575  3.53725  4.29107  3.05327  3.80126  2.70003  3.00443  2.50358  2.41511  2.86978  5.69163  4.29621    363 - -
          2.68618  4.42225  2.77519  2.73123  3.46354  2.40513  3.72494  3.29354  2.67741  2.69355  4.24690  2.90347  2.73739  3.18146  2.89801  2.37887  2.77519  2.98518  4.58477  3.61503
          0.01256  4.77944  5.50179  0.61958  0.77255  0.48576  0.95510
    183   2.68583  4.33267  4.08839  2.64434  1.79409  3.87307  3.57883  2.72744  3.25771  2.33354  2.64626  3.78277  4.24513  3.46927  3.65065  3.05660  3.03410  2.59036  4.18120  2.74065    364 - -
          2.68618  4.42225  2.77519  2.73123  3.46354  2.40513  3.72494  3.29354  2.67741  2.69355  4.24690  2.90347  2.73739  3.18146  2.89801  2.37887  2.77519  2.98518  4.58477  3.61503
          0.01256  4.77944  5.50179  0.61958  0.77255  0.48576  0.95510
    184   2.80388  4.68787  3.24332  2.39073  3.12615  3.72054  3.03772  3.22965  2.87449  2.91123  3.64154  3.19290  4.10433  3.19975  3.28155  2.94734  2.54548  2.97879  2.27543  2.44742    365 - -
          2.68618  4.42225  2.77519  2.73123  3.46354  2.40513  3.72494  3.29354  2.67741  2.69355  4.24690  2.90347  2.73739  3.18146  2.89801  2.37887  2.77519  2.98518  4.58477  3.61503
          0.01256  4.77944  5.50179  0.61958  0.77255  0.48576  0.95510
    185   2.89459  4.07796  2.90902  2.83921  4.40551  3.62458  4.08602  3.40419  2.93920  3.47563  4.31967  0.91516  4.14081  3.26849  3.38260  2.96109  3.19664  3.45145  5.71490  4.37179    366 - -
          2.68618  4.42225  2.77519  2.73123  3.46354  2.40513  3.72494  3.29354  2.67741  2.69355  4.24690  2.90347  2.73739  3.18146  2.89801  2.37887  2.77519  2.98518  4.58477  3.61503
          0.01256  4.77944  5.50179  0.61958  0.77255  0.48576  0.95510
    186   2.63719  4.54893  4.28830  3.79328  0.92938  4.00223  4.26873  2.97266  3.68522  2.65806  3.20274  3.18372  4.43631  3.92982  3.89126  3.33321  3.27793  2.79569  4.86238  3.44145    367 - -
          2.68618  4.42225  2.77519  2.73123  3.46354  2.40513  3.72494  3.29354  2.67741  2.69355  4.24690  2.90347  2.73739  3.18146  2.89801  2.37887  2.77519  2.98518  4.58477  3.61503
          0.01256  4.77944  5.50179  0.61958  0.77255  0.48576  0.95510
    187   3.36141  5.98992  0.80110  1.95048  5.28910  3.65209  4.18094  4.82195  3.19181  4.29069  5.12263  3.10392  4.26660  3.21373  3.80081  2.96733  2.77679  4.37006  6.44273  4.91753    368 - -
          2.68618  4.42225  2.77519  2.73123  3.46354  2.40513  3.72494  3.29354  2.67741  2.69355  4.24690  2.90347  2.73739  3.18146  2.89801  2.37887  2.77519  2.98518  4.58477  3.61503
          0.01256  4.77944  5.50179  0.61958  0.77255  0.48576  0.95510
    188   1.47643  3.64135  3.73012  3.16276  3.64243  3.78056  3.85239  3.00072  3.10868  2.45029  3.23985  3.55150  4.16880  3.40787  3.16466  2.06807  3.03429  2.69076  5.09411  3.86497    369 - -
          2.68618  4.42225  2.77519  2.73123  3.46354  2.40513  3.72494  3.29354  2.67741  2.69355  4.24690  2.90347  2.73739  3.18146  2.89801  2.37887  2.77519  2.98518  4.58477  3.61503
          0.01256  4.77944  5.50179  0.61958  0.77255  0.48576  0.95510
    189   4.21226  5.42629  5.92841  5.41461  3.44187  5.50636  5.78860  2.68667  5.16570  0.34502  2.96079  5.66802  5.52536  5.12152  5.14445  4.97535  4.42542  2.98548  5.72890  4.72581    370 - -
          2.68618  4.42225  2.77519  2.73123  3.46354  2.40513  3.72494  3.29354  2.67741  2.69355  4.24690  2.90347  2.73739  3.18146  2.89801  2.37887  2.77519  2.98518  4.58477  3.61503
          0.01256  4.77944  5.50179  0.61958  0.77255  0.48576  0.95510
    190   3.02523  4.84480  3.60231  3.15905  1.65255  2.19983  4.03040  3.44339  3.18990  3.08483  4.00786  1.75492  4.30410  3.48500  3.56692  3.16815  3.28166  3.19864  4.91676  3.13388    371 - -
          2.68618  4.42225  2.77519  2.73123  3.46354  2.40513  3.72494  3.29354  2.67741  2.69355  4.24690  2.90347  2.73739  3.18146  2.89801  2.37887  2.77519  2.98518  4.58477  3.61503
          0.01256  4.77944  5.50179  0.61958  0.77255  0.48576  0.95510
    191   2.81205  4.26174  4.37663  3.55782  1.94109  3.93161  4.24137  2.09589  3.64755  2.20674  2.66129  3.77328  4.29864  2.41178  3.79428  3.22360  2.95512  2.25332  4.87628  3.68907    372 - -
          2.68618  4.42225  2.77519  2.73123  3.46354  2.40513  3.72494  3.29354  2.67741  2.69355  4.24690  2.90347  2.73739  3.18146  2.89801  2.37887  2.77519  2.98518  4.58477  3.61503
          0.01256  4.77944  5.50179  0.61958  0.77255  0.48576  0.95510
    192   2.52556  5.06708  2.98928  2.68701  4.62747  3.60395  4.21270  4.03158  3.10869  3.50486  4.50731  3.34809  0.89141  3.40472  3.55291  2.95067  3.17666  3.64795  5.91651  4.59171    373 - -
          2.68618  4.42225  2.77519  2.73123  3.46354  2.40513  3.72494  3.29354  2.67741  2.69355  4.24690  2.90347  2.73739  3.18146  2.89801  2.37887  2.77519  2.98518  4.58477  3.61503
          0.01256  4.77944  5.50179  0.61958  0.77255  0.48576  0.95510
    193   2.62745  5.25789  2.95886  2.27204  4.30316  3.40716  3.76242  4.05687  1.73696  3.48385  4.30375  3.04914  3.58977  1.76630  2.98871  2.76565  3.02534  3.63871  4.56342  4.16121    374 - -
          2.68618  4.42225  2.77519  2.73123  3.46354  2.40513  3.72494  3.29354  2.67741  2.69355  4.24690  2.90347  2.73739  3.18146  2.89801  2.37887  2.77519  2.98518  4.58477  3.61503
          0.01256  4.77944  5.50179  0.61958  0.77255  0.48576  0.95510
    194   2.79326  5.20400  1.68791  2.47755  3.39892  3.31916  3.39070  3.96827  2.50173  3.49211  4.25550  2.60182  3.97480  2.68542  3.01311  2.71277  2.54486  3.57309  5.26185  3.59951    375 - -
          2.68618  4.42225  2.77519  2.73123  3.46354  2.40513  3.72494  3.29354  2.67741  2.69355  4.24690  2.90347  2.73739  3.18146  2.89801  2.37887  2.77519  2.98518  4.58477  3.61503
          0.01256  4.77944  5.50179  0.61958  0.77255  0.48576  0.95510
    195   4.50456  5.98692  4.53078  4.44558  4.40385  4.57195  0.17610  5.38825  4.30291  4.71087  5.88779  4.78806  5.19501  4.84883  4.46882  4.59842  4.87107  5.09886  5.80764  4.34705    376 - -
          2.68618  4.42225  2.77519  2.73123  3.46354  2.40513  3.72494  3.29354  2.67741  2.69355  4.24690  2.90347  2.73739  3.18146  2.89801  2.37887  2.77519  2.98518  4.58477  3.61503
          0.01256  4.77944  5.50179  0.61958  0.77255  0.48576  0.95510
    196   2.35169  4.60178  4.21409  3.88457  4.63409  3.47723  4.81070  3.89811  3.86316  3.70654  4.57771  3.93228  0.75217  4.13916  4.12463  2.63057  3.20598  2.42143  6.04334  4.85730    377 - -
          2.68618  4.42225  2.77519  2.73123  3.46354  2.40513  3.72494  3.29354  2.67741  2.69355  4.24690  2.90347  2.73739  3.18146  2.89801  2.37887  2.77519  2.98518  4.58477  3.61503
          0.01256  4.77944  5.50179  0.61958  0.77255  0.48576  0.95510
    197   0.69751  4.60289  4.35277  4.11643  5.13059  2.21434  5.06821  4.59553  4.17075  4.27081  5.04638  4.00717  4.20497  4.38066  4.40573  1.77289  3.21222  3.85218  6.46109  5.32408    378 - -
          2.68618  4.42225  2.77519  2.73123  3.46354  2.40513  3.72494  3.29354  2.67741  2.69355  4.24690  2.90347  2.73739  3.18146  2.89801  2.37887  2.77519  2.98518  4.58477  3.61503
          0.01256  4.77944  5.50179  0.61958  0.77255  0.48576  0.95510
    198   4.36501  5.96355  4.96028  4.37851  5.57827  4.55590  4.91895  5.27675  3.16950  4.62150  5.65878  4.63955  5.07241  4.15395  0.20264  4.45081  4.60701  4.97088  6.32269  5.39751    379 - -
          2.68618  4.42225  2.77519  2.73123  3.46354  2.40513  3.72494  3.29354  2.67741  2.69355  4.24690  2.90347  2.73739  3.18146  2.89801  2.37887  2.77519  2.98518  4.58477  3.61503
          0.01256  4.77944  5.50179  0.61958  0.77255  0.48576  0.95510
    199   2.61223  5.48490  1.69206  1.86328  4.81587  3.42324  3.87829  4.31065  2.67798  3.78600  4.54189  2.73035  4.05280  2.77235  3.19423  1.96957  3.08084  3.87041  5.92075  4.48610    380 - -
          2.68618  4.42225  2.77519  2.73123  3.46354  2.40513  3.72494  3.29354  2.67741  2.69355  4.24690  2.90347  2.73739  3.18146  2.89801  2.37887  2.77519  2.98518  4.58477  3.61503
          0.01256  4.77944  5.50179  0.61958  0.77255  0.48576  0.95510
    200   2.61344  4.56970  3.30936  2.79339  3.71473  3.75590  3.63377  2.50880  2.13833  2.45275  2.03000  3.45866  4.13677  3.30383  3.36591  2.87426  3.02899  2.71157  4.03830  3.90036    381 - -
          2.68618  4.42225  2.77519  2.73123  3.46354  2.40513  3.72494  3.29354  2.67741  2.69355  4.24690  2.90347  2.73739  3.18146  2.89801  2.37887  2.77519  2.98518  4.58477  3.61503
          0.01256  4.77944  5.50179  0.61958  0.77255  0.48576  0.95510
    201   2.75704  5.15746  3.13044  2.57588  4.44517  3.60969  2.34100  3.88920  2.44504  3.43636  4.21798  3.10793  4.00241  1.81935  3.00481  2.05767  2.74258  3.51919  4.48339  4.25869    382 - -
          2.68618  4.42225  2.77519  2.73123  3.46354  2.40513  3.72494  3.29354  2.67741  2.69355  4.24690  2.90347  2.73739  3.18146  2.89801  2.37887  2.77519  2.98518  4.58477  3.61503
          0.01256  4.77944  5.50179  0.61958  0.77255  0.48576  0.95510
    202   4.26399  6.26464  0.19880  3.35971  5.83663  4.18688  5.08677  5.69776  4.37555  5.14350  6.21600  3.93609  4.89283  4.37759  4.94676  4.17669  4.63963  5.25895  6.76972  5.66392    383 - -
          2.68618  4.42225  2.77519  2.73123  3.46354  2.40513  3.72494  3.29354  2.67741  2.69355  4.24690  2.90347  2.73739  3.18146  2.89801  2.37887  2.77519  2.98518  4.58477  3.61503
          0.01256  4.77944  5.50179  0.61958  0.77255  0.48576  0.95510
    203   2.76304  4.63209  3.88804  3.40279  4.22777  3.58269  4.37236  3.55977  3.30821  3.29184  4.16493  3.68420  4.18715  3.65639  3.25337  2.30178  0.90910  2.56418  5.62437  4.39691    384 - -
          2.68618  4.42225  2.77519  2.73123  3.46354  2.40513  3.72494  3.29354  2.67741  2.69355  4.24690  2.90347  2.73739  3.18146  2.89801  2.37887  2.77519  2.98518  4.58477  3.61503
          0.01256  4.77944  5.50179  0.61958  0.77255  0.48576  0.95510
    204   4.73409  5.69894  5.63973  5.54367  0.72037  5.27802  3.96247  4.24869  5.31942  2.96231  4.78277  4.83611  5.52882  4.99294  5.13174  4.67974  4.92920  4.22294  4.03904  1.14864    385 - -
          2.68618  4.42225  2.77519  2.73123  3.46354  2.40513  3.72494  3.29354  2.67741  2.69355  4.24690  2.90347  2.73739  3.18146  2.89801  2.37887  2.77519  2.98518  4.58477  3.61503
          0.01256  4.77944  5.50179  0.61958  0.77255  0.48576  0.95510
    205   3.09137  4.84351  4.68168  4.18623  2.07452  4.40636  3.46318  3.34634  4.05590  2.95660  3.97769  4.23275  4.75041  3.37683  4.20046  3.40697  3.65798  3.17013  2.97068  0.90310    386 - -
          2.68618  4.42225  2.77519  2.73123  3.46354  2.40513  3.72494  3.29354  2.67741  2.69355  4.24690  2.90347  2.73739  3.18146  2.89801  2.37887  2.77519  2.98518  4.58477  3.61503
          0.01256  4.77944  5.50179  0.61958  0.77255  0.48576  0.95510
    206   3.57547  4.85440  5.54354  4.95240  2.44148  4.87731  5.21231  1.46261  4.78622  1.16887  2.45545  5.03848  5.07379  4.78440  4.76771  4.22746  3.79536  2.01535  5.44804  4.39282    387 - -
          2.68618  4.42225  2.77519  2.73123  3.46354  2.40513  3.72494  3.29354  2.67741  2.69355  4.24690  2.90347  2.73739  3.18146  2.89801  2.37887  2.77519  2.98518  4.58477  3.61503
          0.01256  4.77944  5.50179  0.61958  0.77255  0.48576  0.95510
    207   2.66051  5.30914  2.58524  2.26767  4.65084  3.34208  3.76195  4.13553  1.84273  3.42182  4.35148  1.99441  3.86411  2.67477  2.99478  2.54776  2.76905  3.69812  5.74316  4.33232    388 - -
          2.68618  4.42225  2.77519  2.73123  3.46354  2.40513  3.72494  3.29354  2.67741  2.69355  4.24690  2.90347  2.73739  3.18146  2.89801  2.37887  2.77519  2.98518  4.58477  3.61503
          0.01256  4.77944  5.50179  0.61958  0.77255  0.48576  0.95510
    208   2.59164  5.28667  2.36222  2.02451  4.62577  3.26334  3.27391  4.10757  2.37430  3.58940  4.32891  2.31749  3.14076  2.85203  2.82447  2.54343  3.00308  3.47828  4.52194  3.54944    389 - -
          2.68618  4.42225  2.77519  2.73123  3.46354  2.40513  3.72494  3.29354  2.67741  2.69355  4.24690  2.90347  2.73739  3.18146  2.89801  2.37887  2.77519  2.98518  4.58477  3.61503
          0.01256  4.77944  5.50179  0.61958  0.77255  0.48576  0.95510
    209   2.79135  5.27876  2.72726  2.27109  4.61403  3.13415  3.52874  3.68736  2.15753  3.57983  4.32209  2.77974  2.29484  2.82504  2.92645  2.49745  2.34533  3.66414  5.71727  4.03847    390 - -
          2.68674  4.42434  2.77383  2.72799  3.46389  2.40458  3.72284  3.29405  2.67798  2.69420  4.24847  2.90586  2.73834  3.18432  2.89690  2.37954  2.77664  2.98479  4.57309  3.61260
          1.34676  1.00217  0.98662  3.30865  0.03725  0.48576  0.95510
    210   1.62227  3.78085  3.00026  2.79644  4.10100  2.63331  3.91998  3.50719  2.79261  3.15345  3.98238  3.12933  3.87657  3.11893  3.21423  2.36898  2.28189  3.13957  5.42479  4.14241    430 - -
          2.68618  4.42225  2.77519  2.73123  3.46354  2.40513  3.72494  3.29354  2.67741  2.69355  4.24690  2.90347  2.73739  3.18146  2.89801  2.37887  2.77519  2.98518  4.58477  3.61503
          0.01997  4.31938  5.04173  0.61958  0.77255  1.09226  0.40866
    211   2.72095  5.02796  3.06527  2.33498  4.32682  3.50707  3.65904  3.75401  2.09243  2.92271  3.47353  3.00750  3.89181  2.54716  1.91848  2.49821  2.94310  3.39502  5.47213  4.13569    431 - -
          2.68618  4.42225  2.77519  2.73123  3.46354  2.40513  3.72494  3.29354  2.67741  2.69355  4.24690  2.90347  2.73739  3.18146  2.89801  2.37887  2.77519  2.98518  4.58477  3.61503
          0.01997  4.31938  5.04173  0.61958  0.77255  1.07047  0.41984
    212   2.61553  5.10974  3.09202  2.51060  4.44123  3.43187  3.66132  3.86964  1.86633  2.92602  4.16821  2.82275  3.67228  2.57255  1.86289  2.75666  2.98654  3.49618  5.52537  4.19547    432 - -
          2.68618  4.42225  2.77519  2.73123  3.46354  2.40513  3.72494  3.29354  2.67741  2.69355  4.24690  2.90347  2.73739  3.18146  2.89801  2.37887  2.77519  2.98518  4.58477  3.61503
          0.01978  4.32883  5.05118  0.61958  0.77255  0.23745  1.55418
    213   2.79319  4.95571  3.15210  2.65969  4.18341  3.63331  2.88039  3.33510  2.44305  1.98322  3.83950  2.90386  3.65601  2.85578  2.67541  2.68588  2.34725  3.18818  5.46569  3.76060    433 - -
          2.68618  4.42225  2.77519  2.73123  3.46354  2.40513  3.72494  3.29354  2.67741  2.69355  4.24690  2.90347  2.73739  3.18146  2.89801  2.37887  2.77519  2.98518  4.58477  3.61503
          0.01256  4.77944  5.50179  0.61958  0.77255  0.48576  0.95510
    214   2.88595  2.95583  5.03910  4.44864  3.50159  4.33870  4.70803  2.10059  4.26774  1.28742  2.79079  4.48527  4.66659  4.40423  4.30501  3.66470  3.33247  1.53069  5.16986  4.00539    434 - -
          2.68618  4.42225  2.77519  2.73123  3.46354  2.40513  3.72494  3.29354  2.67741  2.69355  4.24690  2.90347  2.73739  3.18146  2.89801  2.37887  2.77519  2.98518  4.58477  3.61503
          0.01256  4.77944  5.50179  0.61958  0.77255  0.48576  0.95510
    215   3.63646  5.07325  5.07142  4.61470  3.52908  4.67877  5.16356  2.78702  4.35757  0.45641  3.28576  4.81579  3.62905  4.59842  4.47598  4.09884  3.91404  2.93438  5.56004  4.43653    435 - -
          2.68618  4.42225  2.77519  2.73123  3.46354  2.40513  3.72494  3.29354  2.67741  2.69355  4.24690  2.90347  2.73739  3.18146  2.89801  2.37887  2.77519  2.98518  4.58477  3.61503
          0.01256  4.77944  5.50179  0.61958  0.77255  0.48576  0.95510
    216   4.36501  5.96355  4.96028  4.37851  5.57827  4.55590  4.91895  5.27675  3.16950  4.62150  5.65878  4.63955  5.07241  4.15395  0.20264  4.45081  4.60701  4.97088  6.32269  5.39751    436 - -
          2.68618  4.42225  2.77519  2.73123  3.46354  2.40513  3.72494  3.29354  2.67741  2.69355  4.24690  2.90347  2.73739  3.18146  2.89801  2.37887  2.77519  2.98518  4.58477  3.61503
          0.01256  4.77944  5.50179  0.61958  0.77255  0.48576  0.95510
    217   2.38141  4.60108  4.31186  4.05230  4.99259  3.00592  4.99561  4.41983  4.07775  4.11629  4.91620  3.98493  4.20743  4.31280  4.31805  2.20728  0.59719  3.76301  6.34241  5.19264    437 - -
          2.68618  4.42225  2.77519  2.73123  3.46354  2.40513  3.72494  3.29354  2.67741  2.69355  4.24690  2.90347  2.73739  3.18146  2.89801  2.37887  2.77519  2.98518  4.58477  3.61503
          0.01256  4.77944  5.50179  0.61958  0.77255  0.48576  0.95510
    218   3.52427  5.65434  3.35223  3.08568  4.35817  3.99008  0.81096  4.51322  2.76548  3.94766  4.87703  3.55824  4.49221  2.00495  3.03119  3.49966  3.76248  4.18688  5.66675  4.19543    438 - -
          2.68618  4.42225  2.77519  2.73123  3.46354  2.40513  3.72494  3.29354  2.67741  2.69355  4.24690  2.90347  2.73739  3.18146  2.89801  2.37887  2.77519  2.98518  4.58477  3.61503
          0.01256  4.77944  5.50179  0.61958  0.77255  0.48576  0.95510
    219   2.39026  3.43817  4.36543  3.97018  4.66772  2.54558  4.83404  4.07478  3.91574  3.77656  4.60657  3.64581  4.19301  4.16601  4.17350  2.65375  0.69697  3.55384  6.05544  4.88571    439 - -
          2.68618  4.42225  2.77519  2.73123  3.46354  2.40513  3.72494  3.29354  2.67741  2.69355  4.24690  2.90347  2.73739  3.18146  2.89801  2.37887  2.77519  2.98518  4.58477  3.61503
          0.01256  4.77944  5.50179  0.61958  0.77255  0.48576  0.95510
    220   2.70694  4.64200  4.22568  3.97899  5.01075  3.42402  4.96552  4.43380  3.99880  4.14292  4.95551  3.96434  4.22373  4.26821  4.25080  0.97388  1.13508  3.78626  6.35372  5.17918    440 - -
          2.68618  4.42225  2.77519  2.73123  3.46354  2.40513  3.72494  3.29354  2.67741  2.69355  4.24690  2.90347  2.73739  3.18146  2.89801  2.37887  2.77519  2.98518  4.58477  3.61503
          0.01256  4.77944  5.50179  0.61958  0.77255  0.48576  0.95510
    221   1.25880  3.98992  3.73859  3.21393  4.23785  2.99702  4.25504  3.63197  3.18620  3.30650  4.15301  3.28113  2.20840  3.49903  3.57242  2.40461  2.86515  2.72947  5.60714  4.35680    441 - -
          2.68618  4.42225  2.77519  2.73123  3.46354  2.40513  3.72494  3.29354  2.67741  2.69355  4.24690  2.90347  2.73739  3.18146  2.89801  2.37887  2.77519  2.98518  4.58477  3.61503
          0.01256  4.77944  5.50179  0.61958  0.77255  0.48576  0.95510
    222   2.74471  4.27872  4.30781  3.71971  3.38261  3.92123  2.43452  2.48407  3.59339  2.01792  2.98395  3.91507  4.29000  3.80989  3.76378  2.94330  2.57362  1.56872  4.89595  3.70534    442 - -
          2.68618  4.42225  2.77519  2.73123  3.46354  2.40513  3.72494  3.29354  2.67741  2.69355  4.24690  2.90347  2.73739  3.18146  2.89801  2.37887  2.77519  2.98518  4.58477  3.61503
          0.01256  4.77944  5.50179  0.61958  0.77255  0.48576  0.95510
    223   2.88192  5.30013  3.01033  2.14462  4.64782  3.60120  3.85220  4.11219  2.60826  3.62476  4.39332  3.09877  4.03426  1.69042  3.08494  1.89814  2.27786  3.70327  5.78264  4.39127    443 - -
          2.68618  4.42225  2.77519  2.73123  3.46354  2.40513  3.72494  3.29354  2.67741  2.69355  4.24690  2.90347  2.73739  3.18146  2.89801  2.37887  2.77519  2.98518  4.58477  3.61503
          0.01256  4.77944  5.50179  0.61958  0.77255  0.48576  0.95510
    224   1.66430  4.32601  4.39170  3.81036  3.45520  3.98394  4.32560  1.82449  3.68592  2.01343  3.45010  3.99869  3.03717  3.90315  3.85593  3.18778  3.05950  2.09695  4.98893  3.79813    444 - -
          2.68618  4.42225  2.77519  2.73123  3.46354  2.40513  3.72494  3.29354  2.67741  2.69355  4.24690  2.90347  2.73739  3.18146  2.89801  2.37887  2.77519  2.98518  4.58477  3.61503
          0.01256  4.77944  5.50179  0.61958  0.77255  0.48576  0.95510
    225   3.17496  5.54236  3.40026  1.91951  4.96715  3.84850  3.32957  4.37382  2.13003  3.79790  4.59639  3.12286  4.23100  2.91582  1.12752  3.13486  3.37026  3.98322  5.85674  4.57743    445 - -
          2.68618  4.42225  2.77519  2.73123  3.46354  2.40513  3.72494  3.29354  2.67741  2.69355  4.24690  2.90347  2.73739  3.18146  2.89801  2.37887  2.77519  2.98518  4.58477  3.61503
          0.01256  4.77944  5.50179  0.61958  0.77255  0.48576  0.95510
    226   2.48983  3.10074  3.42569  2.27832  3.48516  3.70404  3.14286  3.07345  2.69585  2.93514  3.33513  3.17719  4.08853  2.87877  3.25483  2.92763  2.27463  2.90069  5.26189  2.71238    446 - -
          2.68618  4.42225  2.77519  2.73123  3.46354  2.40513  3.72494  3.29354  2.67741  2.69355  4.24690  2.90347  2.73739  3.18146  2.89801  2.37887  2.77519  2.98518  4.58477  3.61503
          0.01256  4.77944  5.50179  0.61958  0.77255  0.48576  0.95510
    227   3.52990  5.01554  5.61741  5.02078  1.94839  5.01646  5.28463  2.65974  4.86144  0.87918  1.82469  5.15391  5.15783  4.80679  4.83475  4.36840  3.94837  2.66673  5.44761  4.41191    447 - -
          2.68618  4.42225  2.77519  2.73123  3.46354  2.40513  3.72494  3.29354  2.67741  2.69355  4.24690  2.90347  2.73739  3.18146  2.89801  2.37887  2.77519  2.98518  4.58477  3.61503
          0.01256  4.77944  5.50179  0.61958  0.77255  0.48576  0.95510
    228   2.17307  5.20471  2.95998  2.19833  4.51154  3.58004  3.51368  3.62781  2.33903  2.98840  4.25563  3.06406  3.39972  2.35953  2.88199  2.32047  3.02173  3.29147  5.66097  3.13519    448 - -
          2.68615  4.42229  2.77516  2.73123  3.46350  2.40516  3.72486  3.29358  2.67741  2.69352  4.24674  2.90350  2.73743  3.18150  2.89804  2.37881  2.77523  2.98516  4.58481  3.61507
          0.04245  3.28381  5.50179  0.98519  0.46740  0.48576  0.95510
    229   2.59853  5.30061  2.64011  1.96759  4.64450  3.33522  3.75329  4.12950  1.87185  3.60517  4.15598  2.69271  3.95952  2.77209  2.40550  2.58200  2.63875  3.69066  5.73370  4.32359    453 - -
          2.68581  4.42259  2.77480  2.73115  3.46388  2.40547  3.72482  3.29307  2.67705  2.69314  4.24724  2.90326  2.73774  3.18168  2.89773  2.37917  2.77549  2.98552  4.58511  3.61521
          0.84159  1.15664  1.36871  1.15712  0.37745  0.48576  0.95510
    230   2.59124  5.13490  2.76677  2.33925  3.91109  2.57497  3.43080  3.91707  2.30209  3.42778  4.18357  2.50612  3.87347  2.77797  2.60470  2.20903  2.85756  3.23919  5.58536  4.19253    458 - -
          2.68618  4.42225  2.77519  2.73123  3.46354  2.40513  3.72494  3.29354  2.67741  2.69355  4.24690  2.90347  2.73739  3.18146  2.89801  2.37887  2.77519  2.98518  4.58477  3.61503
          0.01679  4.49129  5.21363  0.61958  0.77255  0.28193  1.40377
    231   2.48256  5.27435  2.51820  2.29391  3.28213  2.95538  3.32487  3.59780  2.28183  3.57497  4.14810  2.61202  3.27364  2.52155  2.71116  2.64536  3.02110  3.31108  5.71362  4.30935    459 - -
          2.68618  4.42225  2.77519  2.73123  3.46354  2.40513  3.72494  3.29354  2.67741  2.69355  4.24690  2.90347  2.73739  3.18146  2.89801  2.37887  2.77519  2.98518  4.58477  3.61503
          0.01256  4.77944  5.50179  0.61958  0.77255  0.48576  0.95510
    232   2.79295  5.29776  2.71007  1.96157  3.87540  3.25402  3.27261  3.94772  1.85162  3.60179  4.33929  2.25521  3.95991  2.60452  2.94210  2.75610  2.86460  3.68700  5.73178  4.32221    460 - -
          2.68618  4.42225  2.77519  2.73123  3.46354  2.40513  3.72494  3.29354  2.67741  2.69355  4.24690  2.90347  2.73739  3.18146  2.89801  2.37887  2.77519  2.98518  4.58477  3.61503
          0.09255  4.77944  2.52577  0.61958  0.77255  0.48576  0.95510
    233   2.57360  4.75785  3.32121  2.71689  3.94503  3.02789  3.61545  2.29984  2.48358  2.89526  3.84521  3.05084  1.99475  3.07983  3.16994  2.86983  2.95719  2.99890  5.29906  3.76981    461 - -
          2.68618  4.42225  2.77520  2.73124  3.46354  2.40513  3.72495  3.29354  2.67732  2.69355  4.24690  2.90347  2.73740  3.18147  2.89801  2.37887  2.77520  2.98519  4.58477  3.61504
          0.03408  3.53720  5.42284  0.47960  0.96504  0.39808  1.11356
    234   2.98023  5.52884  2.61997  2.43930  4.86643  3.55979  3.97974  4.33605  1.88605  3.83730  4.63016  3.13102  1.23753  3.11106  3.23697  3.02699  3.32971  3.92704  5.98893  4.58147    463 - -
          2.68618  4.42225  2.77519  2.73123  3.46354  2.40513  3.72494  3.29354  2.67741  2.69355  4.24690  2.90347  2.73739  3.18146  2.89801  2.37887  2.77519  2.98518  4.58477  3.61503
          0.01256  4.77944  5.50179  0.61958  0.77255  0.48576  0.95510
    235   2.43967  4.49216  3.71968  3.15110  3.10415  2.97721  3.77591  2.12961  3.10124  2.37159  3.59676  2.81203  4.16729  2.90229  3.44350  2.36225  2.88377  2.49475  5.07755  3.50923    464 - -
          2.68618  4.42225  2.77519  2.73123  3.46354  2.40513  3.72494  3.29354  2.67741  2.69355  4.24690  2.90347  2.73739  3.18146  2.89801  2.37887  2.77519  2.98518  4.58477  3.61503
          0.01256  4.77944  5.50179  0.61958  0.77255  0.48576  0.95510
    236   2.70103  5.31752  3.22992  2.65168  4.66478  2.33293  3.71832  4.10499  1.54371  3.59643  4.37221  3.17159  4.07294  2.88427  1.88453  2.83857  3.14843  3.71288  5.72569  3.85477    465 - -
          2.68618  4.42225  2.77519  2.73123  3.46354  2.40513  3.72494  3.29354  2.67741  2.69355  4.24690  2.90347  2.73739  3.18146  2.89801  2.37887  2.77519  2.98518  4.58477  3.61503
          0.01256  4.77944  5.50179  0.61958  0.77255  0.48576  0.95510
    237   2.51276  4.20595  4.71880  4.10927  2.06019  3.98766  4.31640  1.86660  3.90998  2.22057  2.72649  3.90228  4.34995  4.05306  3.94244  3.29672  3.05502  2.06827  4.82636  2.49764    466 - -
          2.68618  4.42225  2.77519  2.73123  3.46354  2.40513  3.72494  3.29354  2.67741  2.69355  4.24690  2.90347  2.73739  3.18146  2.89801  2.37887  2.77519  2.98518  4.58477  3.61503
          0.01256  4.77944  5.50179  0.61958  0.77255  0.48576  0.95510
    238   3.07602  4.63282  5.25203  4.65953  1.53003  4.57073  4.91566  1.78414  4.48406  1.48619  3.09135  4.71835  4.84527  4.56178  4.49973  3.90405  3.54258  1.99361  5.28159  4.16216    467 - -
          2.68618  4.42225  2.77519  2.73123  3.46354  2.40513  3.72494  3.29354  2.67741  2.69355  4.24690  2.90347  2.73739  3.18146  2.89801  2.37887  2.77519  2.98518  4.58477  3.61503
          0.01256  4.77944  5.50179  0.61958  0.77255  0.48576  0.95510
    239   2.23984  2.96460  4.17220  3.59803  3.38413  3.01999  4.21778  1.92204  3.49712  2.56012  3.47605  3.83407  4.25508  3.73516  3.71567  2.02180  2.49691  2.42774  4.97148  3.77474    468 - -
          2.68618  4.42225  2.77519  2.73123  3.46354  2.40513  3.72494  3.29354  2.67741  2.69355  4.24690  2.90347  2.73739  3.18146  2.89801  2.37887  2.77519  2.98518  4.58477  3.61503
          0.01256  4.77944  5.50179  0.61958  0.77255  0.48576  0.95510
    240   2.76539  4.32034  4.14085  3.55960  3.20583  3.88528  4.18199  1.84120  3.45886  2.35153  3.43490  3.81656  2.37599  3.69974  3.39553  2.50587  2.51812  2.12870  4.93156  3.73333    469 - -
          2.68618  4.42225  2.77519  2.73123  3.46354  2.40513  3.72494  3.29354  2.67741  2.69355  4.24690  2.90347  2.73739  3.18146  2.89801  2.37887  2.77519  2.98518  4.58477  3.61503
          0.01256  4.77944  5.50179  0.61958  0.77255  0.48576  0.95510
    241   1.93210  5.29761  2.41902  2.30763  4.60782  1.71340  3.85399  3.64388  2.64291  3.59600  4.37050  3.08447  4.03211  2.75515  3.13881  2.85832  3.12490  3.67358  5.76953  4.37361    470 - -
          2.68618  4.42225  2.77519  2.73123  3.46354  2.40513  3.72494  3.29354  2.67741  2.69355  4.24690  2.90347  2.73739  3.18146  2.89801  2.37887  2.77519  2.98518  4.58477  3.61503
          0.01256  4.77944  5.50179  0.61958  0.77255  0.48576  0.95510
    242   2.71806  5.36881  2.15642  2.46053  4.72140  3.62707  3.80581  4.19106  1.81310  3.54069  4.41592  3.01330  4.03005  2.90922  1.66502  2.85231  3.11841  3.76528  5.78197  4.39585    471 - -
          2.68618  4.42225  2.77519  2.73123  3.46354  2.40513  3.72494  3.29354  2.67741  2.69355  4.24690  2.90347  2.73739  3.18146  2.89801  2.37887  2.77519  2.98518  4.58477  3.61503
          0.01256  4.77944  5.50179  0.61958  0.77255  0.48576  0.95510
    243   2.57168  2.82504  4.93683  4.45749  3.95411  4.00246  4.93593  2.49856  4.31603  2.84408  3.88154  4.40746  4.57387  4.51470  4.42915  3.41054  2.57567  0.78543  5.57988  4.39586    472 - -
          2.68618  4.42225  2.77519  2.73123  3.46354  2.40513  3.72494  3.29354  2.67741  2.69355  4.24690  2.90347  2.73739  3.18146  2.89801  2.37887  2.77519  2.98518  4.58477  3.61503
          0.01256  4.77944  5.50179  0.61958  0.77255  0.48576  0.95510
    244   4.88630  5.78688  5.66912  5.63281  0.97184  5.32726  3.94902  4.42673  5.40899  3.55048  4.94332  4.85639  5.58069  5.03759  5.19222  4.74787  5.07917  4.39591  4.02015  0.77915    473 - -
          2.68618  4.42225  2.77519  2.73123  3.46354  2.40513  3.72494  3.29354  2.67741  2.69355  4.24690  2.90347  2.73739  3.18146  2.89801  2.37887  2.77519  2.98518  4.58477  3.61503
          0.01256  4.77944  5.50179  0.61958  0.77255  0.48576  0.95510
    245   4.36501  5.96355  4.96028  4.37851  5.57827  4.55590  4.91895  5.27675  3.16950  4.62150  5.65878  4.63955  5.07241  4.15395  0.20264  4.45081  4.60701  4.97088  6.32269  5.39751    474 - -
          2.68618  4.42225  2.77519  2.73123  3.46354  2.40513  3.72494  3.29354  2.67741  2.69355  4.24690  2.90347  2.73739  3.18146  2.89801  2.37887  2.77519  2.98518  4.58477  3.61503
          0.01256  4.77944  5.50179  0.61958  0.77255  0.48576  0.95510
    246   2.79355  4.49044  3.09327  2.53627  4.48318  3.58657  3.04545  3.93710  2.44648  3.46896  4.06664  2.30334  3.12252  2.79463  1.83825  2.59240  2.88202  3.36528  5.64471  3.54186    475 - -
          2.68618  4.42225  2.77519  2.73123  3.46354  2.40513  3.72494  3.29354  2.67741  2.69355  4.24690  2.90347  2.73739  3.18146  2.89801  2.37887  2.77519  2.98518  4.58477  3.61503
          0.01256  4.77944  5.50179  0.61958  0.77255  0.48576  0.95510
    247   3.65713  6.42057  0.71805  1.44175  5.68119  3.70030  4.37259  5.28956  3.56606  4.72230  5.64328  3.14590  4.39899  3.56096  4.28990  3.47003  3.97883  4.80464  6.84772  5.23143    476 - -
          2.68618  4.42225  2.77519  2.73123  3.46354  2.40513  3.72494  3.29354  2.67741  2.69355  4.24690  2.90347  2.73739  3.18146  2.89801  2.37887  2.77519  2.98518  4.58477  3.61503
          0.01256  4.77944  5.50179  0.61958  0.77255  0.48576  0.95510
    248   2.39070  5.25545  2.75310  1.87304  4.38435  3.57143  3.76118  4.05420  2.41474  3.55257  4.30126  2.90033  3.96487  2.53536  2.99352  2.30411  2.32437  3.29689  5.69973  3.45184    477 - -
          2.68618  4.42225  2.77519  2.73123  3.46354  2.40513  3.72494  3.29354  2.67741  2.69355  4.24690  2.90347  2.73739  3.18146  2.89801  2.37887  2.77519  2.98518  4.58477  3.61503
          0.14952  4.77944  2.03656  0.61958  0.77255  0.48576  0.95510
    249   2.96474  4.44072  2.96516  3.94823  3.64241  4.21705  4.57975  1.61514  3.85472  2.06216  3.56897  4.18751  4.56393  4.09630  4.06592  3.52242  3.01295  1.27725  5.26664  4.06411    478 - -
          2.68618  4.42225  2.77519  2.73123  3.46354  2.40513  3.72494  3.29354  2.67741  2.69355  4.24690  2.90347  2.73739  3.18146  2.89801  2.37887  2.77519  2.98518  4.58477  3.61503
          0.01439  4.64431  5.36666  0.61958  0.77255  0.35558  1.20654
    250   3.39367  5.81344  0.52202  2.64521  5.48091  3.31519  4.40524  5.02905  3.55737  4.54402  5.42415  3.21396  4.34305  3.59903  4.20503  3.03574  3.35919  4.50002  6.70070  5.16634    479 - -
          2.68618  4.42225  2.77519  2.73123  3.46354  2.40513  3.72494  3.29354  2.67741  2.69355  4.24690  2.90347  2.73739  3.18146  2.89801  2.37887  2.77519  2.98518  4.58477  3.61503
          0.01256  4.77944  5.50179  0.61958  0.77255  0.48576  0.95510
    251   1.63990  4.87589  3.27652  2.71694  4.08313  3.65443  3.86655  3.28186  2.28168  2.99825  3.76334  3.21974  3.26480  2.84049  2.91679  2.45214  3.02577  3.19021  4.20147  3.30546    480 - -
          2.68618  4.42225  2.77519  2.73123  3.46354  2.40513  3.72494  3.29354  2.67741  2.69355  4.24690  2.90347  2.73739  3.18146  2.89801  2.37887  2.77519  2.98518  4.58477  3.61503
          0.01256  4.77944  5.50179  0.61958  0.77255  0.48576  0.95510
    252   2.93028  5.07417  3.38555  2.87530  4.53256  3.68175  4.00364  3.93911  2.10499  3.51900  4.34002  3.34235  4.14895  3.15765  2.86055  2.37792  1.12369  3.57676  5.71779  4.42511    481 - -
          2.68618  4.42225  2.77519  2.73123  3.46354  2.40513  3.72494  3.29354  2.67741  2.69355  4.24690  2.90347  2.73739  3.18146  2.89801  2.37887  2.77519  2.98518  4.58477  3.61503
          0.01256  4.77944  5.50179  0.61958  0.77255  0.48576  0.95510
    253   3.38079  5.37918  3.50905  3.25065  4.20262  3.91845  0.62975  4.39209  2.86774  3.88937  4.82298  3.65591  4.47994  3.54229  2.91151  3.12576  3.68992  4.04046  5.57991  4.09318    482 - -
          2.68618  4.42225  2.77519  2.73123  3.46354  2.40513  3.72494  3.29354  2.67741  2.69355  4.24690  2.90347  2.73739  3.18146  2.89801  2.37887  2.77519  2.98518  4.58477  3.61503
          0.01256  4.77944  5.50179  0.61958  0.77255  0.48576  0.95510
    254   2.80363  4.53654  3.65283  2.93120  3.67366  3.45224  3.71378  3.03988  3.04765  1.76465  3.64155  3.50364  4.15628  3.35517  3.40402  2.15563  2.41071  2.81306  5.11551  2.41089    483 - -
          2.68618  4.42225  2.77519  2.73123  3.46354  2.40513  3.72494  3.29354  2.67741  2.69355  4.24690  2.90347  2.73739  3.18146  2.89801  2.37887  2.77519  2.98518  4.58477  3.61503
          0.01256  4.77944  5.50179  0.61958  0.77255  0.48576  0.95510
    255   2.11393  4.52861  3.68805  3.12159  3.66812  3.78330  3.04360  2.70562  3.07020  2.61230  3.34822  3.52572  1.68246  3.37635  3.42226  3.03101  3.04075  2.56626  5.11686  3.88216    484 - -
          2.68618  4.42225  2.77519  2.73123  3.46354  2.40513  3.72494  3.29354  2.67741  2.69355  4.24690  2.90347  2.73739  3.18146  2.89801  2.37887  2.77519  2.98518  4.58477  3.61503
          0.01256  4.77944  5.50179  0.61958  0.77255  0.48576  0.95510
    256   2.79849  4.89580  2.78546  1.81371  4.10667  3.65307  3.86558  2.70447  2.69670  3.06819  2.62166  3.21277  4.04189  2.58125  3.14626  2.86387  3.03000  2.43846  5.41993  4.10808    485 - -
          2.68618  4.42225  2.77519  2.73123  3.46354  2.40513  3.72494  3.29354  2.67741  2.69355  4.24690  2.90347  2.73739  3.18146  2.89801  2.37887  2.77519  2.98518  4.58477  3.61503
          0.01256  4.77944  5.50179  0.61958  0.77255  0.48576  0.95510
    257   4.64984  5.79262  5.52064  5.45691  0.23155  4.96600  4.61822  4.18490  5.37574  3.36664  4.80327  5.17665  5.44997  5.31433  5.27358  4.81767  4.97275  4.22592  4.72819  3.03737    486 - -
          2.68618  4.42225  2.77519  2.73123  3.46354  2.40513  3.72494  3.29354  2.67741  2.69355  4.24690  2.90347  2.73739  3.18146  2.89801  2.37887  2.77519  2.98518  4.58477  3.61503
          0.01256  4.77944  5.50179  0.61958  0.77255  0.48576  0.95510
    258   2.81220  4.89386  3.15682  2.64653  3.68065  3.66347  1.50635  3.50170  2.71531  3.13682  3.79770  2.83674  4.05467  3.05991  3.15993  2.81899  2.89635  3.20995  5.38781  2.82791    487 - -
          2.68618  4.42225  2.77519  2.73123  3.46354  2.40513  3.72494  3.29354  2.67741  2.69355  4.24690  2.90347  2.73739  3.18146  2.89801  2.37887  2.77519  2.98518  4.58477  3.61503
          0.01256  4.77944  5.50179  0.61958  0.77255  0.48576  0.95510
    259   4.07956  5.87540  3.97801  3.83679  5.19834  4.30931  4.96231  5.09723  3.61613  4.48078  5.57011  4.27175  4.92446  0.24971  3.84121  4.13267  4.41884  4.78285  6.29876  5.13707    488 - -
          2.68618  4.42225  2.77519  2.73123  3.46354  2.40513  3.72494  3.29354  2.67741  2.69355  4.24690  2.90347  2.73739  3.18146  2.89801  2.37887  2.77519  2.98518  4.58477  3.61503
          0.01256  4.77944  5.50179  0.61958  0.77255  0.48576  0.95510
    260   2.91992  3.46860  4.92260  4.32722  3.46270  4.20888  4.57069  1.72373  4.14011  1.93143  2.08075  4.35387  4.55467  4.28790  4.17870  3.52911  2.65610  1.63529  5.06187  3.88478    489 - -
          2.68618  4.42225  2.77519  2.73123  3.46354  2.40513  3.72494  3.29354  2.67741  2.69355  4.24690  2.90347  2.73739  3.18146  2.89801  2.37887  2.77519  2.98518  4.58477  3.61503
          0.01256  4.77944  5.50179  0.61958  0.77255  0.48576  0.95510
    261   3.61002  6.32327  1.79993  0.60176  5.60186  3.70347  4.34871  5.19472  3.49512  4.63801  5.53866  3.15503  4.38541  3.53149  4.18063  3.43898  3.92371  4.71980  6.75726  5.17542    490 - -
          2.68618  4.42225  2.77519  2.73123  3.46354  2.40513  3.72494  3.29354  2.67741  2.69355  4.24690  2.90347  2.73739  3.18146  2.89801  2.37887  2.77519  2.98518  4.58477  3.61503
          0.01256  4.77944  5.50179  0.61958  0.77255  0.48576  0.95510
    262   2.68866  4.68605  4.06824  3.72518  3.11391  0.69191  4.58205  3.56343  3.71827  3.01209  4.27228  3.90408  4.32001  4.00579  3.99622  3.08423  3.29140  3.26395  5.54693  4.17383    491 - -
          2.68618  4.42225  2.77519  2.73123  3.46354  2.40513  3.72494  3.29354  2.67741  2.69355  4.24690  2.90347  2.73739  3.18146  2.89801  2.37887  2.77519  2.98518  4.58477  3.61503
          0.01256  4.77944  5.50179  0.61958  0.77255  0.48576  0.95510
    263   1.91714  4.26664  4.78822  4.17960  2.85261  4.06252  4.39325  1.91023  3.98265  1.56957  3.05276  4.20261  4.41493  4.11757  4.01302  3.37366  3.12124  2.07955  4.07585  3.71888    492 - -
          2.68618  4.42225  2.77519  2.73123  3.46354  2.40513  3.72494  3.29354  2.67741  2.69355  4.24690  2.90347  2.73739  3.18146  2.89801  2.37887  2.77519  2.98518  4.58477  3.61503
          0.01256  4.77944  5.50179  0.61958  0.77255  0.48576  0.95510
    264   2.60680  3.99526  4.59543  3.71447  3.30217  3.95356  4.14056  2.32319  3.81264  1.97859  3.32484  4.05747  4.31898  3.97613  3.88157  3.15856  2.42748  1.40975  3.59170  3.36155    493 - -
          2.68618  4.42225  2.77519  2.73123  3.46354  2.40513  3.72494  3.29354  2.67741  2.69355  4.24690  2.90347  2.73739  3.18146  2.89801  2.37887  2.77519  2.98518  4.58477  3.61503
          0.01256  4.77944  5.50179  0.61958  0.77255  0.48576  0.95510
    265   2.44577  3.84324  4.74566  4.14050  3.34250  3.73485  4.37123  1.77820  3.94757  2.01186  3.00565  4.16819  4.39313  4.09708  3.98827  3.34371  3.08995  1.44591  4.88641  3.29476    494 - -
          2.68751  4.42513  2.77324  2.72971  3.46641  2.40767  3.72678  3.29167  2.67495  2.69323  4.24032  2.90176  2.73848  3.18228  2.89878  2.38033  2.77501  2.98408  4.58223  3.61473
          0.19818  1.73899  5.50179  3.71439  0.02467  0.48576  0.95510
    266   2.61163  5.63066  1.36106  1.96482  4.95244  2.21368  3.97263  4.45618  2.60137  3.93061  4.70465  3.00575  4.12142  3.09726  3.36610  2.73007  3.32818  4.01402  6.07042  4.61379    552 - -
          2.68618  4.42225  2.77519  2.73123  3.46354  2.40513  3.72494  3.29354  2.67741  2.69355  4.24690  2.90347  2.73739  3.18146  2.89801  2.37887  2.77519  2.98518  4.58477  3.61503
          0.01256  4.77944  5.50179  0.61958  0.77255  0.48576  0.95510
    267   2.79204  5.28407  2.48528  2.16113  4.62168  3.56773  3.57495  4.10207  1.84523  2.79701  4.32684  2.88108  3.62458  2.78846  2.66672  2.75777  2.36090  3.67073  5.72093  3.90709    553 - -
          2.68618  4.42225  2.77519  2.73123  3.46354  2.40513  3.72494  3.29354  2.67741  2.69355  4.24690  2.90347  2.73739  3.18146  2.89801  2.37887  2.77519  2.98518  4.58477  3.61503
          0.02177  4.77944  4.33254  0.61958  0.77255  0.48576  0.95510
    268   2.88998  5.41632  2.02002  2.04603  4.75201  2.28696  3.72101  4.24353  2.15052  3.71750  4.46521  2.19312  4.01520  2.93371  3.10715  2.78756  3.03187  3.80302  5.84858  4.22918    554 - -
          2.68625  4.42232  2.77478  2.73130  3.46361  2.40516  3.72501  3.29361  2.67745  2.69362  4.24697  2.90347  2.73747  3.18148  2.89808  2.37894  2.77527  2.98465  4.58484  3.61510
          0.12997  2.13913  5.49269  0.67149  0.71528  0.47329  0.97537
    269   2.65368  4.36004  4.93217  4.32855  2.47812  4.20288  4.54394  1.84843  4.13427  1.50825  3.16287  4.35072  4.53999  4.25920  4.15833  3.52056  3.23414  1.64606  5.01015  3.57362    557 - -
          2.68618  4.42225  2.77519  2.73123  3.46354  2.40513  3.72494  3.29354  2.67741  2.69355  4.24690  2.90347  2.73739  3.18146  2.89801  2.37887  2.77519  2.98518  4.58477  3.61503
          0.01256  4.77944  5.50179  0.61958  0.77255  0.48576  0.95510
    270   2.76415  3.10893  3.34754  2.78991  4.01721  3.49918  3.71508  3.40790  2.74134  3.06332  3.91100  2.39108  4.06354  3.11021  3.06292  1.93844  2.12920  2.60199  5.36268  4.07096    558 - -
          2.68618  4.42225  2.77519  2.73123  3.46354  2.40513  3.72494  3.29354  2.67741  2.69355  4.24690  2.90347  2.73739  3.18146  2.89801  2.37887  2.77519  2.98518  4.58477  3.61503
          0.01256  4.77944  5.50179  0.61958  0.77255  0.48576  0.95510
    271   2.88854  4.28721  4.66042  4.06048  1.78725  4.04574  4.36862  2.48620  3.88904  2.04380  2.57877  4.14185  4.40118  4.04959  3.96486  2.17713  3.12050  1.94012  4.90528  3.72701    559 - -
          2.68618  4.42225  2.77519  2.73123  3.46354  2.40513  3.72494  3.29354  2.67741  2.69355  4.24690  2.90347  2.73739  3.18146  2.89801  2.37887  2.77519  2.98518  4.58477  3.61503
          0.01256  4.77944  5.50179  0.61958  0.77255  0.48576  0.95510
    272   2.17917  3.90939  3.07864  2.52227  4.52798  2.98540  3.77144  3.98988  2.25216  3.50726  4.26707  2.90191  3.97298  2.14008  2.41703  2.42461  2.62523  3.51541  5.67028  4.28218    560 - -
          2.68618  4.42225  2.77519  2.73123  3.46354  2.40513  3.72494  3.29354  2.67741  2.69355  4.24690  2.90347  2.73739  3.18146  2.89801  2.37887  2.77519  2.98518  4.58477  3.61503
          0.01256  4.77944  5.50179  0.61958  0.77255  0.48576  0.95510
    273   3.02618  5.55110  1.79616  2.38951  4.86651  3.61093  1.73792  4.36020  2.76629  3.84516  4.61710  2.26738  4.09779  3.02428  3.28897  2.96264  2.50130  3.92981  5.98971  4.54982    561 - -
          2.68618  4.42225  2.77519  2.73123  3.46354  2.40513  3.72494  3.29354  2.67741  2.69355  4.24690  2.90347  2.73739  3.18146  2.89801  2.37887  2.77519  2.98518  4.58477  3.61503
          0.01256  4.77944  5.50179  0.61958  0.77255  0.48576  0.95510
    274   4.22109  5.42653  5.96176  5.43345  3.43571  5.54027  5.80953  2.68134  5.20043  0.35212  2.85034  5.69511  5.53404  5.12804  5.17035  4.99969  4.42835  2.98835  5.73275  4.75185    562 - -
          2.68618  4.42225  2.77519  2.73123  3.46354  2.40513  3.72494  3.29354  2.67741  2.69355  4.24690  2.90347  2.73739  3.18146  2.89801  2.37887  2.77519  2.98518  4.58477  3.61503
          0.01256  4.77944  5.50179  0.61958  0.77255  0.48576  0.95510
    275   2.87497  4.71887  3.58892  3.00378  3.87427  3.79044  3.98797  2.75227  1.45158  1.94871  3.27626  3.44436  4.16654  3.18962  2.89325  3.03255  2.95789  2.99423  5.26570  4.02010    563 - -
          2.68618  4.42225  2.77519  2.73123  3.46354  2.40513  3.72494  3.29354  2.67741  2.69355  4.24690  2.90347  2.73739  3.18146  2.89801  2.37887  2.77519  2.98518  4.58477  3.61503
          0.01256  4.77944  5.50179  0.61958  0.77255  0.48576  0.95510
    276   2.70993  5.06587  2.63891  2.60159  4.19840  1.69973  3.81411  3.75274  2.50461  3.33340  4.13233  3.12838  4.00587  2.95096  2.50878  2.73119  3.03175  3.40976  3.18059  3.85230    564 - -
          2.68618  4.42225  2.77519  2.73123  3.46354  2.40513  3.72494  3.29354  2.67741  2.69355  4.24690  2.90347  2.73739  3.18146  2.89801  2.37887  2.77519  2.98518  4.58477  3.61503
          0.01256  4.77944  5.50179  0.61958  0.77255  0.48576  0.95510
    277   2.80485  4.24279  4.42343  3.82898  2.83973  3.93161  4.24530  2.06396  3.68300  2.16210  2.88858  3.97251  4.29888  3.51137  3.57694  2.53036  1.93039  2.05519  4.85889  3.67324    565 - -
          2.68618  4.42225  2.77519  2.73123  3.46354  2.40513  3.72494  3.29354  2.67741  2.69355  4.24690  2.90347  2.73739  3.18146  2.89801  2.37887  2.77519  2.98518  4.58477  3.61503
          0.01256  4.77944  5.50179  0.61958  0.77255  0.48576  0.95510
    278   3.81812  5.07198  5.72353  5.13018  2.96718  5.13054  5.40056  1.66667  4.97715  0.67238  2.81214  5.27462  5.23823  4.89486  4.93761  4.49232  4.02468  2.82285  5.51538  4.08917    566 - -
          2.68618  4.42225  2.77519  2.73123  3.46354  2.40513  3.72494  3.29354  2.67741  2.69355  4.24690  2.90347  2.73739  3.18146  2.89801  2.37887  2.77519  2.98518  4.58477  3.61503
          0.01256  4.77944  5.50179  0.61958  0.77255  0.48576  0.95510
    279   2.57555  5.29619  2.73103  1.70408  4.63843  3.56629  3.45271  4.00312  2.06120  3.59992  4.33781  2.96465  3.96028  2.71435  2.53313  2.68082  2.43592  3.68535  5.73016  4.16116    567 - -
          2.68618  4.42225  2.77519  2.73123  3.46354  2.40513  3.72494  3.29354  2.67741  2.69355  4.24690  2.90347  2.73739  3.18146  2.89801  2.37887  2.77519  2.98518  4.58477  3.61503
          0.01256  4.77944  5.50179  0.61958  0.77255  0.48576  0.95510
    280   2.66143  5.13975  2.65140  1.79060  4.42329  3.49072  3.59880  3.08204  2.52255  2.61145  4.04756  2.94475  3.98414  2.90838  2.83032  2.68258  2.41743  3.22733  5.61112  4.24069    568 - -
          2.68618  4.42225  2.77519  2.73123  3.46354  2.40513  3.72494  3.29354  2.67741  2.69355  4.24690  2.90347  2.73739  3.18146  2.89801  2.37887  2.77519  2.98518  4.58477  3.61503
          0.01256  4.77944  5.50179  0.61958  0.77255  0.48576  0.95510
    281   3.15518  4.49683  5.07140  4.47508  1.38976  4.37865  4.71583  1.80117  4.29226  1.88174  2.87721  4.51955  4.68938  4.40123  4.31937  3.52091  3.38555  1.98741  5.14122  3.98740    569 - -
          2.68618  4.42225  2.77519  2.73123  3.46354  2.40513  3.72494  3.29354  2.67741  2.69355  4.24690  2.90347  2.73739  3.18146  2.89801  2.37887  2.77519  2.98518  4.58477  3.61503
          0.01256  4.77944  5.50179  0.61958  0.77255  0.48576  0.95510
    282   1.92540  3.68587  4.72836  4.11879  2.65675  3.99338  4.32532  2.00637  3.91897  1.96821  3.26206  4.13477  4.35544  4.06182  3.95019  3.30296  3.05843  2.00291  4.83492  2.55272    570 - -
          2.68618  4.42225  2.77519  2.73123  3.46354  2.40513  3.72494  3.29354  2.67741  2.69355  4.24690  2.90347  2.73739  3.18146  2.89801  2.37887  2.77519  2.98518  4.58477  3.61503
          0.01256  4.77944  5.50179  0.61958  0.77255  0.48576  0.95510
    283   2.67543  5.04593  3.06086  2.42524  4.57639  3.26838  2.72333  3.57188  2.02537  3.54784  4.29770  2.79185  3.96603  2.80197  2.31729  2.18989  2.64631  3.63130  5.69622  3.87454    571 - -
          2.68618  4.42225  2.77519  2.73123  3.46354  2.40513  3.72494  3.29354  2.67741  2.69355  4.24690  2.90347  2.73739  3.18146  2.89801  2.37887  2.77519  2.98518  4.58477  3.61503
          0.01256  4.77944  5.50179  0.61958  0.77255  0.48576  0.95510
    284   2.43003  5.29368  2.55603  1.87288  4.63577  3.34351  3.49293  3.95570  2.08159  3.59763  4.01981  2.92100  3.95843  2.70732  2.38252  2.62920  2.95071  3.68272  5.72809  3.64381    572 - -
          2.68618  4.42225  2.77519  2.73123  3.46354  2.40513  3.72494  3.29354  2.67741  2.69355  4.24690  2.90347  2.73739  3.18146  2.89801  2.37887  2.77519  2.98518  4.58477  3.61503
          0.01256  4.77944  5.50179  0.61958  0.77255  0.48576  0.95510
    285   3.13513  4.48451  5.05075  3.98544  2.11152  4.33933  4.66827  2.13351  4.25561  1.33029  2.21547  4.48477  4.64859  4.35107  4.27168  3.65986  3.36278  1.98620  5.08791  3.95426    573 - -
          2.68618  4.42225  2.77519  2.73123  3.46354  2.40513  3.72494  3.29354  2.67741  2.69355  4.24690  2.90347  2.73739  3.18146  2.89801  2.37887  2.77519  2.98518  4.58477  3.61503
          0.24654  4.77944  1.56017  0.61958  0.77255  0.48576  0.95510
    286   2.20934  4.26726  4.20347  3.63922  1.50651  3.85755  4.12127  2.68376  3.52231  2.44050  3.38711  3.52089  4.24106  3.74350  3.70779  3.15464  3.02157  2.09633  4.75018  3.16772    574 - -
          2.68599  4.42287  2.77582  2.73186  3.46416  2.40575  3.72557  3.29186  2.67627  2.69380  4.24541  2.90188  2.73763  3.18209  2.89863  2.37775  2.77582  2.98581  4.58539  3.61565
          0.28166  1.50829  3.72229  2.22094  0.11486  0.30445  1.33760
    287   3.06821  5.33251  2.89596  2.04109  4.86133  1.03637  4.15488  4.31433  3.03338  3.87777  4.70112  3.23416  4.19420  3.19175  3.51145  3.06865  2.40441  3.89509  6.07316  4.69107    589 - -
          2.68588  4.42232  2.77527  2.73130  3.46361  2.40520  3.72502  3.29361  2.67748  2.69362  4.24697  2.90347  2.73700  3.18154  2.89804  2.37891  2.77524  2.98511  4.58484  3.61510
          0.83664  1.45241  1.10012  0.13937  2.03947  0.51938  0.90359
    288   2.54276  5.18245  2.60720  1.83371  4.51793  3.43910  3.64382  3.99773  1.95388  3.48192  4.22849  2.90861  3.32064  2.62423  2.71509  2.58817  2.87495  3.56850  5.61777  4.21086    591 - -
          2.68618  4.42225  2.77519  2.73123  3.46354  2.40513  3.72494  3.29354  2.67741  2.69355  4.24690  2.90347  2.73739  3.18146  2.89801  2.37887  2.77519  2.98518  4.58477  3.61503
          0.01906  4.36569  5.08803  0.61958  0.77255  0.29477  1.36532
    289   2.31074  5.16872  2.57613  2.03798  3.11434  3.38790  3.76674  3.43427  2.45207  3.45350  3.57111  2.76144  3.96609  2.43500  3.00670  2.50879  3.01117  3.17770  5.63096  4.25064    592 - -
          2.68618  4.42225  2.77519  2.73123  3.46354  2.40513  3.72494  3.29354  2.67741  2.69355  4.24690  2.90347  2.73739  3.18146  2.89801  2.37887  2.77519  2.98518  4.58477  3.61503
          0.01294  4.74975  5.47210  0.61958  0.77255  0.44768  1.01917
    290   2.62149  4.86293  3.28496  2.36673  3.67230  3.45193  3.55589  3.25308  2.42444  2.22825  3.94400  3.09102  4.04472  2.77373  2.84777  2.86828  2.43446  2.31036  5.39044  4.08516    593 - -
          2.68618  4.42225  2.77519  2.73123  3.46354  2.40513  3.72494  3.29354  2.67741  2.69355  4.24690  2.90347  2.73739  3.18146  2.89801  2.37887  2.77519  2.98518  4.58477  3.61503
          0.01256  4.77944  5.50179  0.61958  0.77255  0.48576  0.95510
    291   2.79329  5.30031  2.65245  1.87067  4.33393  3.35202  3.75345  4.12888  1.72437  3.52324  4.34153  2.92530  3.69621  2.62652  2.48716  2.64300  2.94823  3.61904  5.73333  4.32355    594 - -
          2.68618  4.42225  2.77519  2.73123  3.46354  2.40513  3.72494  3.29354  2.67741  2.69355  4.24690  2.90347  2.73739  3.18146  2.89801  2.37887  2.77519  2.98518  4.58477  3.61503
          0.01256  4.77944  5.50179  0.61958  0.77255  0.48576  0.95510
    292   2.67925  4.27782  4.76894  4.16832  3.38361  4.08630  4.42825  1.93395  3.98377  1.95134  3.05503  4.21235  4.44183  4.13834  4.03557  3.39817  2.73715  1.37073  4.94613  2.82927    595 - -
          2.68618  4.42225  2.77519  2.73123  3.46354  2.40513  3.72494  3.29354  2.67741  2.69355  4.24690  2.90347  2.73739  3.18146  2.89801  2.37887  2.77519  2.98518  4.58477  3.61503
          0.01256  4.77944  5.50179  0.61958  0.77255  0.48576  0.95510
    293   3.83052  5.85508  4.47941  3.52310  5.50835  4.33201  4.04502  4.73192  1.59727  4.03296  4.93222  3.82381  4.63429  2.81911  0.67709  3.79306  3.90836  4.43252  5.95993  4.91712    596 - -
          2.68618  4.42225  2.77519  2.73123  3.46354  2.40513  3.72494  3.29354  2.67741  2.69355  4.24690  2.90347  2.73739  3.18146  2.89801  2.37887  2.77519  2.98518  4.58477  3.61503
          0.01256  4.77944  5.50179  0.61958  0.77255  0.48576  0.95510
    294   3.62558  4.90691  5.21836  4.78042  1.05713  4.63458  4.11276  3.08614  4.58027  2.18949  3.50182  4.54427  4.94835  4.55370  4.54533  3.97145  3.84788  3.19805  1.96140  2.11984    597 - -
          2.68618  4.42225  2.77519  2.73123  3.46354  2.40513  3.72494  3.29354  2.67741  2.69355  4.24690  2.90347  2.73739  3.18146  2.89801  2.37887  2.77519  2.98518  4.58477  3.61503
          0.01256  4.77944  5.50179  0.61958  0.77255  0.48576  0.95510
    295   2.81784  4.74164  3.43966  2.87165  3.45349  3.71796  3.93353  2.52450  2.30819  2.96701  3.83221  3.34047  4.10105  2.99306  1.70805  2.94438  2.54980  2.55601  5.28877  4.01814    598 - -
          2.68618  4.42225  2.77519  2.73123  3.46354  2.40513  3.72494  3.29354  2.67741  2.69355  4.24690  2.90347  2.73739  3.18146  2.89801  2.37887  2.77519  2.98518  4.58477  3.61503
          0.01256  4.77944  5.50179  0.61958  0.77255  0.48576  0.95510
    296   2.74953  4.93670  3.23037  2.69822  4.16338  3.16978  3.60682  3.57585  2.69763  2.95359  4.02968  2.56369  1.59888  3.04495  3.14772  2.74809  2.99979  3.27013  5.46279  3.07433    599 - -
          2.68618  4.42225  2.77519  2.73123  3.46354  2.40513  3.72494  3.29354  2.67741  2.69355  4.24690  2.90347  2.73739  3.18146  2.89801  2.37887  2.77519  2.98518  4.58477  3.61503
          0.01256  4.77944  5.50179  0.61958  0.77255  0.48576  0.95510
    297   1.83319  5.21599  2.39805  2.56093  4.58424  2.90285  3.39723  4.04722  2.61199  3.57157  4.33772  3.03166  4.00747  2.95653  3.10055  1.78410  2.77798  3.63783  5.73975  4.35179    600 - -
          2.68618  4.42225  2.77519  2.73123  3.46354  2.40513  3.72494  3.29354  2.67741  2.69355  4.24690  2.90347  2.73739  3.18146  2.89801  2.37887  2.77519  2.98518  4.58477  3.61503
          0.01256  4.77944  5.50179  0.61958  0.77255  0.48576  0.95510
    298   4.07662  5.35291  5.05384  4.70618  1.67061  4.84631  3.16537  3.94716  4.57182  3.35157  4.52454  4.51826  5.16317  4.56823  4.63821  2.60357  4.29621  3.80788  4.12271  0.72059    601 - -
          2.68618  4.42225  2.77519  2.73123  3.46354  2.40513  3.72494  3.29354  2.67741  2.69355  4.24690  2.90347  2.73739  3.18146  2.89801  2.37887  2.77519  2.98518  4.58477  3.61503
          0.01256  4.77944  5.50179  0.61958  0.77255  0.48576  0.95510
    299   4.27045  5.47885  5.14650  4.89322  0.55882  4.95826  3.96728  4.08257  4.76689  3.41782  4.65274  2.72822  5.27571  4.69942  4.78017  4.33469  4.49273  3.96699  4.09810  1.86283    602 - -
          2.68618  4.42225  2.77519  2.73123  3.46354  2.40513  3.72494  3.29354  2.67741  2.69355  4.24690  2.90347  2.73739  3.18146  2.89801  2.37887  2.77519  2.98518  4.58477  3.61503
          0.01256  4.77944  5.50179  0.61958  0.77255  0.48576  0.95510
    300   4.32993  5.83935  5.02156  5.02364  5.82827  4.48250  5.93542  5.72381  5.17771  5.18397  6.31850  5.21962  0.11072  5.52341  5.24164  4.54060  4.83936  5.24321  6.66616  5.98254    603 - -
          2.68618  4.42225  2.77519  2.73123  3.46354  2.40513  3.72494  3.29354  2.67741  2.69355  4.24690  2.90347  2.73739  3.18146  2.89801  2.37887  2.77519  2.98518  4.58477  3.61503
          0.01256  4.77944  5.50179  0.61958  0.77255  0.48576  0.95510
    301   4.91056  5.78587  5.71004  5.68812  0.65400  5.34706  3.93114  4.47523  5.45235  3.60296  4.98347  4.85691  5.59022  5.04569  5.21004  4.75678  5.09513  4.42771  2.34331  1.41605    604 - -
          2.68618  4.42225  2.77519  2.73123  3.46354  2.40513  3.72494  3.29354  2.67741  2.69355  4.24690  2.90347  2.73739  3.18146  2.89801  2.37887  2.77519  2.98518  4.58477  3.61503
          0.01256  4.77944  5.50179  0.61958  0.77255  0.48576  0.95510
    302   2.86121  4.67671  4.51946  4.23929  4.55716  3.63358  5.05516  3.40444  4.11318  3.44219  4.51556  4.18017  4.39211  4.43258  4.30429  3.11241  0.53009  2.56690  6.12000  4.92090    605 - -
          2.68618  4.42225  2.77519  2.73123  3.46354  2.40513  3.72494  3.29354  2.67741  2.69355  4.24690  2.90347  2.73739  3.18146  2.89801  2.37887  2.77519  2.98518  4.58477  3.61503
          0.01256  4.77944  5.50179  0.61958  0.77255  0.48576  0.95510
    303   2.35488  5.21765  3.06981  1.26986  4.52211  3.60074  3.80945  3.97280  2.23331  3.50669  4.28069  3.09221  4.00620  2.92697  3.03542  2.68884  3.06675  3.23708  5.68237  3.92274    606 - -
          2.68618  4.42225  2.77519  2.73123  3.46354  2.40513  3.72494  3.29354  2.67741  2.69355  4.24690  2.90347  2.73739  3.18146  2.89801  2.37887  2.77519  2.98518  4.58477  3.61503
          0.01256  4.77944  5.50179  0.61958  0.77255  0.48576  0.95510
    304   3.46800  5.23311  4.38706  4.19841  4.60020  4.04733  5.10612  4.11435  4.08613  2.77273  4.86560  4.39857  0.37708  4.52451  4.29015  3.67192  3.92169  3.87542  6.06774  4.81402    607 - -
          2.68618  4.42225  2.77519  2.73123  3.46354  2.40513  3.72494  3.29354  2.67741  2.69355  4.24690  2.90347  2.73739  3.18146  2.89801  2.37887  2.77519  2.98518  4.58477  3.61503
          0.01256  4.77944  5.50179  0.61958  0.77255  0.48576  0.95510
    305   2.79276  4.73097  4.14086  4.05482  5.27235  2.70053  5.14660  4.82369  4.26583  4.48505  5.27502  4.03531  4.29244  4.47559  4.49140  0.40420  3.34940  4.03270  6.56921  5.42453    608 - -
          2.68618  4.42225  2.77519  2.73123  3.46354  2.40513  3.72494  3.29354  2.67741  2.69355  4.24690  2.90347  2.73739  3.18146  2.89801  2.37887  2.77519  2.98518  4.58477  3.61503
          0.01256  4.77944  5.50179  0.61958  0.77255  0.48576  0.95510
    306   2.05350  4.20759  4.73185  4.12144  2.30476  3.99260  4.32379  2.22236  3.92035  2.10530  2.96197  4.13545  4.35414  4.06118  3.94941  3.30216  2.91678  1.78739  3.01416  3.65484    609 - -
          2.68618  4.42225  2.77519  2.73123  3.46354  2.40513  3.72494  3.29354  2.67741  2.69355  4.24690  2.90347  2.73739  3.18146  2.89801  2.37887  2.77519  2.98518  4.58477  3.61503
          0.01256  4.77944  5.50179  0.61958  0.77255  0.48576  0.95510
    307   3.37430  6.02366  2.24310  0.75710  5.31270  3.66104  4.17444  4.85290  3.15883  4.30707  5.13770  3.10674  4.27103  2.26061  3.74799  3.24638  3.65467  4.39725  6.44466  4.92134    610 - -
          2.68618  4.42225  2.77519  2.73123  3.46354  2.40513  3.72494  3.29354  2.67741  2.69355  4.24690  2.90347  2.73739  3.18146  2.89801  2.37887  2.77519  2.98518  4.58477  3.61503
          0.01256  4.77944  5.50179  0.61958  0.77255  0.48576  0.95510
    308   2.64430  3.82069  4.69385  4.08752  3.10073  3.71077  4.32633  1.89720  3.89646  1.79985  3.15205  4.12229  3.36698  4.04810  3.94225  3.24166  3.06116  1.54531  4.84982  3.67098    611 - -
          2.68618  4.42225  2.77519  2.73123  3.46354  2.40513  3.72494  3.29354  2.67741  2.69355  4.24690  2.90347  2.73739  3.18146  2.89801  2.37887  2.77519  2.98518  4.58477  3.61503
          0.01256  4.77944  5.50179  0.61958  0.77255  0.48576  0.95510
    309   2.68740  5.19305  1.97174  1.76873  3.29785  3.58579  3.09155  3.94655  2.54216  3.47814  4.24681  3.07332  3.98149  2.89776  3.02676  2.62270  3.03106  3.25330  5.65238  3.44978    612 - -
          2.68618  4.42225  2.77519  2.73123  3.46354  2.40513  3.72494  3.29354  2.67741  2.69355  4.24690  2.90347  2.73739  3.18146  2.89801  2.37887  2.77519  2.98518  4.58477  3.61503
          0.01256  4.77944  5.50179  0.61958  0.77255  0.48576  0.95510
    310   2.31634  4.32530  4.52407  3.94398  3.47622  3.18962  4.39757  1.70094  3.80590  2.48058  3.34578  4.08859  4.40604  4.00952  3.94579  2.96118  3.13331  1.34798  5.02026  3.83136    613 - -
          2.68655  4.41225  2.77555  2.73144  3.46328  2.40473  3.72512  3.29383  2.67740  2.69402  4.24738  2.90358  2.73785  3.18136  2.89780  2.37903  2.77575  2.98546  4.58269  3.61455
          0.76524  1.14795  1.52559  1.68847  0.20433  0.48576  0.95510
    311   2.64790  4.27716  3.88197  3.30576  2.90315  3.75494  3.00159  2.59806  2.70908  2.12356  2.97538  3.61905  3.68589  3.21332  3.49633  2.96891  2.93764  2.12940  4.87744  2.73122    625 - -
          2.68618  4.42225  2.77519  2.73123  3.46354  2.40513  3.72494  3.29354  2.67741  2.69355  4.24690  2.90347  2.73739  3.18146  2.89801  2.37887  2.77519  2.98518  4.58477  3.61503
          0.01599  4.53939  5.26174  0.61958  0.77255  0.30045  1.34895
    312   2.79141  3.00250  2.57823  2.29239  3.93403  3.01912  2.75570  3.68180  2.44607  2.96202  4.14180  3.02941  3.44916  2.86890  2.81535  2.80277  3.02267  3.17254  3.27473  4.20790    626 - -
          2.68618  4.42225  2.77519  2.73123  3.46354  2.40513  3.72494  3.29354  2.67741  2.69355  4.24690  2.90347  2.73739  3.18146  2.89801  2.37887  2.77519  2.98518  4.58477  3.61503
          0.01256  4.77944  5.50179  0.61958  0.77255  0.48576  0.95510
    313   2.79336  5.21821  2.92361  2.06208  4.52914  2.89137  3.67467  3.99159  1.98660  3.50863  4.26822  3.06128  2.74091  2.84304  3.00566  2.65543  3.02457  3.28050  2.68051  4.06652    627 - -
          2.68618  4.42225  2.77519  2.73123  3.46354  2.40513  3.72494  3.29354  2.67741  2.69355  4.24690  2.90347  2.73739  3.18146  2.89801  2.37887  2.77519  2.98518  4.58477  3.61503
          0.01256  4.77944  5.50179  0.61958  0.77255  0.48576  0.95510
    314   2.57929  5.28166  2.95661  2.27896  4.61865  2.70713  3.19477  4.09884  1.91141  3.21902  3.97369  2.48110  3.96050  2.31170  2.98369  2.72442  2.88213  3.40533  5.71912  4.31325    628 - -
          2.68618  4.42225  2.77519  2.73123  3.46354  2.40513  3.72494  3.29354  2.67741  2.69355  4.24690  2.90347  2.73739  3.18146  2.89801  2.37887  2.77519  2.98518  4.58477  3.61503
          0.01256  4.77944  5.50179  0.61958  0.77255  0.48576  0.95510
    315   2.63662  5.06090  2.94419  2.57400  4.31841  1.91080  3.81412  3.74631  2.41845  2.38421  4.12772  2.99510  4.00391  2.82614  3.06972  2.59199  2.47608  3.34103  5.55165  4.09107    629 - -
          2.68618  4.42225  2.77519  2.73123  3.46354  2.40513  3.72494  3.29354  2.67741  2.69355  4.24690  2.90347  2.73739  3.18146  2.89801  2.37887  2.77519  2.98518  4.58477  3.61503
          0.01256  4.77944  5.50179  0.61958  0.77255  0.48576  0.95510
    316   2.79998  5.34154  2.65564  2.07213  4.68228  2.03162  3.78797  4.16513  1.78024  3.64316  4.38753  3.04918  3.99020  2.88958  2.63350  2.66872  2.99542  3.73071  5.77400  4.36442    630 - -
          2.68618  4.42225  2.77519  2.73123  3.46354  2.40513  3.72494  3.29354  2.67741  2.69355  4.24690  2.90347  2.73739  3.18146  2.89801  2.37887  2.77519  2.98518  4.58477  3.61503
          0.01256  4.77944  5.50179  0.61958  0.77255  0.48576  0.95510
    317   3.35417  4.98893  4.05240  3.12908  3.23617  4.15139  4.17601  3.49927  3.30785  2.83323  4.13343  3.94478  4.59622  3.82005  3.52197  3.41297  3.61198  3.31401  0.75681  3.25335    631 - -
          2.68618  4.42225  2.77519  2.73123  3.46354  2.40513  3.72494  3.29354  2.67741  2.69355  4.24690  2.90347  2.73739  3.18146  2.89801  2.37887  2.77519  2.98518  4.58477  3.61503
          0.01256  4.77944  5.50179  0.61958  0.77255  0.48576  0.95510
    318   3.60111  4.87086  5.57311  4.98990  2.67958  4.92739  5.27760  1.74555  4.83244  1.00604  2.90850  5.08613  5.11726  4.83659  4.82226  4.28292  3.82291  1.65448  5.50625  4.44981    632 - -
          2.68618  4.42225  2.77519  2.73123  3.46354  2.40513  3.72494  3.29354  2.67741  2.69355  4.24690  2.90347  2.73739  3.18146  2.89801  2.37887  2.77519  2.98518  4.58477  3.61503
          0.01256  4.77944  5.50179  0.61958  0.77255  0.48576  0.95510
    319   4.14804  6.16422  3.33554  0.23107  5.69810  4.17887  4.96314  5.39593  4.00917  4.87480  5.90851  3.91557  4.84710  4.22211  4.45289  4.08221  4.48866  5.01024  6.65068  5.53094    633 - -
          2.68618  4.42225  2.77519  2.73123  3.46354  2.40513  3.72494  3.29354  2.67741  2.69355  4.24690  2.90347  2.73739  3.18146  2.89801  2.37887  2.77519  2.98518  4.58477  3.61503
          0.01256  4.77944  5.50179  0.61958  0.77255  0.48576  0.95510
    320   3.19838  4.53560  5.14461  4.53975  2.77687  4.41515  4.74139  1.57665  4.34678  1.24956  3.09078  4.57045  4.71130  4.42462  4.34906  3.73994  3.42502  1.82473  4.07089  4.00034    634 - -
          2.68618  4.42225  2.77519  2.73123  3.46354  2.40513  3.72494  3.29354  2.67741  2.69355  4.24690  2.90347  2.73739  3.18146  2.89801  2.37887  2.77519  2.98518  4.58477  3.61503
          0.01256  4.77944  5.50179  0.61958  0.77255  0.48576  0.95510
    321   2.69791  2.80671  4.40775  3.81590  3.19716  1.83268  4.24926  2.69177  3.67265  1.63848  2.96090  3.96663  4.29967  3.87128  3.80884  3.13284  3.04291  2.50228  4.61562  3.68504    635 - -
          2.68618  4.42225  2.77519  2.73123  3.46354  2.40513  3.72494  3.29354  2.67741  2.69355  4.24690  2.90347  2.73739  3.18146  2.89801  2.37887  2.77519  2.98518  4.58477  3.61503
          0.01256  4.77944  5.50179  0.61958  0.77255  0.48576  0.95510
    322   3.14650  5.13578  3.48129  3.47354  5.33884  0.46155  4.91488  4.98682  3.98548  4.58215  5.43507  2.48418  4.44075  4.19320  4.34778  3.27028  3.65147  4.31066  6.55486  5.32276    636 - -
          2.68618  4.42225  2.77519  2.73123  3.46354  2.40513  3.72494  3.29354  2.67741  2.69355  4.24690  2.90347  2.73739  3.18146  2.89801  2.37887  2.77519  2.98518  4.58477  3.61503
          0.01256  4.77944  5.50179  0.61958  0.77255  0.48576  0.95510
    323   1.23011  1.26266  4.75335  4.45267  4.79126  3.40476  5.11445  4.16557  4.34655  3.91627  4.74923  4.13238  4.21853  4.53236  4.48215  1.81718  3.01499  3.59648  6.20457  5.08337    637 - -
          2.68618  4.42225  2.77519  2.73123  3.46354  2.40513  3.72494  3.29354  2.67741  2.69355  4.24690  2.90347  2.73739  3.18146  2.89801  2.37887  2.77519  2.98518  4.58477  3.61503
          0.01256  4.77944  5.50179  0.61958  0.77255  0.48576  0.95510
    324   4.11647  5.71597  4.94919  4.97970  5.95003  0.11184  5.94492  5.85541  5.26414  5.34129  6.38217  5.11738  5.11416  5.52002  5.32076  4.32429  4.65402  5.21760  6.72787  6.10825    638 - -
          2.68618  4.42225  2.77519  2.73123  3.46354  2.40513  3.72494  3.29354  2.67741  2.69355  4.24690  2.90347  2.73739  3.18146  2.89801  2.37887  2.77519  2.98518  4.58477  3.61503
          0.01256  4.77944  5.50179  0.61958  0.77255  0.48576  0.95510
    325   3.39004  4.70370  5.29129  4.70175  3.46877  4.65525  5.00078  1.75269  4.53429  1.46895  1.54729  4.78996  4.91104  4.19687  4.56050  3.99119  3.61633  1.81313  5.34942  4.25063    639 - -
          2.68618  4.42225  2.77519  2.73123  3.46354  2.40513  3.72494  3.29354  2.67741  2.69355  4.24690  2.90347  2.73739  3.18146  2.89801  2.37887  2.77519  2.98518  4.58477  3.61503
          0.01256  4.77944  5.50179  0.61958  0.77255  0.48576  0.95510
    326   3.46758  4.74116  5.44705  4.88775  1.69527  4.82240  5.21005  1.71759  4.74099  1.84998  3.48562  4.96798  5.06895  4.83502  4.77874  4.17927  3.70245  1.24150  5.53321  4.37459    640 - -
          2.68618  4.42225  2.77519  2.73123  3.46354  2.40513  3.72494  3.29354  2.67741  2.69355  4.24690  2.90347  2.73739  3.18146  2.89801  2.37887  2.77519  2.98518  4.58477  3.61503
          0.01256  4.77944  5.50179  0.61958  0.77255  0.48576  0.95510
    327   3.02238  5.43527  2.92783  2.67681  4.79672  3.72341  2.05887  4.24538  2.45003  3.71062  4.49062  3.00642  4.12622  2.44233  1.38530  2.98583  3.23914  3.84388  5.81266  4.47054    641 - -
          2.68618  4.42225  2.77519  2.73123  3.46354  2.40513  3.72494  3.29354  2.67741  2.69355  4.24690  2.90347  2.73739  3.18146  2.89801  2.37887  2.77519  2.98518  4.58477  3.61503
          0.01256  4.77944  5.50179  0.61958  0.77255  0.48576  0.95510
    328   3.10533  5.64743  2.25554  2.28679  4.96129  3.62865  3.98884  4.45842  2.62751  3.93713  4.71992  2.96646  1.24434  2.37022  3.35755  3.02998  3.35776  4.02579  6.07937  4.63015    642 - -
          2.68618  4.42225  2.77519  2.73123  3.46354  2.40513  3.72494  3.29354  2.67741  2.69355  4.24690  2.90347  2.73739  3.18146  2.89801  2.37887  2.77519  2.98518  4.58477  3.61503
          0.01256  4.77944  5.50179  0.61958  0.77255  0.48576  0.95510
    329   2.79845  5.39687  2.39912  1.54078  4.73540  3.58200  3.81589  4.22513  2.54538  3.69862  4.44403  2.08027  4.00838  2.73020  2.50743  2.72325  3.03420  3.78492  5.82818  4.40701    643 - -
          2.68618  4.42225  2.77519  2.73123  3.46354  2.40513  3.72494  3.29354  2.67741  2.69355  4.24690  2.90347  2.73739  3.18146  2.89801  2.37887  2.77519  2.98518  4.58477  3.61503
          0.01256  4.77944  5.50179  0.61958  0.77255  0.48576  0.95510
    330   3.59168  4.84140  5.54453  5.00674  3.77475  5.02206  5.49326  2.12087  4.88606  1.84646  2.40636  5.15138  5.23603  5.00876  4.96722  4.39944  3.83136  0.74691  5.79472  4.67818    644 - -
          2.68618  4.42225  2.77519  2.73123  3.46354  2.40513  3.72494  3.29354  2.67741  2.69355  4.24690  2.90347  2.73739  3.18146  2.89801  2.37887  2.77519  2.98518  4.58477  3.61503
          0.01256  4.77944  5.50179  0.61958  0.77255  0.48576  0.95510
    331   2.92024  4.34593  4.55540  3.96298  2.96743  3.76523  4.37083  2.66520  3.81296  1.05121  3.01065  4.10525  4.41029  3.99518  3.93314  3.35679  2.22932  2.47943  4.94764  3.65117    645 - -
          2.68618  4.42225  2.77519  2.73123  3.46354  2.40513  3.72494  3.29354  2.67741  2.69355  4.24690  2.90347  2.73739  3.18146  2.89801  2.37887  2.77519  2.98518  4.58477  3.61503
          0.01256  4.77944  5.50179  0.61958  0.77255  0.48576  0.95510
    332   2.75083  5.30488  2.66130  1.84672  4.64717  3.57595  3.76292  4.12797  1.83165  2.76552  4.34758  2.92895  3.97151  2.72179  2.34439  2.69538  3.03878  3.69431  5.73654  4.33168    646 - -
          2.68618  4.42225  2.77519  2.73123  3.46354  2.40513  3.72494  3.29354  2.67741  2.69355  4.24690  2.90347  2.73739  3.18146  2.89801  2.37887  2.77519  2.98518  4.58477  3.61503
          0.01256  4.77944  5.50179  0.61958  0.77255  0.48576  0.95510
    333   2.18482  5.03860  3.16602  2.60862  4.13605  2.89325  3.81496  3.36498  2.56326  3.30365  3.38757  2.51013  2.33590  2.95523  2.51853  2.58828  3.02373  3.37845  5.53261  4.06368    647 - -
          2.68618  4.42225  2.77519  2.73123  3.46354  2.40513  3.72494  3.29354  2.67741  2.69355  4.24690  2.90347  2.73739  3.18146  2.89801  2.37887  2.77519  2.98518  4.58477  3.61503
          0.01256  4.77944  5.50179  0.61958  0.77255  0.48576  0.95510
    334   1.89702  3.80936  4.57016  3.96837  3.16163  3.52426  4.27884  2.47202  3.79618  1.70165  2.66675  4.04845  4.32047  3.96518  3.87592  2.90472  2.92898  1.95375  4.83787  3.65666    648 - -
          2.68603  4.42229  2.77503  2.73118  3.46358  2.40517  3.72499  3.29358  2.67745  2.69350  4.24694  2.90351  2.73744  3.18151  2.89793  2.37891  2.77524  2.98523  4.58481  3.61507
          0.03233  3.58511  5.50179  1.21187  0.35331  0.48576  0.95510
    335   3.20103  5.42717  2.53218  2.80875  5.31150  0.62678  4.47145  4.85214  3.57304  4.40265  5.25490  2.77946  4.31105  3.67633  4.13129  3.07183  3.61952  4.29048  6.55893  5.11932    656 - -
          2.68618  4.42225  2.77519  2.73123  3.46354  2.40513  3.72494  3.29354  2.67741  2.69355  4.24690  2.90347  2.73739  3.18146  2.89801  2.37887  2.77519  2.98518  4.58477  3.61503
          0.01256  4.77944  5.50179  0.61958  0.77255  0.48576  0.95510
    336   2.88031  4.25874  4.76667  4.16063  2.72377  4.05158  4.37459  1.71322  3.57540  1.73466  3.32757  4.18589  4.40703  4.10622  4.00111  3.36230  3.11228  1.89506  4.87300  2.40671    657 - -
          2.68619  4.42226  2.77520  2.73124  3.46355  2.40510  3.72495  3.29355  2.67735  2.69356  4.24691  2.90348  2.73740  3.18147  2.89802  2.37884  2.77520  2.98519  4.58478  3.61504
          0.25912  3.19252  1.67556  0.40925  1.09109  0.48576  0.95510
    337   2.87897  5.40565  1.55658  2.20138  4.73852  3.51875  3.15098  4.22896  1.88407  3.70128  4.46028  2.71208  3.97554  2.90484  2.94704  2.82154  3.11924  3.79197  5.83149  4.40516    659 - -
          2.68618  4.42225  2.77519  2.73123  3.46354  2.40513  3.72494  3.29354  2.67741  2.69355  4.24690  2.90347  2.73739  3.18146  2.89801  2.37887  2.77519  2.98518  4.58477  3.61503
          0.06938  4.57718  2.86921  0.61958  0.77255  0.68663  0.69971
    338   2.47418  4.67958  3.33056  2.77863  3.92450  3.16382  3.87688  3.30968  2.66563  2.80258  3.82918  3.24609  1.89474  3.09221  3.11825  2.51710  2.59533  2.52794  5.28397  4.00286    660 - -
          2.68618  4.42225  2.77519  2.73123  3.46354  2.40513  3.72494  3.29354  2.67741  2.69355  4.24690  2.90347  2.73739  3.18146  2.89801  2.37887  2.77519  2.98518  4.58477  3.61503
          0.26541  4.57765  1.50135  0.61958  0.77255  0.41041  1.08879
    339   2.77169  5.28607  2.26878  1.93799  4.62317  3.48727  3.71627  4.11061  2.15001  3.58746  4.33340  2.34737  3.90998  2.82012  2.81747  2.15752  2.92450  3.67332  5.71934  4.30101    661 - -
          2.68618  4.42225  2.77519  2.73123  3.46354  2.40513  3.72494  3.29354  2.67741  2.69355  4.24690  2.90347  2.73739  3.18146  2.89801  2.37887  2.77519  2.98518  4.58477  3.61503
          0.01609  4.53322  5.25556  0.61958  0.77255  0.79331  0.60211
    340   2.71915  4.78987  2.61899  1.84146  4.22848  3.51201  3.70531  3.28553  2.30882  3.32497  4.16205  2.36309  3.90468  2.81961  2.84887  2.70630  2.95040  2.70200  5.57052  4.19008    662 - -
          2.68618  4.42225  2.77519  2.73123  3.46354  2.40513  3.72494  3.29354  2.67741  2.69355  4.24690  2.90347  2.73739  3.18146  2.89801  2.37887  2.77519  2.98518  4.58477  3.61503
          0.06493  4.56681  2.94738  0.61958  0.77255  0.84568  0.56083
    341   2.70566  4.23161  4.00420  3.42416  3.26897  3.77785  4.06211  2.50411  3.32473  2.33023  3.34348  3.69263  4.14998  3.57231  3.40980  2.75568  2.33581  2.29099  4.57920  1.79670    663 - -
          2.68620  4.42227  2.77521  2.73115  3.46356  2.40507  3.72496  3.29356  2.67733  2.69357  4.24691  2.90348  2.73741  3.18148  2.89802  2.37889  2.77521  2.98520  4.58479  3.61505
          0.04219  3.32388  5.24057  0.78464  0.60933  0.29189  1.37377
    342   2.77389  5.01259  3.01472  2.62497  4.25663  3.62023  3.82318  2.39117  2.55942  3.27379  4.08233  3.10119  2.48475  2.63765  2.65980  2.25018  2.51193  3.05247  5.51180  4.17256    667 - -
          2.68618  4.42225  2.77519  2.73123  3.46354  2.40513  3.72494  3.29354  2.67741  2.69355  4.24690  2.90347  2.73739  3.18146  2.89801  2.37887  2.77519  2.98518  4.58477  3.61503
          0.01256  4.77944  5.50179  0.61958  0.77255  0.48576  0.95510
    343   2.54237  3.25498  4.65279  4.25178  4.25670  1.08927  4.87594  3.29670  4.14006  3.29168  4.22237  4.12922  4.29632  4.35114  4.29799  3.01838  3.19771  1.44090  5.75961  4.59325    668 - -
          2.68618  4.42225  2.77519  2.73123  3.46354  2.40513  3.72494  3.29354  2.67741  2.69355  4.24690  2.90347  2.73739  3.18146  2.89801  2.37887  2.77519  2.98518  4.58477  3.61503
          0.01256  4.77944  5.50179  0.61958  0.77255  0.48576  0.95510
    344   2.69901  4.02013  4.72943  4.11739  2.03950  3.48462  4.30413  2.26543  3.91203  1.92986  2.52973  4.12233  4.33800  4.05063  3.93542  3.28423  3.04196  2.36076  2.49407  3.25963    669 - -
          2.68618  4.42225  2.77519  2.73123  3.46354  2.40513  3.72494  3.29354  2.67741  2.69355  4.24690  2.90347  2.73739  3.18146  2.89801  2.37887  2.77519  2.98518  4.58477  3.61503
          0.01256  4.77944  5.50179  0.61958  0.77255  0.48576  0.95510
    345   0.35906  4.69656  4.45233  4.35523  5.24027  2.79916  5.28030  4.65772  4.45891  4.40301  5.22300  4.16988  4.31597  4.65626  4.61340  2.99835  3.35330  3.94052  6.55710  5.47703    670 - -
          2.68618  4.42225  2.77519  2.73123  3.46354  2.40513  3.72494  3.29354  2.67741  2.69355  4.24690  2.90347  2.73739  3.18146  2.89801  2.37887  2.77519  2.98518  4.58477  3.61503
          0.01256  4.77944  5.50179  0.61958  0.77255  0.48576  0.95510
    346   2.87504  4.81734  5.00116  4.52025  1.14360  4.48917  4.17146  3.16900  4.33637  2.60951  3.81933  4.43331  4.83120  4.40765  4.38149  3.82154  3.70218  2.86914  1.54635  2.79636    671 - -
          2.68618  4.42225  2.77519  2.73123  3.46354  2.40513  3.72494  3.29354  2.67741  2.69355  4.24690  2.90347  2.73739  3.18146  2.89801  2.37887  2.77519  2.98518  4.58477  3.61503
          0.01256  4.77944  5.50179  0.61958  0.77255  0.48576  0.95510
    347   4.11647  5.71597  4.94919  4.97970  5.95003  0.11184  5.94492  5.85541  5.26414  5.34129  6.38217  5.11738  5.11416  5.52002  5.32076  4.32429  4.65402  5.21760  6.72787  6.10825    672 - -
          2.68618  4.42225  2.77519  2.73123  3.46354  2.40513  3.72494  3.29354  2.67741  2.69355  4.24690  2.90347  2.73739  3.18146  2.89801  2.37887  2.77519  2.98518  4.58477  3.61503
          0.01256  4.77944  5.50179  0.61958  0.77255  0.48576  0.95510
    348   3.08777  4.44440  5.00407  4.39516  3.03020  4.27794  4.59854  1.76327  4.19934  1.19970  2.10112  4.42503  4.59469  4.29529  4.21152  3.44371  3.31504  2.47309  4.04171  3.88424    673 - -
          2.68618  4.42225  2.77519  2.73123  3.46354  2.40513  3.72494  3.29354  2.67741  2.69355  4.24690  2.90347  2.73739  3.18146  2.89801  2.37887  2.77519  2.98518  4.58477  3.61503
          0.01256  4.77944  5.50179  0.61958  0.77255  0.48576  0.95510
    349   2.48539  4.65685  4.15348  4.09681  5.30063  0.48680  5.17931  4.79420  4.34598  4.47657  5.25270  4.01553  4.24398  4.51553  4.54974  2.34112  3.28291  3.97620  6.62515  5.49509    674 - -
          2.68618  4.42225  2.77519  2.73123  3.46354  2.40513  3.72494  3.29354  2.67741  2.69355  4.24690  2.90347  2.73739  3.18146  2.89801  2.37887  2.77519  2.98518  4.58477  3.61503
          0.01256  4.77944  5.50179  0.61958  0.77255  0.48576  0.95510
    350   3.00045  4.41057  4.89493  4.29558  3.20573  4.23771  4.57305  1.72633  4.11690  1.22637  3.16552  4.35877  4.17794  3.79746  4.16653  3.55300  3.27462  1.81611  5.05095  3.89652    675 - -
          2.68618  4.42225  2.77519  2.73123  3.46354  2.40513  3.72494  3.29354  2.67741  2.69355  4.24690  2.90347  2.73739  3.18146  2.89801  2.37887  2.77519  2.98518  4.58477  3.61503
          0.01256  4.77944  5.50179  0.61958  0.77255  0.48576  0.95510
    351   3.45005  6.14333  1.38458  0.94245  5.43551  3.25357  4.23622  4.99501  3.30442  4.44317  5.29380  3.10490  4.30324  3.40101  3.95190  2.90123  3.74659  4.52330  6.58835  5.02345    676 - -
          2.68618  4.42225  2.77519  2.73123  3.46354  2.40513  3.72494  3.29354  2.67741  2.69355  4.24690  2.90347  2.73739  3.18146  2.89801  2.37887  2.77519  2.98518  4.58477  3.61503
          0.01256  4.77944  5.50179  0.61958  0.77255  0.48576  0.95510
    352   4.36501  5.96355  4.96028  4.37851  5.57827  4.55590  4.91895  5.27675  3.16950  4.62150  5.65878  4.63955  5.07241  4.15395  0.20264  4.45081  4.60701  4.97088  6.32269  5.39751    677 - -
          2.68618  4.42225  2.77519  2.73123  3.46354  2.40513  3.72494  3.29354  2.67741  2.69355  4.24690  2.90347  2.73739  3.18146  2.89801  2.37887  2.77519  2.98518  4.58477  3.61503
          0.01256  4.77944  5.50179  0.61958  0.77255  0.48576  0.95510
    353   3.03622  4.40664  4.88720  4.28421  2.89715  4.22013  4.54802  1.70211  4.10280  1.21447  2.68484  4.34354  3.33598  4.22785  4.14611  3.53396  3.02644  2.40866  5.01883  3.86958    678 - -
          2.68618  4.42225  2.77519  2.73123  3.46354  2.40513  3.72494  3.29354  2.67741  2.69355  4.24690  2.90347  2.73739  3.18146  2.89801  2.37887  2.77519  2.98518  4.58477  3.61503
          0.01256  4.77944  5.50179  0.61958  0.77255  0.48576  0.95510
    354   0.76470  4.55331  4.15903  3.69348  4.21663  3.44649  4.56153  3.44115  3.62176  2.74301  4.16861  3.85346  4.22516  3.90979  3.90777  2.91163  2.42390  2.92112  5.66288  4.46053    679 - -
          2.68618  4.42225  2.77519  2.73123  3.46354  2.40513  3.72494  3.29354  2.67741  2.69355  4.24690  2.90347  2.73739  3.18146  2.89801  2.37887  2.77519  2.98518  4.58477  3.61503
          0.01256  4.77944  5.50179  0.61958  0.77255  0.48576  0.95510
    355   3.57191  5.00074  4.89344  4.35848  3.47184  4.65643  4.91896  2.77797  4.00887  1.69836  0.77240  4.61884  4.93689  3.65616  4.15922  4.01700  3.80357  2.90643  5.42316  4.27390    680 - -
          2.68618  4.42225  2.77519  2.73123  3.46354  2.40513  3.72494  3.29354  2.67741  2.69355  4.24690  2.90347  2.73739  3.18146  2.89801  2.37887  2.77519  2.98518  4.58477  3.61503
          0.01256  4.77944  5.50179  0.61958  0.77255  0.48576  0.95510
    356   3.03217  4.54426  5.08331  4.48361  2.79827  4.41201  4.74272  1.75830  4.30414  0.96871  2.85952  4.54587  4.71060  4.40064  4.33240  3.46628  3.42602  2.44389  5.15502  4.02687    681 - -
          2.68618  4.42225  2.77519  2.73123  3.46354  2.40513  3.72494  3.29354  2.67741  2.69355  4.24690  2.90347  2.73739  3.18146  2.89801  2.37887  2.77519  2.98518  4.58477  3.61503
          0.01256  4.77944  5.50179  0.61958  0.77255  0.48576  0.95510
    357   2.57536  4.81194  3.34709  2.78392  3.54968  3.68235  3.55416  3.39273  1.79036  2.04102  3.56928  3.22117  4.06799  3.09681  2.39614  2.89972  2.95057  3.11759  5.34676  3.57528    682 - -
          2.68618  4.42225  2.77519  2.73123  3.46354  2.40513  3.72494  3.29354  2.67741  2.69355  4.24690  2.90347  2.73739  3.18146  2.89801  2.37887  2.77519  2.98518  4.58477  3.61503
          0.01256  4.77944  5.50179  0.61958  0.77255  0.48576  0.95510
    358   2.87373  3.98586  4.48274  3.89784  2.37183  3.99046  3.53478  2.66615  3.74797  1.84144  3.42030  3.59622  4.35530  3.93155  3.86908  3.28764  2.91474  2.55914  4.75843  1.56190    683 - -
          2.68618  4.42225  2.77519  2.73123  3.46354  2.40513  3.72494  3.29354  2.67741  2.69355  4.24690  2.90347  2.73739  3.18146  2.89801  2.37887  2.77519  2.98518  4.58477  3.61503
          0.01256  4.77944  5.50179  0.61958  0.77255  0.48576  0.95510
    359   3.09818  5.70982  2.57687  1.98166  5.01774  1.12499  4.03438  4.51929  2.74173  4.00155  4.79507  2.63056  4.17009  2.86280  3.46010  2.99695  3.41946  4.08705  6.15049  4.68828    684 - -
          2.68618  4.42225  2.77519  2.73123  3.46354  2.40513  3.72494  3.29354  2.67741  2.69355  4.24690  2.90347  2.73739  3.18146  2.89801  2.37887  2.77519  2.98518  4.58477  3.61503
          0.01256  4.77944  5.50179  0.61958  0.77255  0.48576  0.95510
    360   3.60881  4.85119  5.61599  5.06898  3.29018  5.03494  5.47972  0.89982  4.94459  1.66832  3.02878  5.18667  5.23216  5.01652  4.98487  4.41066  3.84326  1.68379  5.73367  4.63897    685 - -
          2.68618  4.42225  2.77519  2.73123  3.46354  2.40513  3.72494  3.29354  2.67741  2.69355  4.24690  2.90347  2.73739  3.18146  2.89801  2.37887  2.77519  2.98518  4.58477  3.61503
          0.01256  4.77944  5.50179  0.61958  0.77255  0.48576  0.95510
    361   2.69845  5.31863  2.30398  2.38133  4.65680  3.50154  3.77448  4.14045  2.24580  3.62122  4.36317  2.59217  2.22835  2.75749  3.01565  2.26943  2.62382  3.70597  5.75479  4.34352    686 - -
          2.68618  4.42225  2.77519  2.73123  3.46354  2.40513  3.72494  3.29354  2.67741  2.69355  4.24690  2.90347  2.73739  3.18146  2.89801  2.37887  2.77519  2.98518  4.58477  3.61503
          0.01256  4.77944  5.50179  0.61958  0.77255  0.48576  0.95510
    362   3.66219  6.28602  0.46880  2.60690  5.62180  3.71639  4.43968  5.30231  3.65953  4.75716  5.69689  2.56506  4.43091  3.64262  4.37408  3.50062  4.00971  4.80500  6.82443  5.23264    687 - -
          2.68618  4.42225  2.77519  2.73123  3.46354  2.40513  3.72494  3.29354  2.67741  2.69355  4.24690  2.90347  2.73739  3.18146  2.89801  2.37887  2.77519  2.98518  4.58477  3.61503
          0.01256  4.77944  5.50179  0.61958  0.77255  0.48576  0.95510
    363   3.72674  4.93848  5.74980  5.22593  3.79101  5.23609  5.74185  0.82272  5.12659  1.52042  3.16865  5.38507  5.38910  5.19924  5.18652  4.63779  3.96420  1.80905  5.92545  4.84813    688 - -
          2.68618  4.42225  2.77519  2.73123  3.46354  2.40513  3.72494  3.29354  2.67741  2.69355  4.24690  2.90347  2.73739  3.18146  2.89801  2.37887  2.77519  2.98518  4.58477  3.61503
          0.01256  4.77944  5.50179  0.61958  0.77255  0.48576  0.95510
    364   3.96393  5.80884  4.56261  3.83449  5.40827  4.36561  4.37574  4.86295  2.46019  4.22131  5.18005  4.10928  4.79336  3.53998  0.36316  3.99246  4.13796  4.55731  6.09298  5.05210    689 - -
          2.68618  4.42225  2.77519  2.73123  3.46354  2.40513  3.72494  3.29354  2.67741  2.69355  4.24690  2.90347  2.73739  3.18146  2.89801  2.37887  2.77519  2.98518  4.58477  3.61503
          0.01256  4.77944  5.50179  0.61958  0.77255  0.48576  0.95510
    365   2.61087  5.18422  2.22900  2.15532  4.48308  3.39296  3.51188  3.93771  2.47298  2.13760  3.89795  3.07236  3.97689  2.73678  2.83196  2.58215  3.02295  3.54979  5.64549  3.34208    690 - -
          2.68618  4.42225  2.77519  2.73123  3.46354  2.40513  3.72494  3.29354  2.67741  2.69355  4.24690  2.90347  2.73739  3.18146  2.89801  2.37887  2.77519  2.98518  4.58477  3.61503
          0.01256  4.77944  5.50179  0.61958  0.77255  0.48576  0.95510
    366   3.99024  5.21712  5.85489  5.27342  1.53721  5.31337  5.48180  2.67927  5.12779  0.73087  2.81867  5.43863  5.35778  4.98713  5.06890  4.69084  4.18901  2.71982  5.51263  4.43375    691 - -
          2.68622  4.42229  2.77524  2.73128  3.46358  2.40492  3.72471  3.29345  2.67745  2.69350  4.24694  2.90351  2.73744  3.18151  2.89805  2.37891  2.77524  2.98513  4.58481  3.61507
          0.08499  2.55879  5.50179  0.66404  0.72313  0.48576  0.95510
    367   3.00804  4.43656  4.52872  3.96607  1.80886  4.09429  3.21321  2.89374  3.82470  2.60751  3.55782  4.07236  3.93609  3.99650  3.95430  3.17092  3.00144  2.52929  2.29884  1.81400    694 - -
          2.68618  4.42225  2.77519  2.73123  3.46354  2.40513  3.72494  3.29354  2.67741  2.69355  4.24690  2.90347  2.73739  3.18146  2.89801  2.37887  2.77519  2.98518  4.58477  3.61503
          0.01256  4.77944  5.50179  0.61958  0.77255  0.48576  0.95510
    368   2.65387  5.27990  2.76040  2.05872  4.61583  3.56757  3.75601  4.09537  2.25223  3.23477  3.83308  2.76461  3.96119  2.60345  2.89128  1.83411  2.58054  3.66564  5.71800  4.31264    695 - -
          2.68618  4.42225  2.77519  2.73123  3.46354  2.40513  3.72494  3.29354  2.67741  2.69355  4.24690  2.90347  2.73739  3.18146  2.89801  2.37887  2.77519  2.98518  4.58477  3.61503
          0.01256  4.77944  5.50179  0.61958  0.77255  0.48576  0.95510
    369   2.66173  4.23398  3.20490  2.64676  4.20765  3.00093  3.83343  3.62145  2.53403  2.68549  4.04701  2.20434  3.28678  2.98773  2.47002  2.44817  2.76483  2.89648  5.48111  3.36015    696 - -
          2.68618  4.42225  2.77519  2.73123  3.46354  2.40513  3.72494  3.29354  2.67741  2.69355  4.24690  2.90347  2.73739  3.18146  2.89801  2.37887  2.77519  2.98518  4.58477  3.61503
          0.01256  4.77944  5.50179  0.61958  0.77255  0.48576  0.95510
    370   3.55437  6.19757  0.56770  2.55095  5.57354  3.66795  4.35942  5.18447  3.53522  4.64159  5.54471  2.35526  4.36773  3.54875  4.23302  3.06050  3.89287  4.68555  6.77583  5.17158    697 - -
          2.68618  4.42225  2.77519  2.73123  3.46354  2.40513  3.72494  3.29354  2.67741  2.69355  4.24690  2.90347  2.73739  3.18146  2.89801  2.37887  2.77519  2.98518  4.58477  3.61503
          0.01256  4.77944  5.50179  0.61958  0.77255  0.48576  0.95510
    371   2.81870  4.29101  4.29112  2.32374  2.84147  3.92466  4.22830  2.12135  3.58255  1.64542  3.20822  3.90902  3.81013  3.67931  3.67460  3.21148  3.05062  2.04726  4.90356  3.71367    698 - -
          2.68618  4.42225  2.77519  2.73123  3.46354  2.40513  3.72494  3.29354  2.67741  2.69355  4.24690  2.90347  2.73739  3.18146  2.89801  2.37887  2.77519  2.98518  4.58477  3.61503
          0.01256  4.77944  5.50179  0.61958  0.77255  0.48576  0.95510
    372   2.88412  5.38693  2.51099  2.08542  4.73021  2.88297  3.81487  4.21163  2.24511  3.68533  4.43497  3.00358  4.01877  2.91916  1.50473  2.75582  3.11707  3.77804  5.81204  4.40480    699 - -
          2.68619  4.42226  2.77510  2.73124  3.46355  2.40514  3.72496  3.29355  2.67742  2.69356  4.24691  2.90348  2.73741  3.18148  2.89802  2.37888  2.77521  2.98506  4.58478  3.61504
          0.03415  3.52346  5.50179  0.64300  0.74594  0.48576  0.95510
    373   2.80717  4.24959  4.40448  3.57634  1.47307  3.92986  4.23672  2.56375  3.36057  2.33985  3.36545  3.96224  4.29742  3.86529  3.80201  2.86102  2.84803  2.35144  2.79127  3.45581    702 - -
          2.68618  4.42225  2.77519  2.73123  3.46354  2.40513  3.72494  3.29354  2.67741  2.69355  4.24690  2.90347  2.73739  3.18146  2.89801  2.37887  2.77519  2.98518  4.58477  3.61503
          0.01256  4.77944  5.50179  0.61958  0.77255  0.48576  0.95510
    374   2.85383  4.31164  4.38002  3.79453  3.41579  3.97150  4.29475  2.21564  3.66390  1.36561  3.28551  3.77398  4.34117  3.87889  3.82817  2.02294  2.97422  2.21510  4.94950  3.76100    703 - -
          2.68618  4.42225  2.77519  2.73123  3.46354  2.40513  3.72494  3.29354  2.67741  2.69355  4.24690  2.90347  2.73739  3.18146  2.89801  2.37887  2.77519  2.98518  4.58477  3.61503
          0.01256  4.77944  5.50179  0.61958  0.77255  0.48576  0.95510
    375   2.68036  5.28707  3.04252  2.18340  4.62389  3.31309  3.77110  4.09438  1.89104  3.11941  4.33269  3.02631  3.98546  2.82122  1.73874  2.59255  2.94037  3.67388  5.71925  4.32733    704 - -
          2.68618  4.42225  2.77519  2.73123  3.46354  2.40513  3.72494  3.29354  2.67741  2.69355  4.24690  2.90347  2.73739  3.18146  2.89801  2.37887  2.77519  2.98518  4.58477  3.61503
          0.01256  4.77944  5.50179  0.61958  0.77255  0.48576  0.95510
    376   2.70687  5.28869  2.94618  2.16751  4.62765  3.25717  3.28072  4.10907  2.37256  3.16852  4.33117  2.89506  3.63452  1.66281  2.76218  2.54159  2.89432  3.67609  5.72469  4.31776    705 - -
          2.68618  4.42225  2.77519  2.73123  3.46354  2.40513  3.72494  3.29354  2.67741  2.69355  4.24690  2.90347  2.73739  3.18146  2.89801  2.37887  2.77519  2.98518  4.58477  3.61503
          0.01256  4.77944  5.50179  0.61958  0.77255  0.48576  0.95510
    377   2.58119  4.31408  4.14182  3.55974  1.59296  3.51864  4.17581  2.70664  3.45794  2.32467  3.14271  3.50765  4.25368  3.69739  3.16283  2.69764  2.92130  2.49896  4.92092  2.86347    706 - -
          2.68618  4.42225  2.77519  2.73123  3.46354  2.40513  3.72494  3.29354  2.67741  2.69355  4.24690  2.90347  2.73739  3.18146  2.89801  2.37887  2.77519  2.98518  4.58477  3.61503
          0.02686  4.74868  4.02652  0.61958  0.77255  0.48576  0.95510
    378   2.70450  5.17438  3.07019  2.31057  4.29660  3.03477  3.75894  3.93222  1.99500  2.81808  4.22679  2.92626  2.98678  2.84047  2.63728  2.24931  2.87119  3.09791  5.63397  3.81421    707 - -
          2.68618  4.42225  2.77519  2.73123  3.46354  2.40513  3.72494  3.29354  2.67741  2.69355  4.24690  2.90347  2.73739  3.18146  2.89801  2.37887  2.77519  2.98518  4.58477  3.61503
          0.06323  4.61968  2.96781  0.61958  0.77255  0.51522  0.90974
    379   2.38954  4.54755  3.21285  2.87938  3.03646  3.37537  3.89395  2.65150  2.27685  2.58453  3.64464  3.32593  2.98655  3.12131  3.18932  2.85103  2.77570  2.27879  5.11426  3.73697    708 - -
          2.68618  4.42225  2.77519  2.73123  3.46354  2.40513  3.72494  3.29354  2.67741  2.69355  4.24690  2.90347  2.73739  3.18146  2.89801  2.37887  2.77519  2.98518  4.58477  3.61503
          0.01610  4.53302  5.25536  0.61958  0.77255  0.59890  0.79722
    380   2.40863  4.01306  2.87120  2.36420  4.31920  2.60626  3.70707  3.35221  2.35936  3.31708  4.09958  2.42593  3.90282  2.78136  2.58858  2.67339  2.79257  2.96462  5.51540  4.14873    709 - -
          2.68618  4.42225  2.77519  2.73123  3.46354  2.40513  3.72494  3.29354  2.67741  2.69355  4.24690  2.90347  2.73739  3.18146  2.89801  2.37887  2.77519  2.98518  4.58477  3.61503
          0.01643  4.51285  5.23520  0.61958  0.77255  0.59890  0.79722
    381   2.42752  4.48662  3.47640  2.83501  3.40454  3.40984  3.89371  2.77527  2.40389  2.15133  3.58605  3.34378  3.58141  3.18730  2.58835  2.80567  2.92990  2.76652  3.36300  3.30969    710 - -
          2.68618  4.42225  2.77519  2.73123  3.46354  2.40513  3.72494  3.29354  2.67741  2.69355  4.24690  2.90347  2.73739  3.18146  2.89801  2.37887  2.77519  2.98518  4.58477  3.61503
          0.10449  4.48615  2.43094  0.61958  0.77255  0.59890  0.79722
    382   2.39989  4.35441  3.27789  2.89286  3.08856  3.34866  3.90977  1.93801  2.70154  2.20680  3.45953  3.40704  4.03018  3.26119  3.30576  2.77868  2.85283  2.62213  4.94085  3.71149    711 - -
          2.68618  4.42225  2.77519  2.73123  3.46354  2.40513  3.72494  3.29354  2.67741  2.69355  4.24690  2.90347  2.73739  3.18146  2.89801  2.37887  2.77519  2.98518  4.58477  3.61503
          0.10169  4.37141  2.47625  0.61958  0.77255  0.71601  0.67080
    383   2.60418  4.93345  2.42672  2.43272  4.22188  3.37505  3.65773  3.65510  2.43241  3.05867  4.01668  2.96069  3.84240  2.78867  2.47937  2.25244  2.32444  3.06691  5.43475  4.07723    712 - -
          2.68618  4.42225  2.77519  2.73123  3.46354  2.40513  3.72494  3.29354  2.67741  2.69355  4.24690  2.90347  2.73739  3.18146  2.89801  2.37887  2.77519  2.98518  4.58477  3.61503
          0.04638  4.29028  3.45394  0.61958  0.77255  0.80502  0.59254
    384   2.59690  4.84096  3.02573  2.28077  4.08271  3.39300  3.66185  3.26576  2.37935  3.10054  3.61667  2.86363  3.84983  2.80989  2.60603  2.20273  2.39697  3.17491  5.34094  3.59095    713 - -
          2.68618  4.42225  2.77519  2.73123  3.46354  2.40513  3.72494  3.29354  2.67741  2.69355  4.24690  2.90347  2.73739  3.18146  2.89801  2.37887  2.77519  2.98518  4.58477  3.61503
          0.06125  4.26500  3.09315  0.61958  0.77255  0.82986  0.57289
    385   2.62591  4.66243  2.88127  2.47797  2.29323  3.27530  3.71049  3.19534  2.44445  2.77332  3.74822  2.86943  3.23729  2.90512  3.00555  2.71006  2.85847  2.97129  5.19532  3.89567    714 - -
          2.68618  4.42225  2.77519  2.73123  3.46354  2.40513  3.72494  3.29354  2.67741  2.69355  4.24690  2.90347  2.73739  3.18146  2.89801  2.37887  2.77519  2.98518  4.58477  3.61503
          0.05102  4.21735  3.35238  0.61958  0.77255  0.86613  0.54572
    386   2.53072  4.91878  3.03985  2.38733  4.19521  3.47153  3.63856  3.61002  1.70084  2.78486  3.86280  2.83529  3.85986  2.77584  2.62617  2.69106  2.70876  3.27205  5.38596  4.05965    715 - -
          2.68618  4.42225  2.77519  2.73123  3.46354  2.40513  3.72494  3.29354  2.67741  2.69355  4.24690  2.90347  2.73739  3.18146  2.89801  2.37887  2.77519  2.98518  4.58477  3.61503
          0.09283  4.18029  2.61241  0.61958  0.77255  0.89037  0.52848
    387   2.60544  4.54651  3.16255  2.66754  3.70946  3.45058  3.75040  3.16747  2.63072  2.54359  3.70774  2.93899  2.08312  2.99142  3.02473  2.55003  2.86171  2.89485  5.09640  3.38490    716 - -
          2.68618  4.42225  2.77519  2.73123  3.46354  2.40513  3.72494  3.29354  2.67741  2.69355  4.24690  2.90347  2.73739  3.18146  2.89801  2.37887  2.77519  2.98518  4.58477  3.61503
          0.02463  4.11209  4.83444  0.61958  0.77255  0.94358  0.49304
    388   2.49554  4.24306  3.62717  2.86801  2.32600  3.62102  3.84316  2.71488  3.01042  2.43592  3.35294  3.18824  4.00111  3.29368  3.31381  2.88732  2.85006  2.36764  4.70087  2.44714    717 - -
          2.68850  4.41637  2.77389  2.73068  3.46261  2.40875  3.72532  3.29082  2.67740  2.69238  4.24038  2.90144  2.74013  3.18285  2.89602  2.37963  2.77755  2.98206  4.58474  3.61222
          0.67796  0.70857        *  4.18013  0.01541  0.00000        *
//
HMMER3/b [3.0 | March 2010]
NAME  COG0048.muscle
LENG  124
ALPH  amino
RF    no
CS    no
MAP   yes
DATE  Fri Jun 29 15:29:04 2012
NSEQ  62
EFFN  1.086060
CKSUM 206897575
STATS LOCAL MSV      -10.0407  0.71284
STATS LOCAL VITERBI  -10.7047  0.71284
STATS LOCAL FORWARD   -4.5904  0.71284
HMM          A        C        D        E        F        G        H        I        K        L        M        N        P        Q        R        S        T        V        W        Y   
            m->m     m->i     m->d     i->m     i->i     d->m     d->d
  COMPO   2.53824  4.36225  3.09321  2.74724  3.69572  2.70599  3.71763  2.90734  2.41963  2.68881  3.84004  3.03371  3.20954  3.02358  2.65605  2.65376  2.85543  2.52474  5.09963  3.56241
          2.68631  4.42204  2.77567  2.73166  3.46301  2.40540  3.72551  3.29397  2.67722  2.69363  4.24162  2.90386  2.73753  3.18133  2.89796  2.37850  2.77485  2.98530  4.58443  3.61546
          0.36189  1.21532  4.95805  2.14828  0.12407  0.00000        *
      1   2.57177  4.44557  3.36042  2.81399  3.62386  3.28244  3.81827  2.98448  2.75031  2.56163  2.07878  3.24738  2.89320  2.81177  3.12243  2.79686  2.79104  2.74354  5.03737  3.78753     28 - -
          2.68618  4.42225  2.77519  2.73123  3.46354  2.40513  3.72494  3.29354  2.67741  2.69355  4.24690  2.90347  2.73739  3.18146  2.89801  2.37887  2.77519  2.98518  4.58477  3.61503
          0.02173  4.23570  4.95805  0.61958  0.77255  0.48576  0.95510
      2   2.21560  4.89957  2.99750  2.46983  4.18031  3.45472  3.66705  3.60204  2.24775  3.18300  3.99084  2.72807  2.30954  2.80940  2.64286  2.68542  2.89912  3.26232  5.39995  3.83832     29 - -
          2.68618  4.42225  2.77519  2.73123  3.46354  2.40513  3.72494  3.29354  2.67741  2.69355  4.24690  2.90347  2.73739  3.18146  2.89801  2.37887  2.77519  2.98518  4.58477  3.61503
          0.02173  4.23570  4.95805  0.61958  0.77255  0.48576  0.95510
      3   2.41498  4.34908  3.55251  3.29461  4.45454  1.69402  4.38223  3.82476  3.35907  3.55060  4.40021  3.46559  3.86696  3.66083  3.66295  2.59366  1.20933  3.30792  5.79052  4.58882     30 - -
          2.68618  4.42225  2.77519  2.73123  3.46354  2.40513  3.72494  3.29354  2.67741  2.69355  4.24690  2.90347  2.73739  3.18146  2.89801  2.37887  2.77519  2.98518  4.58477  3.61503
          0.02173  4.23570  4.95805  0.61958  0.77255  0.48576  0.95510
      4   2.64346  4.17809  3.89868  2.98849  3.22637  3.71525  4.00261  1.89997  3.02736  1.83784  3.26887  3.60986  4.08392  3.48231  3.46564  2.99066  2.81784  2.23733  4.79489  3.36711     31 - -
          2.68618  4.42225  2.77519  2.73123  3.46354  2.40513  3.72494  3.29354  2.67741  2.69355  4.24690  2.90347  2.73739  3.18146  2.89801  2.37887  2.77519  2.98518  4.58477  3.61503
          0.02173  4.23570  4.95805  0.61958  0.77255  0.48576  0.95510
      5   2.56890  4.62578  3.17337  2.66059  2.77638  3.52636  3.73919  3.20230  2.65164  2.85732  3.72705  1.91160  3.92761  2.79697  3.06742  2.71597  2.90183  2.93698  5.04336  3.26846     32 - -
          2.68618  4.42225  2.77519  2.73123  3.46354  2.40513  3.72494  3.29354  2.67741  2.69355  4.24690  2.90347  2.73739  3.18146  2.89801  2.37887  2.77519  2.98518  4.58477  3.61503
          0.02173  4.23570  4.95805  0.61958  0.77255  0.48576  0.95510
      6   1.93512  4.77163  3.00404  2.62969  4.32302  3.34852  3.85582  3.74010  2.61969  3.34707  4.17915  3.09211  3.89160  1.57929  3.01265  2.48634  2.96876  3.35240  5.56349  4.24793     33 - -
          2.68618  4.42225  2.77519  2.73123  3.46354  2.40513  3.72494  3.29354  2.67741  2.69355  4.24690  2.90347  2.73739  3.18146  2.89801  2.37887  2.77519  2.98518  4.58477  3.61503
          0.02173  4.23570  4.95805  0.61958  0.77255  0.48576  0.95510
      7   2.11074  4.25231  3.77366  3.22607  3.43947  2.97529  4.02682  2.41846  3.14574  1.68057  3.40733  3.53983  4.05141  3.43332  3.43435  2.91898  2.72946  2.42778  4.94305  3.73169     34 - -
          2.68618  4.42225  2.77519  2.73123  3.46354  2.40513  3.72494  3.29354  2.67741  2.69355  4.24690  2.90347  2.73739  3.18146  2.89801  2.37887  2.77519  2.98518  4.58477  3.61503
          0.02173  4.23570  4.95805  0.61958  0.77255  0.48576  0.95510
      8   2.64347  4.49260  3.34604  2.77499  3.66126  3.41964  3.78300  2.36642  2.43737  2.66794  3.59155  2.99476  3.94535  3.03965  2.39426  2.80131  2.84834  2.25532  5.05261  3.79881     35 - -
          2.68618  4.42225  2.77519  2.73123  3.46354  2.40513  3.72494  3.29354  2.67741  2.69355  4.24690  2.90347  2.73739  3.18146  2.89801  2.37887  2.77519  2.98518  4.58477  3.61503
          0.02173  4.23570  4.95805  0.61958  0.77255  0.48576  0.95510
      9   3.01823  5.21363  3.43918  2.77020  4.63532  3.70130  3.67957  3.73935  1.55903  3.45762  4.29534  2.99937  4.06243  2.80646  1.39974  3.01038  3.08699  3.65826  5.53209  4.31985     36 - -
          2.68623  4.42230  2.77525  2.73128  3.46359  2.40508  3.72500  3.29359  2.67746  2.69302  4.24695  2.90342  2.73745  3.18152  2.89806  2.37892  2.77525  2.98524  4.58482  3.61508
          0.36128  1.21677  4.95805  0.17491  1.82966  0.48576  0.95510
     10   2.64921  4.80995  3.07817  2.51135  3.74558  3.48065  3.66841  3.24296  1.72790  2.96299  3.75113  2.97255  3.86731  2.82558  2.51799  2.49818  2.85365  3.14048  5.30643  3.81295     38 - -
          2.68618  4.42225  2.77519  2.73123  3.46354  2.40513  3.72494  3.29354  2.67741  2.69355  4.24690  2.90347  2.73739  3.18146  2.89801  2.37887  2.77519  2.98518  4.58477  3.61503
          0.02173  4.23570  4.95805  0.61958  0.77255  0.48576  0.95510
     11   2.64245  4.99255  2.93149  2.13497  4.28205  2.60855  3.62632  3.72609  2.24206  2.96710  4.05261  2.85492  2.91584  2.69713  2.70621  2.59611  2.87355  3.23647  5.45989  4.09181     39 - -
          2.68618  4.42225  2.77519  2.73123  3.46354  2.40513  3.72494  3.29354  2.67741  2.69355  4.24690  2.90347  2.73739  3.18146  2.89801  2.37887  2.77519  2.98518  4.58477  3.61503
          0.02173  4.23570  4.95805  0.61958  0.77255  0.48576  0.95510
     12   2.71088  5.10321  2.89106  2.42304  4.43678  3.46617  3.32631  3.88222  1.96881  3.38457  4.15928  2.80147  3.33847  2.73776  1.88189  2.59689  2.86641  3.49053  5.52672  4.17074     40 - -
          2.68618  4.42225  2.77519  2.73123  3.46354  2.40513  3.72494  3.29354  2.67741  2.69355  4.24690  2.90347  2.73739  3.18146  2.89801  2.37887  2.77519  2.98518  4.58477  3.61503
          0.02173  4.23570  4.95805  0.61958  0.77255  0.48576  0.95510
     13   2.63574  5.05629  3.02305  2.41133  4.37610  3.47926  3.57102  3.75200  1.97479  3.33040  4.11387  2.97087  3.34678  2.50478  1.95296  2.62991  2.88227  3.22920  5.48656  4.14320     41 - -
          2.68618  4.42225  2.77519  2.73123  3.46354  2.40513  3.72494  3.29354  2.67741  2.69355  4.24690  2.90347  2.73739  3.18146  2.89801  2.37887  2.77519  2.98518  4.58477  3.61503
          0.02173  4.23570  4.95805  0.61958  0.77255  0.48576  0.95510
     14   2.46745  5.01313  2.87040  2.38526  4.31313  3.42907  3.61574  3.76197  1.95140  3.12273  4.00692  2.92040  3.36134  2.58195  2.44732  2.39252  2.81630  3.30175  5.47245  4.10045     42 - -
          2.68618  4.42225  2.77519  2.73123  3.46354  2.40513  3.72494  3.29354  2.67741  2.69355  4.24690  2.90347  2.73739  3.18146  2.89801  2.37887  2.77519  2.98518  4.58477  3.61503
          0.02173  4.23570  4.95805  0.61958  0.77255  0.48576  0.95510
     15   2.54084  4.99860  2.88367  2.26393  4.29190  3.38399  3.61618  3.73933  1.84132  3.13732  3.99522  2.84507  3.63567  2.57608  2.61789  2.57831  2.86288  3.12522  4.74151  4.08982     43 - -
          2.68618  4.42225  2.77519  2.73123  3.46354  2.40513  3.72494  3.29354  2.67741  2.69355  4.24690  2.90347  2.73739  3.18146  2.89801  2.37887  2.77519  2.98518  4.58477  3.61503
          0.02173  4.23570  4.95805  0.61958  0.77255  0.48576  0.95510
     16   2.48633  4.04526  3.42388  2.78720  2.78322  3.57330  3.81988  2.75109  2.33869  2.55211  3.47720  3.16492  3.85757  3.03479  3.06040  2.78861  2.66502  2.27109  4.95214  3.70980     44 - -
          2.68618  4.42225  2.77519  2.73123  3.46354  2.40513  3.72494  3.29354  2.67741  2.69355  4.24690  2.90347  2.73739  3.18146  2.89801  2.37887  2.77519  2.98518  4.58477  3.61503
          0.02173  4.23570  4.95805  0.61958  0.77255  0.48576  0.95510
     17   2.56996  4.98327  2.96900  2.32558  4.27367  3.41041  3.62918  3.66070  1.95996  3.22911  4.04378  2.95421  3.84333  2.73255  2.10810  2.58208  2.71542  3.11946  5.44280  3.91378     45 - -
          2.68618  4.42225  2.77519  2.73123  3.46354  2.40513  3.72494  3.29354  2.67741  2.69355  4.24690  2.90347  2.73739  3.18146  2.89801  2.37887  2.77519  2.98518  4.58477  3.61503
          0.02173  4.23570  4.95805  0.61958  0.77255  0.48576  0.95510
     18   2.69002  4.67557  3.25863  2.67344  3.86254  3.55263  3.72222  2.93452  1.88661  2.78909  3.76197  2.91346  3.93185  2.92384  2.53452  2.78649  2.91285  2.96383  2.85906  3.90104     46 - -
          2.68618  4.42225  2.77519  2.73123  3.46354  2.40513  3.72494  3.29354  2.67741  2.69355  4.24690  2.90347  2.73739  3.18146  2.89801  2.37887  2.77519  2.98518  4.58477  3.61503
          0.02173  4.23570  4.95805  0.61958  0.77255  0.48576  0.95510
     19   2.43755  4.86644  2.98792  2.46363  4.17385  3.42651  3.49335  3.59920  2.21878  3.18395  3.98778  2.70885  3.84430  2.81789  2.90532  1.91249  2.52478  3.14339  5.40585  4.06436     47 - -
          2.68618  4.42225  2.77519  2.73123  3.46354  2.40513  3.72494  3.29354  2.67741  2.69355  4.24690  2.90347  2.73739  3.18146  2.89801  2.37887  2.77519  2.98518  4.58477  3.61503
          0.02173  4.23570  4.95805  0.61958  0.77255  0.48576  0.95510
     20   2.64130  5.19813  2.08891  2.26531  4.52200  3.40011  3.65173  3.99818  1.85872  3.49138  4.25514  2.74417  3.84022  2.52407  2.90592  2.67535  2.64545  3.57935  5.63655  4.22722     48 - -
          2.68618  4.42225  2.77519  2.73123  3.46354  2.40513  3.72494  3.29354  2.67741  2.69355  4.24690  2.90347  2.73739  3.18146  2.89801  2.37887  2.77519  2.98518  4.58477  3.61503
          0.02173  4.23570  4.95805  0.61958  0.77255  0.48576  0.95510
     21   2.34512  4.57008  3.21106  2.61755  3.76235  3.50545  3.74293  3.02796  2.62432  2.81359  3.67173  3.02932  3.89793  2.96279  2.76471  2.08073  2.59367  2.49763  5.12860  3.64398     49 - -
          2.68618  4.42225  2.77519  2.73123  3.46354  2.40513  3.72494  3.29354  2.67741  2.69355  4.24690  2.90347  2.73739  3.18146  2.89801  2.37887  2.77519  2.98518  4.58477  3.61503
          0.02173  4.23570  4.95805  0.61958  0.77255  0.48576  0.95510
     22   2.50845  4.93445  2.86400  2.33622  4.20344  3.43567  3.40595  3.63705  2.36760  3.20592  3.99914  2.78560  2.24261  2.77056  2.71072  2.64529  2.80221  3.10642  5.41561  3.88201     50 - -
          2.68618  4.42225  2.77519  2.73123  3.46354  2.40513  3.72494  3.29354  2.67741  2.69355  4.24690  2.90347  2.73739  3.18146  2.89801  2.37887  2.77519  2.98518  4.58477  3.61503
          0.02173  4.23570  4.95805  0.61958  0.77255  0.48576  0.95510
     23   1.75116  4.44547  3.44564  2.91548  3.15295  3.60150  3.82168  2.96281  2.86217  2.64390  3.56083  3.32382  4.00289  2.85392  3.21920  2.86585  2.91890  2.73596  4.84024  2.37656     51 - -
          2.68618  4.42225  2.77519  2.73123  3.46354  2.40513  3.72494  3.29354  2.67741  2.69355  4.24690  2.90347  2.73739  3.18146  2.89801  2.37887  2.77519  2.98518  4.58477  3.61503
          0.02173  4.23570  4.95805  0.61958  0.77255  0.48576  0.95510
     24   2.61409  4.47870  3.44431  2.86338  3.63815  3.46702  3.81380  2.97463  2.23110  1.71616  3.46618  3.28686  3.98370  3.08541  2.78667  2.85646  2.90629  2.61615  5.03992  3.80141     52 - -
          2.68618  4.42225  2.77519  2.73123  3.46354  2.40513  3.72494  3.29354  2.67741  2.69355  4.24690  2.90347  2.73739  3.18146  2.89801  2.37887  2.77519  2.98518  4.58477  3.61503
          0.02173  4.23570  4.95805  0.61958  0.77255  0.48576  0.95510
     25   2.62282  5.10451  2.66119  2.16250  4.43550  3.37738  3.47134  3.76239  2.08449  3.33695  4.15010  2.66514  3.80490  2.45789  2.37907  2.60602  2.80346  3.31905  5.54311  4.14584     53 - -
          2.68655  4.42295  2.77527  2.73126  3.46369  2.40532  3.72516  3.29414  2.67638  2.69240  4.24704  2.90363  2.73755  3.18194  2.89780  2.37912  2.77543  2.98513  4.58547  3.61452
          0.36237  1.21420  4.95805  2.35362  0.09985  0.48576  0.95510
     26   2.48320  5.01453  2.89071  2.26070  4.30643  2.24886  3.63509  3.75301  2.32619  3.29649  4.07738  2.77753  3.72568  2.51769  2.76499  2.46060  2.88854  3.37788  5.48267  3.89332     67 - -
          2.68618  4.42225  2.77519  2.73123  3.46354  2.40513  3.72494  3.29354  2.67741  2.69355  4.24690  2.90347  2.73739  3.18146  2.89801  2.37887  2.77519  2.98518  4.58477  3.61503
          0.02173  4.23570  4.95805  0.61958  0.77255  0.48576  0.95510
     27   1.65312  2.34603  3.65220  3.18758  4.03989  3.19278  4.16303  3.42198  3.15327  3.12412  3.97577  2.67892  3.85021  3.45007  3.48834  1.87509  2.81252  3.02773  5.42959  4.20889     68 - -
          2.68618  4.42225  2.77519  2.73123  3.46354  2.40513  3.72494  3.29354  2.67741  2.69355  4.24690  2.90347  2.73739  3.18146  2.89801  2.37887  2.77519  2.98518  4.58477  3.61503
          0.02173  4.23570  4.95805  0.61958  0.77255  0.48576  0.95510
     28   2.54824  4.48768  3.37389  3.21554  4.46908  3.18903  4.38208  3.97970  3.32673  3.65926  4.55055  3.45491  0.88267  3.67255  3.61903  2.41377  3.03318  3.46456  5.79894  4.54555     69 - -
          2.68618  4.42225  2.77519  2.73123  3.46354  2.40513  3.72494  3.29354  2.67741  2.69355  4.24690  2.90347  2.73739  3.18146  2.89801  2.37887  2.77519  2.98518  4.58477  3.61503
          0.02173  4.23570  4.95805  0.61958  0.77255  0.48576  0.95510
     29   2.68373  4.57072  3.32053  2.76118  2.97152  3.58467  3.41982  3.08024  2.68329  2.59225  3.02939  3.21723  3.96582  1.81637  3.06964  2.81943  2.91339  2.85288  4.98431  3.63845     70 - -
          2.68618  4.42225  2.77519  2.73123  3.46354  2.40513  3.72494  3.29354  2.67741  2.69355  4.24690  2.90347  2.73739  3.18146  2.89801  2.37887  2.77519  2.98518  4.58477  3.61503
          0.02173  4.23570  4.95805  0.61958  0.77255  0.48576  0.95510
     30   2.07044  5.02786  3.14979  2.58340  4.40733  3.24354  3.68057  3.81203  1.74479  3.34080  4.15238  3.07066  3.93353  2.81211  1.98282  2.79605  3.01355  3.45501  5.49227  4.19970     71 - -
          2.68618  4.42225  2.77519  2.73123  3.46354  2.40513  3.72494  3.29354  2.67741  2.69355  4.24690  2.90347  2.73739  3.18146  2.89801  2.37887  2.77519  2.98518  4.58477  3.61503
          0.02173  4.23570  4.95805  0.61958  0.77255  0.48576  0.95510
     31   3.13183  5.26424  3.56326  2.88696  4.74867  3.75983  3.70907  4.08939  1.63744  3.52522  4.38413  3.29025  4.12882  2.84037  1.16834  2.83673  3.30243  3.75959  5.56497  4.39551     72 - -
          2.68618  4.42225  2.77519  2.73123  3.46354  2.40513  3.72494  3.29354  2.67741  2.69355  4.24690  2.90347  2.73739  3.18146  2.89801  2.37887  2.77519  2.98518  4.58477  3.61503
          0.02173  4.23570  4.95805  0.61958  0.77255  0.48576  0.95510
     32   2.32751  4.45293  3.51446  3.41962  4.69266  0.70005  4.58948  4.13652  3.63634  3.85662  4.73805  3.57439  3.94805  3.90912  3.90014  2.71447  3.05816  3.54855  5.97170  4.81909     73 - -
          2.68618  4.42225  2.77519  2.73123  3.46354  2.40513  3.72494  3.29354  2.67741  2.69355  4.24690  2.90347  2.73739  3.18146  2.89801  2.37887  2.77519  2.98518  4.58477  3.61503
          0.02173  4.23570  4.95805  0.61958  0.77255  0.48576  0.95510
     33   3.25226  4.51823  5.11492  4.63317  3.76301  4.69568  5.34141  1.27390  4.53516  2.23970  3.54288  4.81999  4.98222  4.79275  4.71572  4.10376  3.51845  0.96787  5.78094  4.57067     74 - -
          2.68618  4.42225  2.77519  2.73123  3.46354  2.40513  3.72494  3.29354  2.67741  2.69355  4.24690  2.90347  2.73739  3.18146  2.89801  2.37887  2.77519  2.98518  4.58477  3.61503
          0.02173  4.23570  4.95805  0.61958  0.77255  0.48576  0.95510
     34   2.44111  1.79123  4.48385  4.01864  3.70240  3.63863  4.61118  2.28200  3.87891  2.55632  3.62630  4.02454  4.23422  4.11962  4.03988  3.05239  3.03314  1.39910  5.33947  4.14629     75 - -
          2.68618  4.42225  2.77519  2.73123  3.46354  2.40513  3.72494  3.29354  2.67741  2.69355  4.24690  2.90347  2.73739  3.18146  2.89801  2.37887  2.77519  2.98518  4.58477  3.61503
          0.02173  4.23570  4.95805  0.61958  0.77255  0.48576  0.95510
     35   2.89980  4.38375  4.24474  3.68757  3.40000  4.01972  4.39886  2.03517  3.57458  1.52256  3.28617  3.96957  4.37931  3.83749  3.81252  3.33014  1.89075  2.05536  5.12022  3.94073     76 - -
          2.68618  4.42225  2.77519  2.73123  3.46354  2.40513  3.72494  3.29354  2.67741  2.69355  4.24690  2.90347  2.73739  3.18146  2.89801  2.37887  2.77519  2.98518  4.58477  3.61503
          0.02173  4.23570  4.95805  0.61958  0.77255  0.48576  0.95510
     36   2.81250  5.10447  3.04849  1.87717  4.43744  3.53108  3.66814  3.84908  2.22381  3.36793  4.17832  3.03196  3.93191  2.73309  1.69904  2.80284  3.02892  3.12620  5.51612  4.20618     77 - -
          2.68618  4.42225  2.77519  2.73123  3.46354  2.40513  3.72494  3.29354  2.67741  2.69355  4.24690  2.90347  2.73739  3.18146  2.89801  2.37887  2.77519  2.98518  4.58477  3.61503
          0.02173  4.23570  4.95805  0.61958  0.77255  0.48576  0.95510
     37   2.84176  4.62591  3.56463  3.06070  3.88869  3.69269  4.00855  2.78897  1.83397  2.79071  3.79925  3.45494  4.13644  3.25407  2.96486  3.04075  3.10416  1.44466  5.31886  4.07356     78 - -
          2.68618  4.42225  2.77519  2.73123  3.46354  2.40513  3.72494  3.29354  2.67741  2.69355  4.24690  2.90347  2.73739  3.18146  2.89801  2.37887  2.77519  2.98518  4.58477  3.61503
          0.02173  4.23570  4.95805  0.61958  0.77255  0.48576  0.95510
     38   2.56237  4.13411  3.90309  3.32283  3.04982  3.10106  3.97032  2.34734  2.90753  2.27897  2.87770  3.59416  4.05229  3.47346  3.46006  2.92087  2.83921  2.04267  4.73991  2.62523     79 - -
          2.68618  4.42225  2.77519  2.73123  3.46354  2.40513  3.72494  3.29354  2.67741  2.69355  4.24690  2.90347  2.73739  3.18146  2.89801  2.37887  2.77519  2.98518  4.58477  3.61503
          0.02173  4.23570  4.95805  0.61958  0.77255  0.48576  0.95510
     39   2.29054  4.30391  3.63282  3.21482  4.14414  1.92966  4.22057  3.42660  3.19479  3.20238  4.06738  3.42765  3.85907  3.49824  3.52507  2.58788  1.46656  2.58801  5.53299  4.31307     80 - -
          2.68618  4.42225  2.77519  2.73123  3.46354  2.40513  3.72494  3.29354  2.67741  2.69355  4.24690  2.90347  2.73739  3.18146  2.89801  2.37887  2.77519  2.98518  4.58477  3.61503
          0.02173  4.23570  4.95805  0.61958  0.77255  0.48576  0.95510
     40   2.68658  4.15665  4.12373  3.54349  3.27607  3.80734  4.12394  2.09966  3.31875  2.08198  2.71190  3.77316  4.17060  3.66325  3.62779  3.00551  2.29346  1.77478  4.82290  3.62928     81 - -
          2.68618  4.42225  2.77519  2.73123  3.46354  2.40513  3.72494  3.29354  2.67741  2.69355  4.24690  2.90347  2.73739  3.18146  2.89801  2.37887  2.77519  2.98518  4.58477  3.61503
          0.02173  4.23570  4.95805  0.61958  0.77255  0.48576  0.95510
     41   2.77508  5.07944  2.80056  1.80622  4.40507  3.44090  3.71726  3.82141  2.16861  3.38325  4.19609  2.95822  3.90017  2.85739  2.87121  2.76451  1.87425  3.46034  5.57292  4.21910     82 - -
          2.68618  4.42225  2.77519  2.73123  3.46354  2.40513  3.72494  3.29354  2.67741  2.69355  4.24690  2.90347  2.73739  3.18146  2.89801  2.37887  2.77519  2.98518  4.58477  3.61503
          0.02173  4.23570  4.95805  0.61958  0.77255  0.48576  0.95510
     42   1.60213  4.33374  3.50214  3.20426  4.41313  3.10331  4.30261  3.80406  3.26253  3.50200  4.33533  3.40273  1.40619  3.56224  3.59004  2.33208  2.85598  3.28461  5.75360  4.52949     83 - -
          2.68618  4.42225  2.77519  2.73123  3.46354  2.40513  3.72494  3.29354  2.67741  2.69355  4.24690  2.90347  2.73739  3.18146  2.89801  2.37887  2.77519  2.98518  4.58477  3.61503
          0.02173  4.23570  4.95805  0.61958  0.77255  0.48576  0.95510
     43   3.23620  5.33302  3.63670  2.96382  4.82878  3.81115  3.73838  4.17093  0.90515  3.58356  4.46416  3.35001  4.18195  2.87267  1.91141  3.22488  3.39449  3.85147  5.59183  4.44756     84 - -
          2.68618  4.42225  2.77519  2.73123  3.46354  2.40513  3.72494  3.29354  2.67741  2.69355  4.24690  2.90347  2.73739  3.18146  2.89801  2.37887  2.77519  2.98518  4.58477  3.61503
          0.02173  4.23570  4.95805  0.61958  0.77255  0.48576  0.95510
     44   3.08640  5.31030  3.23813  2.73042  4.73141  3.67763  3.72039  4.12453  1.19710  3.56019  4.41433  3.18596  4.08336  1.90595  2.32986  3.05937  3.27489  3.77936  5.61200  4.38539     85 - -
          2.68618  4.42225  2.77519  2.73123  3.46354  2.40513  3.72494  3.29354  2.67741  2.69355  4.24690  2.90347  2.73739  3.18146  2.89801  2.37887  2.77519  2.98518  4.58477  3.61503
          0.02173  4.23570  4.95805  0.61958  0.77255  0.48576  0.95510
     45   3.30941  4.98872  3.95779  3.85993  4.79889  3.65653  4.89310  4.45673  3.95217  4.03547  5.11075  4.12311  0.36452  4.32873  4.14237  3.49156  3.78180  4.05686  5.86794  4.92919     86 - -
          2.68618  4.42225  2.77519  2.73123  3.46354  2.40513  3.72494  3.29354  2.67741  2.69355  4.24690  2.90347  2.73739  3.18146  2.89801  2.37887  2.77519  2.98518  4.58477  3.61503
          0.02173  4.23570  4.95805  0.61958  0.77255  0.48576  0.95510
     46   3.07680  5.05733  2.98440  2.91478  4.48425  3.47093  4.28592  4.29207  3.23127  3.89999  4.86526  0.64685  4.14712  3.57271  3.58709  3.13825  3.47863  3.87550  5.74720  4.41687     87 - -
          2.68618  4.42225  2.77519  2.73123  3.46354  2.40513  3.72494  3.29354  2.67741  2.69355  4.24690  2.90347  2.73739  3.18146  2.89801  2.37887  2.77519  2.98518  4.58477  3.61503
          0.02173  4.23570  4.95805  0.61958  0.77255  0.48576  0.95510
     47   2.29190  4.34351  3.53118  3.35367  4.50325  3.08572  4.45736  3.94857  3.44888  3.67525  4.54271  3.48408  3.86498  3.75495  3.72604  0.76303  2.91459  3.38166  5.86665  4.61923     88 - -
          2.68618  4.42225  2.77519  2.73123  3.46354  2.40513  3.72494  3.29354  2.67741  2.69355  4.24690  2.90347  2.73739  3.18146  2.89801  2.37887  2.77519  2.98518  4.58477  3.61503
          0.02173  4.23570  4.95805  0.61958  0.77255  0.48576  0.95510
     48   0.68140  4.31930  3.74886  3.56064  4.52399  2.83142  4.57814  3.82579  3.62639  3.63108  4.51337  3.60740  3.89639  3.90813  3.86719  2.61807  2.93738  3.30315  5.87630  4.71568     89 - -
          2.68618  4.42225  2.77519  2.73123  3.46354  2.40513  3.72494  3.29354  2.67741  2.69355  4.24690  2.90347  2.73739  3.18146  2.89801  2.37887  2.77519  2.98518  4.58477  3.61503
          0.02173  4.23570  4.95805  0.61958  0.77255  0.48576  0.95510
     49   2.96757  4.39320  4.43299  3.85334  3.22772  4.12660  4.43113  1.83476  3.72105  1.26424  2.93801  4.09682  4.43074  3.21874  3.89804  3.42950  3.19573  2.06766  5.00970  3.87095     90 - -
          2.68618  4.42225  2.77519  2.73123  3.46354  2.40513  3.72494  3.29354  2.67741  2.69355  4.24690  2.90347  2.73739  3.18146  2.89801  2.37887  2.77519  2.98518  4.58477  3.61503
          0.02173  4.23570  4.95805  0.61958  0.77255  0.48576  0.95510
     50   3.46703  5.24872  3.99936  3.45269  4.69902  3.86372  4.15826  4.28057  2.47719  3.73028  4.73398  3.77749  4.36052  3.37203  0.54213  3.54206  3.71570  3.99178  5.64093  4.56230     91 - -
          2.68618  4.42225  2.77519  2.73123  3.46354  2.40513  3.72494  3.29354  2.67741  2.69355  4.24690  2.90347  2.73739  3.18146  2.89801  2.37887  2.77519  2.98518  4.58477  3.61503
          0.02173  4.23570  4.95805  0.61958  0.77255  0.48576  0.95510
     51   3.34995  5.29151  3.54784  3.12037  4.76345  3.78059  4.02095  4.22076  0.62907  3.71325  4.66986  3.52265  4.26730  3.20231  2.57655  3.37692  3.58302  3.91354  5.67811  4.55216     92 - -
          2.68618  4.42225  2.77519  2.73123  3.46354  2.40513  3.72494  3.29354  2.67741  2.69355  4.24690  2.90347  2.73739  3.18146  2.89801  2.37887  2.77519  2.98518  4.58477  3.61503
          0.02173  4.23570  4.95805  0.61958  0.77255  0.48576  0.95510
     52   2.26572  2.68712  4.24734  3.66025  3.07951  3.78284  4.11268  2.23765  3.52266  2.24947  3.20419  3.81852  4.15168  3.72544  3.66608  3.08173  2.88626  1.74971  4.73611  3.01346     93 - -
          2.68618  4.42225  2.77519  2.73123  3.46354  2.40513  3.72494  3.29354  2.67741  2.69355  4.24690  2.90347  2.73739  3.18146  2.89801  2.37887  2.77519  2.98518  4.58477  3.61503
          0.02173  4.23570  4.95805  0.61958  0.77255  0.48576  0.95510
     53   1.52699  2.89412  4.25215  3.76826  3.69411  3.49565  4.43490  2.49275  3.65973  2.63702  3.63818  3.83342  4.10159  3.90349  3.86286  2.89550  2.93914  1.57548  5.25800  4.06696     94 - -
          2.68618  4.42225  2.77519  2.73123  3.46354  2.40513  3.72494  3.29354  2.67741  2.69355  4.24690  2.90347  2.73739  3.18146  2.89801  2.37887  2.77519  2.98518  4.58477  3.61503
          0.02173  4.23570  4.95805  0.61958  0.77255  0.48576  0.95510
     54   3.02865  5.15308  3.52910  2.82745  4.52573  3.72820  3.69007  3.89413  1.70338  3.38206  4.23522  3.25020  4.08149  2.82744  1.26233  3.03955  2.99296  3.58096  4.70699  4.27260     95 - -
          2.68618  4.42225  2.77519  2.73123  3.46354  2.40513  3.72494  3.29354  2.67741  2.69355  4.24690  2.90347  2.73739  3.18146  2.89801  2.37887  2.77519  2.98518  4.58477  3.61503
          0.02173  4.23570  4.95805  0.61958  0.77255  0.48576  0.95510
     55   3.05507  3.77985  4.85825  4.35979  3.73398  4.31507  5.01720  1.76866  4.23903  2.34966  3.57047  4.50209  4.71853  4.50247  4.42335  3.70863  3.34759  0.82562  5.59160  4.37128     96 - -
          2.68618  4.42225  2.77519  2.73123  3.46354  2.40513  3.72494  3.29354  2.67741  2.69355  4.24690  2.90347  2.73739  3.18146  2.89801  2.37887  2.77519  2.98518  4.58477  3.61503
          0.02173  4.23570  4.95805  0.61958  0.77255  0.48576  0.95510
     56   3.12958  5.30686  3.49003  2.83534  4.76245  3.75490  3.69466  4.11368  1.89651  3.53563  4.38893  3.25645  4.11684  1.85770  1.32526  3.11020  3.29345  3.78072  5.57284  4.38995     97 - -
          2.68618  4.42225  2.77519  2.73123  3.46354  2.40513  3.72494  3.29354  2.67741  2.69355  4.24690  2.90347  2.73739  3.18146  2.89801  2.37887  2.77519  2.98518  4.58477  3.61503
          0.02173  4.23570  4.95805  0.61958  0.77255  0.48576  0.95510
     57   3.59096  4.95422  4.77279  4.42946  3.31774  4.43995  4.97376  2.55528  4.19500  0.52920  3.25357  4.67084  4.82233  4.47353  4.30526  4.07786  3.87372  2.68408  5.31217  4.11440     98 - -
          2.68622  4.42229  2.77523  2.73127  3.46358  2.40517  3.72498  3.29273  2.67745  2.69359  4.24694  2.90350  2.73743  3.18150  2.89805  2.37891  2.77523  2.98506  4.58481  3.61507
          0.25820  1.51172  4.95805  0.21637  1.63699  0.48576  0.95510
     58   2.55224  4.83458  3.06792  2.54880  4.22036  3.42830  3.72038  3.63262  1.93664  3.22050  4.03352  3.04065  3.87251  2.86967  2.76592  2.14716  2.06804  3.27861  5.43541  4.11824    100 - -
          2.68618  4.42225  2.77519  2.73123  3.46354  2.40513  3.72494  3.29354  2.67741  2.69355  4.24690  2.90347  2.73739  3.18146  2.89801  2.37887  2.77519  2.98518  4.58477  3.61503
          0.02173  4.23570  4.95805  0.61958  0.77255  0.48576  0.95510
     59   2.59755  4.69555  2.92450  2.68097  4.47387  3.24095  4.00038  3.92186  2.86733  3.54264  4.36711  1.28266  3.87803  3.19028  3.28391  2.26829  2.52471  3.45737  5.73634  4.40960    101 - -
          2.68618  4.42225  2.77519  2.73123  3.46354  2.40513  3.72494  3.29354  2.67741  2.69355  4.24690  2.90347  2.73739  3.18146  2.89801  2.37887  2.77519  2.98518  4.58477  3.61503
          0.02173  4.23570  4.95805  0.61958  0.77255  0.48576  0.95510
     60   2.79463  4.93492  2.90826  2.57689  4.32834  1.44950  3.80721  3.75361  2.24011  3.16599  4.18566  3.00775  3.94924  2.80356  2.85898  2.82966  3.06913  3.40763  5.53708  4.22708    102 - -
          2.68618  4.42225  2.77519  2.73123  3.46354  2.40513  3.72494  3.29354  2.67741  2.69355  4.24690  2.90347  2.73739  3.18146  2.89801  2.37887  2.77519  2.98518  4.58477  3.61503
          0.02173  4.23570  4.95805  0.61958  0.77255  0.48576  0.95510
     61   2.62648  4.58544  3.21235  2.61828  2.80935  3.51754  3.73373  2.78537  2.19518  2.81573  3.50888  2.86007  3.90206  2.89347  2.48923  2.73954  2.85675  2.81445  5.12703  3.73504    103 - -
          2.68618  4.42225  2.77519  2.73123  3.46354  2.40513  3.72494  3.29354  2.67741  2.69355  4.24690  2.90347  2.73739  3.18146  2.89801  2.37887  2.77519  2.98518  4.58477  3.61503
          0.02173  4.23570  4.95805  0.61958  0.77255  0.48576  0.95510
     62   2.67717  4.98662  2.90992  1.79596  4.26865  3.44085  3.65366  3.69938  2.24569  3.26113  4.05657  2.94494  3.85062  2.48058  2.85673  2.56690  2.79768  2.62718  5.46084  4.10407    104 - -
          2.68618  4.42225  2.77519  2.73123  3.46354  2.40513  3.72494  3.29354  2.67741  2.69355  4.24690  2.90347  2.73739  3.18146  2.89801  2.37887  2.77519  2.98518  4.58477  3.61503
          0.02173  4.23570  4.95805  0.61958  0.77255  0.48576  0.95510
     63   3.10183  4.49750  4.94729  4.47109  3.76386  4.52890  5.20056  1.60755  4.35954  2.27949  3.56156  4.66146  4.87357  4.64067  4.55702  3.93264  3.46032  0.82221  5.72867  4.50995    105 - -
          2.68618  4.42225  2.77519  2.73123  3.46354  2.40513  3.72494  3.29354  2.67741  2.69355  4.24690  2.90347  2.73739  3.18146  2.89801  2.37887  2.77519  2.98518  4.58477  3.61503
          0.02173  4.23570  4.95805  0.61958  0.77255  0.48576  0.95510
     64   2.59610  4.38143  3.47483  2.93656  3.62638  3.51518  3.90393  2.48855  2.87706  2.57122  3.57870  3.08727  3.96138  3.20491  3.23359  2.51785  1.69908  2.62723  5.06115  3.81815    106 - -
          2.68618  4.42225  2.77519  2.73123  3.46354  2.40513  3.72494  3.29354  2.67741  2.69355  4.24690  2.90347  2.73739  3.18146  2.89801  2.37887  2.77519  2.98518  4.58477  3.61503
          0.02173  4.23570  4.95805  0.61958  0.77255  0.48576  0.95510
     65   0.92769  3.74283  3.93514  3.55699  4.35583  2.71429  4.45667  3.74149  3.50974  3.46045  4.28673  3.55398  3.80945  3.77165  3.77570  2.07144  2.71468  3.20290  5.73140  4.55809    107 - -
          2.68618  4.42225  2.77519  2.73123  3.46354  2.40513  3.72494  3.29354  2.67741  2.69355  4.24690  2.90347  2.73739  3.18146  2.89801  2.37887  2.77519  2.98518  4.58477  3.61503
          0.02173  4.23570  4.95805  0.61958  0.77255  0.48576  0.95510
     66   4.00402  5.13482  4.94748  4.71724  1.25863  4.66446  3.56988  3.64620  4.54110  2.91385  4.21926  4.29715  4.95459  4.40009  4.49320  4.05162  4.21829  3.58331  3.67762  0.90839    108 - -
          2.68618  4.42225  2.77519  2.73123  3.46354  2.40513  3.72494  3.29354  2.67741  2.69355  4.24690  2.90347  2.73739  3.18146  2.89801  2.37887  2.77519  2.98518  4.58477  3.61503
          0.02173  4.23570  4.95805  0.61958  0.77255  0.48576  0.95510
     67   2.74288  2.98808  4.77767  4.24048  3.59302  4.23307  4.77502  1.16904  4.11819  2.33178  3.46959  4.36980  4.60000  4.34003  4.26546  3.59036  3.23095  1.51846  5.33317  4.13579    109 - -
          2.68618  4.42225  2.77519  2.73123  3.46354  2.40513  3.72494  3.29354  2.67741  2.69355  4.24690  2.90347  2.73739  3.18146  2.89801  2.37887  2.77519  2.98518  4.58477  3.61503
          0.02173  4.23570  4.95805  0.61958  0.77255  0.48576  0.95510
     68   2.46558  4.41154  3.43247  3.17543  4.39596  2.50686  4.30062  3.80560  3.24239  3.50209  4.36634  3.41244  1.07755  3.56729  3.56252  2.63154  2.93214  3.04332  5.73461  4.49955    110 - -
          2.68618  4.42225  2.77519  2.73123  3.46354  2.40513  3.72494  3.29354  2.67741  2.69355  4.24690  2.90347  2.73739  3.18146  2.89801  2.37887  2.77519  2.98518  4.58477  3.61503
          0.02173  4.23570  4.95805  0.61958  0.77255  0.48576  0.95510
     69   2.71901  4.74240  3.06327  2.64372  3.86923  1.54214  3.56154  3.43051  2.59433  2.94781  3.92306  2.98816  3.94059  3.00341  2.88769  2.79840  2.97840  3.13409  5.22602  3.53416    111 - -
          2.68618  4.42225  2.77519  2.73123  3.46354  2.40513  3.72494  3.29354  2.67741  2.69355  4.24690  2.90347  2.73739  3.18146  2.89801  2.37887  2.77519  2.98518  4.58477  3.61503
          0.02173  4.23570  4.95805  0.61958  0.77255  0.48576  0.95510
     70   2.75289  5.15405  1.99695  1.66922  4.43859  3.39752  3.70112  2.93127  2.52684  3.43415  4.22976  2.77785  3.86495  2.83392  3.03050  2.72007  2.99782  3.43974  5.62460  4.22199    112 - -
          2.68618  4.42225  2.77519  2.73123  3.46354  2.40513  3.72494  3.29354  2.67741  2.69355  4.24690  2.90347  2.73739  3.18146  2.89801  2.37887  2.77519  2.98518  4.58477  3.61503
          0.02173  4.23570  4.95805  0.61958  0.77255  0.48576  0.95510
     71   2.81029  4.87339  2.87491  2.69029  4.38349  1.07454  3.55570  3.93675  2.59702  3.53063  4.40024  3.15080  3.98525  3.21065  3.13809  2.87351  3.16105  3.54162  5.64578  4.31748    113 - -
          2.68594  4.42183  2.77527  2.73131  3.46362  2.40515  3.72502  3.29304  2.67748  2.69350  4.24697  2.90354  2.73747  3.18154  2.89808  2.37887  2.77527  2.98507  4.58485  3.61511
          0.25820  1.51172  4.95805  0.67298  0.71373  0.48576  0.95510
     72   2.72388  5.00067  2.77419  2.42170  4.28005  3.32118  1.92132  3.72742  2.44209  3.18955  4.10624  2.34738  3.87763  2.84800  2.92735  2.65366  2.83201  3.37516  5.49518  4.13576    116 - -
          2.68618  4.42225  2.77519  2.73123  3.46354  2.40513  3.72494  3.29354  2.67741  2.69355  4.24690  2.90347  2.73739  3.18146  2.89801  2.37887  2.77519  2.98518  4.58477  3.61503
          0.02173  4.23570  4.95805  0.61958  0.77255  0.48576  0.95510
     73   2.68461  4.71512  2.79942  2.59821  2.69653  3.51330  3.71301  3.31448  2.63201  2.94877  3.81082  1.99397  3.91994  2.95795  3.07120  2.65686  2.92058  3.03494  5.04778  2.99135    117 - -
          2.68618  4.42225  2.77519  2.73123  3.46354  2.40513  3.72494  3.29354  2.67741  2.69355  4.24690  2.90347  2.73739  3.18146  2.89801  2.37887  2.77519  2.98518  4.58477  3.61503
          0.02173  4.23570  4.95805  0.61958  0.77255  0.48576  0.95510
     74   2.51056  4.41142  4.70935  4.15424  3.42983  4.31724  4.72863  1.57627  4.03682  1.38655  3.27658  4.35785  4.62194  4.23892  4.19940  3.65180  3.29813  1.72280  5.25872  4.10199    118 - -
          2.68618  4.42225  2.77519  2.73123  3.46354  2.40513  3.72494  3.29354  2.67741  2.69355  4.24690  2.90347  2.73739  3.18146  2.89801  2.37887  2.77519  2.98518  4.58477  3.61503
          0.02173  4.23570  4.95805  0.61958  0.77255  0.48576  0.95510
     75   2.89285  5.42317  1.84617  2.17642  4.72982  3.37629  3.75842  4.22407  2.48992  3.70816  4.50481  2.73184  3.90547  1.60983  3.12614  2.81318  3.14833  3.79979  5.85401  4.40598    119 - -
          2.68618  4.42225  2.77519  2.73123  3.46354  2.40513  3.72494  3.29354  2.67741  2.69355  4.24690  2.90347  2.73739  3.18146  2.89801  2.37887  2.77519  2.98518  4.58477  3.61503
          0.02173  4.23570  4.95805  0.61958  0.77255  0.48576  0.95510
     76   3.00765  5.34230  2.46067  0.90564  4.73586  3.37648  3.93545  4.21719  2.83958  3.79256  4.67578  2.93448  3.99400  3.11575  3.31338  2.73918  3.31869  3.82227  5.93784  4.51376    120 - -
          2.68618  4.42225  2.77519  2.73123  3.46354  2.40513  3.72494  3.29354  2.67741  2.69355  4.24690  2.90347  2.73739  3.18146  2.89801  2.37887  2.77519  2.98518  4.58477  3.61503
          0.02173  4.23570  4.95805  0.61958  0.77255  0.48576  0.95510
     77   3.01011  5.09264  2.90413  2.69219  3.76478  3.53148  1.15399  3.96909  2.67915  3.49326  4.41469  2.62403  4.08003  3.16182  3.00845  3.02501  3.29944  3.63416  5.19006  3.66322    121 - -
          2.68618  4.42225  2.77519  2.73123  3.46354  2.40513  3.72494  3.29354  2.67741  2.69355  4.24690  2.90347  2.73739  3.18146  2.89801  2.37887  2.77519  2.98518  4.58477  3.61503
          0.02173  4.23570  4.95805  0.61958  0.77255  0.48576  0.95510
     78   2.56196  5.03056  1.66909  2.41128  4.62908  3.28922  3.89706  4.09555  2.82820  3.66602  4.48310  2.93797  3.89359  3.06159  3.34471  1.52992  3.09049  3.64483  5.85122  4.44490    122 - -
          2.68618  4.42225  2.77519  2.73123  3.46354  2.40513  3.72494  3.29354  2.67741  2.69355  4.24690  2.90347  2.73739  3.18146  2.89801  2.37887  2.77519  2.98518  4.58477  3.61503
          0.02173  4.23570  4.95805  0.61958  0.77255  0.48576  0.95510
     79   2.67770  4.43854  3.46454  2.12849  3.59525  3.64027  3.89150  2.32572  2.84326  2.58375  3.37628  3.33819  4.02023  3.17951  3.05253  2.88768  2.91107  1.90720  5.05552  3.81010    123 - -
          2.68618  4.42225  2.77519  2.73123  3.46354  2.40513  3.72494  3.29354  2.67741  2.69355  4.24690  2.90347  2.73739  3.18146  2.89801  2.37887  2.77519  2.98518  4.58477  3.61503
          0.02173  4.23570  4.95805  0.61958  0.77255  0.48576  0.95510
     80   3.04784  4.46879  4.69665  4.26031  3.78317  4.21875  5.01704  1.86543  4.11783  2.36131  3.61718  4.42383  4.68047  4.43940  4.32460  3.63904  3.17165  0.79472  5.67277  4.43839    124 - -
          2.68618  4.42225  2.77519  2.73123  3.46354  2.40513  3.72494  3.29354  2.67741  2.69355  4.24690  2.90347  2.73739  3.18146  2.89801  2.37887  2.77519  2.98518  4.58477  3.61503
          0.02173  4.23570  4.95805  0.61958  0.77255  0.48576  0.95510
     81   2.77971  4.21257  4.32146  3.73595  3.19744  3.92319  4.23443  2.11267  3.60584  1.41953  2.89208  3.92945  4.26376  3.80356  3.76204  3.22100  2.60737  2.10956  4.83726  3.13756    125 - -
          2.68618  4.42225  2.77519  2.73123  3.46354  2.40513  3.72494  3.29354  2.67741  2.69355  4.24690  2.90347  2.73739  3.18146  2.89801  2.37887  2.77519  2.98518  4.58477  3.61503
          0.02173  4.23570  4.95805  0.61958  0.77255  0.48576  0.95510
     82   3.27277  4.52737  5.14623  4.62935  3.62603  4.72924  5.25829  1.21492  4.52932  1.79617  3.40664  4.82030  4.96578  4.73037  4.67966  4.11354  3.52160  1.22249  5.64307  4.47780    126 - -
          2.68618  4.42225  2.77519  2.73123  3.46354  2.40513  3.72494  3.29354  2.67741  2.69355  4.24690  2.90347  2.73739  3.18146  2.89801  2.37887  2.77519  2.98518  4.58477  3.61503
          0.02173  4.23570  4.95805  0.61958  0.77255  0.48576  0.95510
     83   2.63561  5.12304  2.99432  2.01101  4.46739  3.50896  3.66486  3.88963  2.22601  3.39908  4.19916  3.00563  3.91709  2.72753  1.65799  2.70174  2.91950  3.52002  5.54072  4.21814    127 - -
          2.68618  4.42225  2.77519  2.73123  3.46354  2.40513  3.72494  3.29354  2.67741  2.69355  4.24690  2.90347  2.73739  3.18146  2.89801  2.37887  2.77519  2.98518  4.58477  3.61503
          0.02173  4.23570  4.95805  0.61958  0.77255  0.48576  0.95510
     84   2.76070  4.77947  3.04705  2.83142  4.49869  1.00474  4.06805  3.95816  2.59193  3.56718  4.43466  3.24544  3.98635  3.28152  2.93099  2.85281  3.13993  3.53566  5.71213  4.45383    128 - -
          2.68633  4.42244  2.77538  2.73137  3.46340  2.40455  3.72513  3.29293  2.67722  2.69369  4.24654  2.90365  2.73733  3.18165  2.89790  2.37903  2.77534  2.98537  4.58496  3.61522
          0.25820  1.51172  4.95805  1.36878  0.29359  0.48576  0.95510
     85   2.50372  4.53159  3.54508  3.46528  4.72319  0.61813  4.63653  4.21568  3.69139  3.91887  4.82169  3.63862  4.00714  3.97220  3.94609  2.81145  3.15473  3.63792  5.96446  4.84065    134 - -
          2.68618  4.42225  2.77519  2.73123  3.46354  2.40513  3.72494  3.29354  2.67741  2.69355  4.24690  2.90347  2.73739  3.18146  2.89801  2.37887  2.77519  2.98518  4.58477  3.61503
          0.02173  4.23570  4.95805  0.61958  0.77255  0.48576  0.95510
     86   2.92689  5.13276  3.24471  2.67902  4.53363  3.22336  3.69530  3.91742  2.03617  3.41379  4.24429  3.14327  3.67870  2.68566  1.28864  2.84518  3.13248  3.57335  5.52749  4.27929    135 - -
          2.68618  4.42225  2.77519  2.73123  3.46354  2.40513  3.72494  3.29354  2.67741  2.69355  4.24690  2.90347  2.73739  3.18146  2.89801  2.37887  2.77519  2.98518  4.58477  3.61503
          0.02173  4.23570  4.95805  0.61958  0.77255  0.48576  0.95510
     87   2.13452  3.37029  3.82960  3.29277  3.52804  3.45837  4.07213  2.80224  3.20947  2.59848  3.50697  3.53671  3.97714  3.48481  3.28020  2.20756  2.79661  1.66659  5.00336  3.79775    136 - -
          2.68618  4.42225  2.77519  2.73123  3.46354  2.40513  3.72494  3.29354  2.67741  2.69355  4.24690  2.90347  2.73739  3.18146  2.89801  2.37887  2.77519  2.98518  4.58477  3.61503
          0.02173  4.23570  4.95805  0.61958  0.77255  0.48576  0.95510
     88   2.60569  4.84008  3.09902  2.53071  4.08623  3.49617  3.67335  3.48504  1.69343  2.99439  3.04930  3.03518  3.61189  2.51116  2.80069  2.71657  2.90274  3.03154  5.33041  4.01881    137 - -
          2.68622  4.42229  2.77524  2.73127  3.46358  2.40473  3.72499  3.29358  2.67740  2.69359  4.24694  2.90351  2.73744  3.18150  2.89805  2.37891  2.77524  2.98522  4.58481  3.61507
          0.25820  1.51172  4.95805  0.26398  1.46098  0.48576  0.95510
     89   3.18171  5.58133  0.72586  2.34003  4.92564  3.36605  4.06154  4.57054  3.18883  4.11762  5.04237  2.80501  4.04804  3.27050  3.79790  3.08392  3.52414  4.13452  6.14826  4.66805    140 - -
          2.68618  4.42225  2.77519  2.73123  3.46354  2.40513  3.72494  3.29354  2.67741  2.69355  4.24690  2.90347  2.73739  3.18146  2.89801  2.37887  2.77519  2.98518  4.58477  3.61503
          0.02173  4.23570  4.95805  0.61958  0.77255  0.48576  0.95510
     90   3.15728  3.71939  4.89887  4.34101  3.32697  4.42711  4.82930  1.55942  4.19472  1.10353  3.16355  4.51269  4.70308  4.35257  4.30972  3.77616  3.39855  2.01579  5.24503  4.10971    141 - -
          2.68618  4.42225  2.77519  2.73123  3.46354  2.40513  3.72494  3.29354  2.67741  2.69355  4.24690  2.90347  2.73739  3.18146  2.89801  2.37887  2.77519  2.98518  4.58477  3.61503
          0.02173  4.23570  4.95805  0.61958  0.77255  0.48576  0.95510
     91   2.63112  4.54931  3.41688  3.27595  4.46296  3.24554  4.43065  3.99598  3.37770  3.67658  4.60428  3.51907  0.78371  3.73914  3.65525  2.62257  3.11567  3.50754  5.78717  4.54224    142 - -
          2.68618  4.42225  2.77519  2.73123  3.46354  2.40513  3.72494  3.29354  2.67741  2.69355  4.24690  2.90347  2.73739  3.18146  2.89801  2.37887  2.77519  2.98518  4.58477  3.61503
          0.02173  4.23570  4.95805  0.61958  0.77255  0.48576  0.95510
     92   2.87402  4.73225  3.55694  3.44577  4.73803  0.54194  4.60694  4.34924  3.57518  3.97234  4.89333  3.71030  4.12618  3.93906  3.47749  3.03432  3.35842  3.82132  5.88856  4.80696    143 - -
          2.68618  4.42225  2.77519  2.73123  3.46354  2.40513  3.72494  3.29354  2.67741  2.69355  4.24690  2.90347  2.73739  3.18146  2.89801  2.37887  2.77519  2.98518  4.58477  3.61503
          0.02173  4.23570  4.95805  0.61958  0.77255  0.48576  0.95510
     93   3.19194  4.52116  4.92831  4.46873  3.73922  4.50344  5.19479  1.69962  4.34124  2.25463  3.55655  4.65463  4.86729  4.63381  4.53686  3.92085  3.47887  0.78354  5.71572  4.47958    144 - -
          2.68618  4.42225  2.77519  2.73123  3.46354  2.40513  3.72494  3.29354  2.67741  2.69355  4.24690  2.90347  2.73739  3.18146  2.89801  2.37887  2.77519  2.98518  4.58477  3.61503
          0.02173  4.23570  4.95805  0.61958  0.77255  0.48576  0.95510
     94   3.19108  5.34543  3.59775  2.89592  4.83704  3.80014  3.69418  4.16312  1.61589  3.56564  4.42414  3.12547  4.14941  2.62007  1.15686  3.16882  3.34043  3.83465  5.58182  4.42641    145 - -
          2.68618  4.42225  2.77519  2.73123  3.46354  2.40513  3.72494  3.29354  2.67741  2.69355  4.24690  2.90347  2.73739  3.18146  2.89801  2.37887  2.77519  2.98518  4.58477  3.61503
          0.02173  4.23570  4.95805  0.61958  0.77255  0.48576  0.95510
     95   4.02740  5.14256  4.97631  4.73614  1.62522  4.68262  3.54398  3.71566  4.54708  2.97877  4.26745  4.29051  4.96186  4.39456  4.49386  4.05632  4.23371  3.63754  3.38246  0.71433    146 - -
          2.68618  4.42225  2.77519  2.73123  3.46354  2.40513  3.72494  3.29354  2.67741  2.69355  4.24690  2.90347  2.73739  3.18146  2.89801  2.37887  2.77519  2.98518  4.58477  3.61503
          0.02173  4.23570  4.95805  0.61958  0.77255  0.48576  0.95510
     96   2.97143  5.18312  3.20768  2.67707  4.49352  3.63219  1.84331  3.95336  1.53871  3.43953  4.27827  3.14434  4.03038  2.83806  2.35384  2.87498  3.17072  3.61419  5.51159  4.23756    147 - -
          2.68618  4.42225  2.77519  2.73123  3.46354  2.40513  3.72494  3.29354  2.67741  2.69355  4.24690  2.90347  2.73739  3.18146  2.89801  2.37887  2.77519  2.98518  4.58477  3.61503
          0.02173  4.23570  4.95805  0.61958  0.77255  0.48576  0.95510
     97   3.13709  4.44549  4.92541  4.41981  3.74386  4.50370  5.10052  1.24878  4.31737  2.31466  3.54943  4.60687  4.82813  4.57802  4.50574  3.88378  2.98856  1.10460  5.63980  4.43348    148 - -
          2.68618  4.42225  2.77519  2.73123  3.46354  2.40513  3.72494  3.29354  2.67741  2.69355  4.24690  2.90347  2.73739  3.18146  2.89801  2.37887  2.77519  2.98518  4.58477  3.61503
          0.02173  4.23570  4.95805  0.61958  0.77255  0.48576  0.95510
     98   2.93680  3.77732  4.61937  3.76179  3.55024  4.19942  4.63806  1.49786  3.94710  2.31313  3.44500  4.24955  4.54182  4.18573  4.12070  3.53171  3.07847  1.17332  5.24488  4.04328    149 - -
          2.68618  4.42225  2.77519  2.73123  3.46354  2.40513  3.72494  3.29354  2.67741  2.69355  4.24690  2.90347  2.73739  3.18146  2.89801  2.37887  2.77519  2.98518  4.58477  3.61503
          0.02173  4.23570  4.95805  0.61958  0.77255  0.48576  0.95510
     99   2.67244  4.98393  3.31349  2.68201  4.28636  3.61474  3.68444  3.65583  1.83354  3.03150  3.39959  3.14746  3.98448  2.83016  1.57846  2.87522  3.04891  3.34858  5.40241  4.14549    150 - -
          2.68618  4.42225  2.77519  2.73123  3.46354  2.40513  3.72494  3.29354  2.67741  2.69355  4.24690  2.90347  2.73739  3.18146  2.89801  2.37887  2.77519  2.98518  4.58477  3.61503
          0.25820  4.23570  1.54606  0.61958  0.77255  0.48576  0.95510
    100   2.83728  4.59793  3.53805  3.45512  4.59186  0.55110  4.56581  4.22514  3.65430  3.86221  4.84018  3.70257  3.99324  3.96812  3.87437  3.01325  3.32884  3.72790  5.65050  4.69877    151 - -
          2.68618  4.42225  2.77519  2.73123  3.46354  2.40513  3.72494  3.29354  2.67741  2.69355  4.24690  2.90347  2.73739  3.18146  2.89801  2.37887  2.77519  2.98518  4.58477  3.61503
          0.02745  4.00495  4.72730  0.61958  0.77255  0.72523  0.66206
    101   1.50214  4.16993  3.59333  3.14930  3.90519  3.11618  4.10596  3.09125  3.10536  2.94503  3.83686  3.35599  3.77590  3.40784  3.42246  2.23082  2.38076  2.28785  5.32836  4.11293    152 - -
          2.68618  4.42225  2.77519  2.73123  3.46354  2.40513  3.72494  3.29354  2.67741  2.69355  4.24690  2.90347  2.73739  3.18146  2.89801  2.37887  2.77519  2.98518  4.58477  3.61503
          0.02745  4.00495  4.72730  0.61958  0.77255  0.36073  1.19457
    102   2.63142  4.18654  3.83747  3.26936  3.28131  3.14316  3.96810  2.61061  3.09731  1.78250  3.28990  3.56645  4.05943  3.33456  3.41302  2.96006  2.86571  1.86785  4.78293  3.12799    153 - -
          2.68618  4.42225  2.77519  2.73123  3.46354  2.40513  3.72494  3.29354  2.67741  2.69355  4.24690  2.90347  2.73739  3.18146  2.89801  2.37887  2.77519  2.98518  4.58477  3.61503
          0.02173  4.23570  4.95805  0.61958  0.77255  0.48576  0.95510
    103   2.82409  5.48969  1.31455  2.23414  4.81867  3.12997  3.82604  4.32871  2.77949  3.82095  4.63717  2.07670  3.92466  2.78798  3.34985  2.73171  3.23064  3.89344  5.98076  4.49908    154 - -
          2.68618  4.42225  2.77519  2.73123  3.46354  2.40513  3.72494  3.29354  2.67741  2.69355  4.24690  2.90347  2.73739  3.18146  2.89801  2.37887  2.77519  2.98518  4.58477  3.61503
          0.02173  4.23570  4.95805  0.61958  0.77255  0.48576  0.95510
    104   2.43521  3.86445  3.20891  2.71296  3.68293  2.82921  3.76846  2.79837  2.68502  2.53603  3.60928  2.85297  3.91300  3.01304  2.88974  2.75201  2.23778  2.80273  5.07296  3.80591    155 - -
          2.68618  4.42225  2.77519  2.73123  3.46354  2.40513  3.72494  3.29354  2.67741  2.69355  4.24690  2.90347  2.73739  3.18146  2.89801  2.37887  2.77519  2.98518  4.58477  3.61503
          0.02173  4.23570  4.95805  0.61958  0.77255  0.48576  0.95510
    105   2.02627  4.46346  3.32701  2.77600  3.66979  3.51414  3.80821  2.91841  2.73845  2.68822  3.60348  3.09406  3.92548  2.71581  3.13032  2.45359  2.77752  2.15705  5.07142  3.81316    156 - -
          2.68618  4.42225  2.77519  2.73123  3.46354  2.40513  3.72494  3.29354  2.67741  2.69355  4.24690  2.90347  2.73739  3.18146  2.89801  2.37887  2.77519  2.98518  4.58477  3.61503
          0.02173  4.23570  4.95805  0.61958  0.77255  0.48576  0.95510
    106   2.21413  4.31332  3.47968  3.27043  4.61326  1.22565  4.41820  4.06631  3.42762  3.73320  4.53686  3.42226  3.81824  3.68402  3.74573  1.58957  2.85726  3.42876  5.93080  4.71975    157 - -
          2.68618  4.42225  2.77519  2.73123  3.46354  2.40513  3.72494  3.29354  2.67741  2.69355  4.24690  2.90347  2.73739  3.18146  2.89801  2.37887  2.77519  2.98518  4.58477  3.61503
          0.02173  4.23570  4.95805  0.61958  0.77255  0.48576  0.95510
    107   3.22877  4.56499  4.88639  4.38449  3.47438  4.50190  5.00417  1.97706  4.23203  1.40092  3.30785  4.59190  4.80847  4.46555  4.39442  3.88965  3.49099  1.09691  5.45282  4.27049    158 - -
          2.68618  4.42225  2.77519  2.73123  3.46354  2.40513  3.72494  3.29354  2.67741  2.69355  4.24690  2.90347  2.73739  3.18146  2.89801  2.37887  2.77519  2.98518  4.58477  3.61503
          0.02173  4.23570  4.95805  0.61958  0.77255  0.48576  0.95510
    108   2.42808  4.98793  2.81120  2.26623  4.27707  3.42371  3.42731  3.58296  1.96597  3.16459  4.04408  2.67524  3.81559  2.67490  2.73587  2.53958  2.85706  3.02233  4.82105  4.08216    159 - -
          2.68618  4.42225  2.77519  2.73123  3.46354  2.40513  3.72494  3.29354  2.67741  2.69355  4.24690  2.90347  2.73739  3.18146  2.89801  2.37887  2.77519  2.98518  4.58477  3.61503
          0.02173  4.23570  4.95805  0.61958  0.77255  0.48576  0.95510
    109   2.34125  5.23370  2.29772  2.00354  4.55511  2.87589  3.66302  4.04010  2.20631  3.52934  4.29162  2.34056  3.83991  2.71374  2.96741  2.68020  2.97236  3.61368  5.67437  4.25038    160 - -
          2.68618  4.42225  2.77519  2.73123  3.46354  2.40513  3.72494  3.29354  2.67741  2.69355  4.24690  2.90347  2.73739  3.18146  2.89801  2.37887  2.77519  2.98518  4.58477  3.61503
          0.02173  4.23570  4.95805  0.61958  0.77255  0.48576  0.95510
    110   2.85917  4.61730  3.67257  3.06078  3.60266  3.78245  3.94406  2.62494  2.67216  1.88296  3.37385  3.46680  4.14088  3.20380  1.65940  3.05769  3.07985  2.71500  5.13129  3.90469    161 - -
          2.68618  4.42225  2.77519  2.73123  3.46354  2.40513  3.72494  3.29354  2.67741  2.69355  4.24690  2.90347  2.73739  3.18146  2.89801  2.37887  2.77519  2.98518  4.58477  3.61503
          0.02173  4.23570  4.95805  0.61958  0.77255  0.48576  0.95510
[truncated: 3,960,817 more chars]
