# Supplementary material for: ORFcor: Identifying and Accommodating ORF Prediction Inconsistencies for Phylogenetic Analysis
Source: PLoS One. 2013 Mar 6;8(3):e58387. doi: 10.1371/journal.pone.0058387 (PMC3590147; doi:10.1371/journal.pone.0058387)
Supplement: File S2 — The complete ORFcor software package as used in this research. For the most recent version, see: currielab.wisc.edu/downloads.html. (GZ) [file pone.0058387.s002.gz › ORFcor/31_HMM_names.list]

COG0012	1e-80
COG0016	1e-95
COG0048	1e-35
COG0049	1e-45
COG0052	1e-55
COG0080	1e-40
COG0081	1e-50
COG0087	1e-60
COG0091	1e-20
COG0092	1e-60
COG0093	1e-40
COG0094	1e-45
COG0096	1e-35
COG0097	1e-45
COG0098	1e-50
COG0099	1e-35
COG0100	1e-40
COG0102	1e-35
COG0103	1e-45
COG0172	1e-115
COG0184	1e-25
COG0186	1e-20
COG0197	1e-40
COG0200	1e-20
COG0201	1e-100
COG0202	1e-45
COG0256	1e-20
COG0495	1e-145
COG0522	1e-40
COG0525	1e-145
COG0533	1e-95
